# Supplementary material for: Integrated Transcriptomic and Metabolomic Analysis Reveals Regulatory Effects of Fermented Chinese Chive on Early Testicular Development in Piglets
Source: Antioxidants (Basel). 2025 Aug 28;14(9):1056. doi: 10.3390/antiox14091056 (PMC12466648; doi:10.3390/antiox14091056)
Supplement: Supplementary file 1 [file antioxidants-14-01056-s001.zip]

Archive with 9 entries (9 files):
- Table S9.xlsx
- Table S1.pdf
- Table S2.xlsx
- Table S3.xlsx
- Table S4.xlsx
- Table S5.xlsx
- Table S6.xlsx
- Table S7.xlsx
- Table S8.xlsx
