# Supplementary material for: Integrated Transcriptomic and Metabolomic Analysis Reveals Regulatory Effects of Fermented Chinese Chive on Early Testicular Development in Piglets
Source: Antioxidants (Basel). 2025 Aug 28;14(9):1056. doi: 10.3390/antiox14091056 (PMC12466648; doi:10.3390/antiox14091056)
Supplement: Supplementary file 1 [file antioxidants-14-01056-s001.zip › Table S9.xlsx]

## Sheet: up regulated gene neg-red
Description	Pvalue	Ratio	Count	Type	ID
alpha-Linolenic acid metabolism	0.0158075	0.75	3	Meta	Jasmonic acid; Stearidonic Acid; Traumatic Acid
alpha-Linolenic acid metabolism	0.363273	0.0384615	1	Tran	100513834-PLA2G4F
Ferroptosis	0.0158075	0.75	3	Meta	18:0 LYSO-PE; Glutathione; Mevalonic acid
Ferroptosis	0.401226	0.025	2	Tran	397645-SAT1/397062-TFRC
Porphyrin and chlorophyll metabolism	0.0279229	1	2	Meta	Porphobilinogen; Mg-Protoporphyrin IX 13-monomethyl ester
Porphyrin and chlorophyll metabolism	0.156336	0.0487805	2	Tran	110256904-LOC110256904/100518817-ALAS2
Cysteine and methionine metabolism	0.135621	0.375	3	Meta	O-Succinyl-L-homoserine; cystathionine; Glutathione
Cysteine and methionine metabolism	0.288686	0.0322581	2	Tran	100513890-AGXT2/100155595-SDS
Endocrine resistance	0.169399	1	1	Meta	Cyclic AMP
Endocrine resistance	0.0857123	0.0412371	4	Tran	397491-IGF1/100517503-ADCY2/654325-MMP9/100521003-GPER1
MAPK signaling pathway	0.169399	1	1	Meta	Cyclic AMP
MAPK signaling pathway	0.774398	0.0131148	4	Tran	100513834-PLA2G4F/397491-IGF1/100512654-CACNG2/100620898-CACNA2D4
Ras signaling pathway	0.169399	1	1	Meta	Cyclic AMP
Ras signaling pathway	0.69803	0.0145985	4	Tran	100513834-PLA2G4F/397491-IGF1/100520715-RIN1/100620948-GNG3
Rap1 signaling pathway	0.169399	1	1	Meta	Cyclic AMP
Rap1 signaling pathway	0.936783	0.00784314	2	Tran	397491-IGF1/100517503-ADCY2
Chemokine signaling pathway	0.169399	1	1	Meta	Cyclic AMP
Chemokine signaling pathway	0.115427	0.0310881	6	Tran	100515345-LOC100515345/100124654-CXCR2/100517503/100516039-LOC100516039/100620948/102157763
Oocyte meiosis	0.169399	1	1	Meta	Cyclic AMP
Oocyte meiosis	0.690243	0.0144928	2	Tran	397491-IGF1/100517503-ADCY2
Longevity regulating pathway	0.169399	1	1	Meta	Cyclic AMP
Longevity regulating pathway	0.49943	0.0206186	2	Tran	397491-IGF1/100517503-ADCY2
Longevity regulating pathway - multiple species	0.169399	1	1	Meta	Cyclic AMP
Longevity regulating pathway - multiple species	0.0974292	0.046875	3	Tran	397491-IGF1/100517503-ADCY2/100513828-FOXA2
Adrenergic signaling in cardiomyocytes	0.169399	1	1	Meta	Cyclic AMP
Adrenergic signaling in cardiomyocytes	0.299942	0.0248447	4	Tran	100517503-ADCY2/100512800-SCN4B/100512654-CACNG2/100620898-CACNA2D4
Vascular smooth muscle contraction	0.169399	1	1	Meta	Cyclic AMP
Vascular smooth muscle contraction	0.73009	0.0134228	2	Tran	100513834-PLA2G4F/100517503-ADCY2
Circadian entrainment	0.169399	1	1	Meta	Melatonine
Circadian entrainment	0.118106	0.0366972	4	Tran	100517503-ADCY2/100152828-KCNJ9/100620948-GNG3/100623647-GRIA1
Insulin resistance	0.169399	1	1	Meta	Cer(d18:1/20:0)
Insulin resistance	0.596322	0.0172414	2	Tran	641349-PPP1R3C/733659-PYGM
AGE-RAGE signaling pathway in diabetic complications	0.169399	1	1	Meta	Cer(d18:1/20:0)
AGE-RAGE signaling pathway in diabetic complications	0.541989	0.0190476	2	Tran	100517503-ADCY2/100621504-COL4A3
Drug metabolism - other enzymes	0.310875	0.5	1	Meta	5-Fluorouridine
Drug metabolism - other enzymes	0.419249	0.0240964	2	Tran	110256904/100736962
cGMP-PKG signaling pathway	0.310875	0.5	1	Meta	Cyclic AMP
cGMP-PKG signaling pathway	0.842413	0.0105263	2	Tran	100517503/100518564
cAMP signaling pathway	0.310875	0.5	1	Meta	Cyclic AMP
cAMP signaling pathway	0.121666	0.0290456	7	Tran	396811/397431/100499553/100037970-PDE4C/100127164-PTGER2/100517503/100623647-GRIA1
Phospholipase D signaling pathway	0.310875	0.5	1	Meta	Cyclic AMP
Phospholipase D signaling pathway	0.149405	0.0306748	5	Tran	100513834/100515345-LOC100515345/100124654-CXCR2/100517503/100038328-LOC100038328
Necroptosis	0.310875	0.5	1	Meta	Cer(d18:1/20:0)
Necroptosis	0.481938	0.0192308	4	Tran	100513834/733659/100518564/100626980-LOC100626980
Thyroid hormone synthesis	0.310875	0.5	1	Meta	Glutathione
Thyroid hormone synthesis	0.742799	0.0128205	1	Tran	100517503
Leishmaniasis	0.310875	0.5	1	Meta	Cer(d18:1/20:0)
Leishmaniasis	0.818746	0.0102041	1	Tran	100038328
Lysine degradation	0.428902	0.333333	1	Meta	Glutaric acid
Lysine degradation	0.677231	0.0153846	1	Tran	100620538
Glutathione metabolism	0.428902	0.333333	1	Meta	Glutathione
Glutathione metabolism	0.704215	0.0142857	1	Tran	100516363-NAT8
Sphingolipid metabolism	0.428902	0.333333	1	Meta	Cer(d18:1/20:0)
Sphingolipid metabolism	0.250317	0.0357143	2	Tran	100511825/100124381-NEU1
Calcium signaling pathway	0.428902	0.333333	1	Meta	Cyclic AMP
Calcium signaling pathway	0.0813312	0.0294118	9	Tran	100511702-CD38/396811/397431/100517503/100518564/100521983/100154782-LOC100154782/100517439-GRPR/100038328-LOC100038328
Biosynthesis of amino acids	0.430645	0.25	3	Meta	O-Succinyl-L-homoserine; L-Glutamic acid 5-phosphate; cystathionine
Biosynthesis of amino acids	0.058442	0.0470588	4	Tran	100622411/397115-ARG1/100157750/100155595-SDS
Purine metabolism	0.495567	0.235294	4	Meta	Xanthine; 5'-Phosphoribosyl-N-formylglycinamidine; 5'-Phosphoribosyl-N-formylglycinamide; Cyclic AMP
Purine metabolism	0.712542	0.0138889	2	Tran	100037970-PDE4C/100517503
Arginine and proline metabolism	0.527258	0.25	1	Meta	L-Glutamic acid 5-phosphate
Arginine and proline metabolism	0.080767	0.0508475	3	Tran	397645-SAT1/414909/397115-ARG1
Terpenoid backbone biosynthesis	0.527258	0.25	1	Meta	Mevalonic acid
Terpenoid backbone biosynthesis	0.0633399	0.0833333	2	Tran	110259040/110258909
Tryptophan metabolism	0.650271	0.222222	2	Meta	2-Aminomuconic acid semialdehyde; Melatonine
Tryptophan metabolism	0.573335	0.0204082	1	Tran	414909
Bile secretion	0.650271	0.222222	2	Meta	Penicillin G; Glutathione
Bile secretion	0.471588	0.0217391	2	Tran	100517503/110256904
Glycine, serine and threonine metabolism	1	0.2	1	Meta	cystathionine
Glycine, serine and threonine metabolism	0.00287858	0.0877193	5	Tran	397065-TDH/414909/100518817-ALAS2/100513890/100155595-SDS

## Sheet: upregulated gene positive-red
Description	Pvalue	Ratio	Count	Type	ID
Regulation of lipolysis in adipocytes	0.0255209	0.666667	2	Meta	AMP; L-Noradrenaline
Regulation of lipolysis in adipocytes	0.263107	0.0344828	2	Tran	396811-PTGER3/100517503-ADCY2
Renin secretion	0.0255209	0.666667	2	Meta	AMP; L-Noradrenaline
Renin secretion	0.364438	0.027027	2	Tran	100127164-PTGER2/397284-CLCA1
Glutathione metabolism	0.0326223	0.375	3	Meta	Gama-glutamylalanine; 5-oxoproline; g-Glutamylcysteine
Glutathione metabolism	0.704215	0.0142857	1	Tran	100516363-NAT8
Glycine, serine and threonine metabolism	0.0457954	0.333333	3	Meta	L-2,4-diaminobutyric acid; Guanidoacetic acid; Betaine
Glycine, serine and threonine metabolism	0.00287858	0.0877193	5	Tran	397065-TDH/414909-MAOB/100518817-ALAS2/100513890-AGXT2/100155595-SDS
Taste transduction	0.0480002	0.5	2	Meta	AMP; L-Noradrenaline
Taste transduction	0.719315	0.0136986	1	Tran	100628008
FoxO signaling pathway	0.0968992	1	1	Meta	AMP
FoxO signaling pathway	0.913286	0.00714286	1	Tran	397491-IGF1
PI3K-Akt signaling pathway	0.0968992	1	1	Meta	AMP
PI3K-Akt signaling pathway	0.374301	0.0201511	8	Tran	100516642-COL6A6/100621403-COL4A4/397491-IGF1/100621504-COL4A3/100622336-CSF3R/780426-CCND3/100620948-GNG3/100038328-LOC100038328
Ferroptosis	0.0968992	1	1	Meta	g-Glutamylcysteine
Ferroptosis	0.401226	0.025	2	Tran	397645-SAT1/397062-TFRC
Adrenergic signaling in cardiomyocytes	0.0968992	1	1	Meta	L-Noradrenaline
Adrenergic signaling in cardiomyocytes	0.299942	0.0248447	4	Tran	100517503-ADCY2/100512800-SCN4B/100512654-CACNG2/100620898-CACNA2D4
Glutamatergic synapse	0.0968992	1	1	Meta	L-Glutamine
Glutamatergic synapse	0.154989	0.0330579	4	Tran	100513834-PLA2G4F/100517503-ADCY2/100620948-GNG3/100623647-GRIA1
GABAergic synapse	0.0968992	1	1	Meta	L-Glutamine
GABAergic synapse	0.504886	0.0204082	2	Tran	100517503-ADCY2/100620948-GNG3
Proximal tubule bicarbonate reclamation	0.0968992	1	1	Meta	L-Glutamine
Proximal tubule bicarbonate reclamation	0.385034	0.0357143	1	Tran	100511956-CA4
Salivary secretion	0.0968992	1	1	Meta	L-Noradrenaline
Salivary secretion	0.000313659	0.08	8	Tran	100511702-CD38/110256441-LOC110256441/407610-PR39/100170124-PMAP-36/102159373-LOC102159373/100517503-ADCY2/100157211-LYZ/110258648-LOC110258648
cAMP signaling pathway	0.106234	0.333333	2	Meta	AMP; L-Noradrenaline
cAMP signaling pathway	0.121666	0.0290456	7	Tran	396811-PTGER3/397431-HTR4/100499553-VIPR2/100037970-PDE4C/100127164-PTGER2/100517503-ADCY2/100623647-GRIA1
Arginine biosynthesis	0.175809	0.25	2	Meta	L-Glutamine; N-Acetylornithine
Arginine biosynthesis	0.329188	0.0434783	1	Tran	397115-ARG1
Purine metabolism	0.175809	0.25	2	Meta	AMP; L-Glutamine
Purine metabolism	0.712542	0.0138889	2	Tran	100037970-PDE4C/100517503
Nitrogen metabolism	0.184749	0.5	1	Meta	L-Glutamine
Nitrogen metabolism	0.280904	0.0526316	1	Tran	100511956-CA4
cGMP-PKG signaling pathway	0.184749	0.5	1	Meta	AMP
cGMP-PKG signaling pathway	0.842413	0.0105263	2	Tran	100517503-ADCY2/100518564-SLC25A31
mTOR signaling pathway	0.184749	0.5	1	Meta	AMP
mTOR signaling pathway	0.949783	0.00584795	1	Tran	397491-IGF1
AMPK signaling pathway	0.184749	0.5	1	Meta	AMP
AMPK signaling pathway	0.892917	0.0078125	1	Tran	397491-IGF1
Longevity regulating pathway	0.184749	0.5	1	Meta	AMP
Longevity regulating pathway	0.49943	0.0206186	2	Tran	397491-IGF1/100517503-ADCY2
Vascular smooth muscle contraction	0.184749	0.5	1	Meta	L-Noradrenaline
Vascular smooth muscle contraction	0.73009	0.0134228	2	Tran	100513834/100517503
Gap junction	0.184749	0.5	1	Meta	L-Noradrenaline
Gap junction	0.795111	0.010989	1	Tran	100517503
Choline metabolism in cancer	0.219528	0.176471	3	Meta	Citicoline; LysoPC(16:1(9Z)/0:0); LysoPC(20:5(5Z,8Z,11Z,14Z,17Z)/0:0)
Choline metabolism in cancer	0.531585	0.0194175	2	Tran	100513834/100513866-SLC44A5
Synaptic vesicle cycle	0.264364	0.333333	1	Meta	L-Noradrenaline
Synaptic vesicle cycle	0.184002	0.0348837	3	Tran	100517716/110259396-CPLX2/100154435
Cholesterol metabolism	0.264364	0.333333	1	Meta	GLYCOCHENODEOXYCHOLIC ACID
Cholesterol metabolism	0.263107	0.0344828	2	Tran	397628-ANGPTL4/397537
Biosynthesis of amino acids	0.294885	0.153846	4	Meta	L-Glutamine; L-2,4-diaminobutyric acid; (2S,4S)-4-Hydroxy-2,3,4,5-tetrahydrodipicolinate; N-Acetylornithine
Biosynthesis of amino acids	0.058442	0.0470588	4	Tran	100622411/397115-ARG1/100157750/100155595-SDS
Chemical carcinogenesis	0.336485	0.25	1	Meta	9-Hydroxybenzo[a]pyrene-4,5-oxide
Chemical carcinogenesis	0.376802	0.0263158	2	Tran	110256483/110256904-LOC110256904
Glycerophospholipid metabolism	0.408794	0.157895	3	Meta	Citicoline; LysoPC(16:1(9Z)/0:0); LysoPC(20:5(5Z,8Z,11Z,14Z,17Z)/0:0)
Glycerophospholipid metabolism	0.831013	0.00980392	1	Tran	100513834
Aldosterone synthesis and secretion	0.460903	0.166667	1	Meta	Pregnenolone
Aldosterone synthesis and secretion	0.547131	0.0188679	2	Tran	100517503-ADCY2/novel.103
Cortisol synthesis and secretion	0.460903	0.166667	1	Meta	Pregnenolone
Cortisol synthesis and secretion	0.29507	0.031746	2	Tran	100517503--ADCY2/110260194-LOC110260194
Cushing's syndrome	0.460903	0.166667	1	Meta	Pregnenolone
Cushing's syndrome	0.765529	0.0125	2	Tran	100517503/110260194
Metabolism of xenobiotics by cytochrome P450	0.514385	0.142857	1	Meta	9-Hydroxybenzo[a]pyrene-4,5-oxide
Metabolism of xenobiotics by cytochrome P450	0.364438	0.027027	2	Tran	110256483/110256904-LOC110256904
Nicotinate and nicotinamide metabolism	0.562753	0.125	1	Meta	N-Methyl-4-pyridone-3-carboxamide
Nicotinate and nicotinamide metabolism	0.526322	0.0232558	1	Tran	100511702-CD38
Ovarian steroidogenesis	0.562753	0.125	1	Meta	Pregnenolone
Ovarian steroidogenesis	0.0174052	0.0689655	4	Tran	100513834-PLA2G4F/397491-IGF1/100517503-ADCY2/100312973-HSD17B2
Bile secretion	0.562753	0.125	1	Meta	GLYCOCHENODEOXYCHOLIC ACID
Bile secretion	0.471588	0.0217391	2	Tran	100517503/110256904-LOC110256904
2-Oxocarboxylic acid metabolism	0.645283	0.133333	2	Meta	L-2,4-diaminobutyric acid; N-Acetylornithine
2-Oxocarboxylic acid metabolism	0.445981	0.0294118	1	Tran	100513890
Alanine, aspartate and glutamate metabolism	1	0.111111	1	Meta	L-Glutamine
Alanine, aspartate and glutamate metabolism	0.534501	0.0227273	1	Tran	100513890
Tyrosine metabolism	1	0.1	1	Meta	L-Noradrenaline
Tyrosine metabolism	0.138439	0.0526316	2	Tran	414909/397443
Neuroactive ligand-receptor interaction	1	0.1	1	Meta	L-Noradrenaline
Neuroactive ligand-receptor interaction	3.75e-05	0.0507042	18	Tran	100152093/100513414/396811/102158897-PATE2/100622106/397431/100499553/100512433-PYY/100127164-PTGER2/397291-NPY2R/100521983/100156023/100154782-LOC100154782/100517439-GRPR/100141404/100524766-P2RY13/100157290-LTB4R/100623647-GRIA1
Mineral absorption	1	0.111111	1	Meta	L-Glutamine
Mineral absorption	0.764329	0.0120482	1	Tran	641346

## Sheet: Sheet1
gene_higher expression in fermented Chinese Chive (LK) group	gene_higher expression in control (OD) group
PPP1R3C	PLA2G4F
COL6A6	MAOB
SAT1	COL4A4
CD38	PTGER3
SLC44A5	IGF1
TDH	COL4A3
TFRC	ADCY2
LOC100515345	VIPR2
PATE2	CCND3
PYGM	ADCY2
CSF3R	SCN4B
NAT8	GPER1
PYY	GNG3
PMAP-36	AGXT2
LOC102159373	LOC110260194
PDE4C	SLC25A31
PTGER2	TACR3
ANGPTL4	PRDM7
ARG1	CACNA2D4					\
CXCR2
CPLX2
LOC110256904
RIN1
KCNJ9
MMP9
ALAS2
LOC100516039
NPY2R
SDS
CLCA1
LOC110258648
LOC100154782
GRPR
CACNG2
LOC100038328
P2RY13
FOXA2
NEU1
GRIA1
