# Supplementary material for: Integrated Transcriptomic and Metabolomic Analysis Reveals Regulatory Effects of Fermented Chinese Chive on Early Testicular Development in Piglets
Source: Antioxidants (Basel). 2025 Aug 28;14(9):1056. doi: 10.3390/antiox14091056 (PMC12466648; doi:10.3390/antiox14091056)
Supplement: Supplementary file 1 [file antioxidants-14-01056-s001.zip › Table S2.xlsx]

## Sheet: Sheet1
						Table S2. q-RT-PCR primers used for validation.
						Gene name	Sequence (5'->3')	Product size	TM	GC%
						IGF-1	F:ATCGTGGATGAGTGCTGCTT	151	60	50
							R:TGTTCTTCAAATGTACTTCCTTCTG
						SAT1	F:TAACTCCGGAAGGACACAGC	181	60	55
							R:CTGCTGCAGCGACATTTCATT
						GPER1	F:CACCAGCAGTACGTCATCGG	107	60	55
							R:AAGCGGATGTTCACCACCAG
						PPP1R3C	F:GAGCTGCACCAGAATGATCC	104	60	55
							R:GAGGTGGTGAGTGAGCCAAG
						ADCY2	F:GAGGTGGTGAGTGAGCCAAG	111	60	55
							R:ACCCATTGGTACATCCGTGG
						P2RY13	F:ATCCTCTCTGACTCACGCCT	200	60	55
							R:AGGCTTGAGATGGCTCTTGC
						GAPDH	F:AGGCTTGAGATGGCTCTTGC	148	60	55
							R:TGCCGTGGGTGGAATCATAC
