# Supplementary material for: Integrated Transcriptomic and Metabolomic Analysis Reveals Regulatory Effects of Fermented Chinese Chive on Early Testicular Development in Piglets
Source: Antioxidants (Basel). 2025 Aug 28;14(9):1056. doi: 10.3390/antiox14091056 (PMC12466648; doi:10.3390/antiox14091056)
Supplement: Supplementary file 1 [file antioxidants-14-01056-s001.zip › Table S3.xlsx]

## Sheet: align_pct
sample	total_reads	total_map	unique_map	multi_map	read1_map	read2_map	positive_map	negative_map	splice_map	unsplice_map	proper_map
OD1	58040258	53586502(92.33%)	52350224(90.2%)	1236278(2.13%)	26214613(45.17%)	26135611(45.03%)	26133191(45.03%)	26217033(45.17%)	20442444(35.22%)	31907780(54.98%)	49181584(84.74%)
OD2	53194926	48887153(91.9%)	47784623(89.83%)	1102530(2.07%)	23934956(44.99%)	23849667(44.83%)	23849803(44.83%)	23934820(44.99%)	18102086(34.03%)	29682537(55.8%)	44801734(84.22%)
OD3	47323154	43835348(92.63%)	42813704(90.47%)	1021644(2.16%)	21440827(45.31%)	21372877(45.16%)	21372785(45.16%)	21440919(45.31%)	16279130(34.4%)	26534574(56.07%)	40231012(85.01%)
OD4	46265666	42296336(91.42%)	41209571(89.07%)	1086765(2.35%)	20615635(44.56%)	20593936(44.51%)	20576303(44.47%)	20633268(44.6%)	17052279(36.86%)	24157292(52.21%)	40017410(86.49%)
LK1	45299416	42105525(92.95%)	41075663(90.68%)	1029862(2.27%)	20574055(45.42%)	20501608(45.26%)	20503494(45.26%)	20572169(45.41%)	16932549(37.38%)	24143114(53.3%)	38688224(85.41%)
LK2	44773404	41292872(92.23%)	40305542(90.02%)	987330(2.21%)	20191563(45.1%)	20113979(44.92%)	20119020(44.94%)	20186522(45.09%)	15684835(35.03%)	24620707(54.99%)	37666914(84.13%)
LK3	47905364	44330621(92.54%)	43254820(90.29%)	1075801(2.25%)	21666817(45.23%)	21588003(45.06%)	21588300(45.06%)	21666520(45.23%)	16852354(35.18%)	26402466(55.11%)	40582192(84.71%)
LK4	47039260	43218732(91.88%)	42185843(89.68%)	1032889(2.2%)	21131308(44.92%)	21054535(44.76%)	21051687(44.75%)	21134156(44.93%)	16864280(35.85%)	25321563(53.83%)	39374290(83.71%)
