# Supplementary material for: Integrated Transcriptomic and Metabolomic Analysis Reveals Regulatory Effects of Fermented Chinese Chive on Early Testicular Development in Piglets
Source: Antioxidants (Basel). 2025 Aug 28;14(9):1056. doi: 10.3390/antiox14091056 (PMC12466648; doi:10.3390/antiox14091056)
Supplement: Supplementary file 1 [file antioxidants-14-01056-s001.zip › Table S4.xlsx]

## Sheet: gene_fpkm
gene_id	OD1	OD2	OD3	OD4	LK1	LK2	LK3	LK4	gene_name	gene_chr	gene_start	gene_end	gene_strand	gene_length	gene_biotype	gene_description	Family
808507	5696	6165.91	6708.5	8351.84	9228.21	7055.44	9100.88	9257.41	COX3	NC_000845.1	9800	10583	+	784	protein_coding	cytochrome c oxidase subunit III && sp|Q35916|COX3_PIG Cytochrome c oxidase subunit 3 OS=Sus scrofa OX=9823 GN=MT-CO3 PE=3 SV=2 && -	-
808506	5074.93	5658.83	5740.66	7696.04	7949.81	6393.32	8299.06	8606.73	ATP6	NC_000845.1	9120	9800	+	681	protein_coding	ATP synthase F0 subunit 6 && sp|Q35915|ATP6_PIG ATP synthase subunit a OS=Sus scrofa OX=9823 GN=MT-ATP6 PE=1 SV=2 && -	-
808503	4542.12	4187.73	4958.94	5413.08	6309.25	5616.62	6513.08	6752.23	COX1	NC_000845.1	6511	8055	+	1545	protein_coding	cytochrome c oxidase subunit I && sp|O79876|COX1_PIG Cytochrome c oxidase subunit 1 OS=Sus scrofa OX=9823 GN=MT-CO1 PE=3 SV=2 && -	-
397082	2754.21	3627.03	3465.18	8998.03	6617.48	4434.95	4875.06	5779.45	DHRS4	NC_010449.5	75242121	75255594	-	1245	protein_coding	dehydrogenase/reductase (SDR family) member 4 && sp|Q8WNV7|DHRS4_PIG Dehydrogenase/reductase SDR family member 4 OS=Sus scrofa OX=9823 GN=DHRS4 PE=1 SV=2 && PF13561:Enoyl-(Acyl carrier protein) reductase	-
397024	3099.46	3315.87	3878.78	3799.9	5799.35	5816.21	5887.73	5017.69	INSL3	NC_010444.4	59929591	59931220	+	755	protein_coding	insulin like 3 && sp|P51461|INSL3_PIG Insulin-like 3 OS=Sus scrofa OX=9823 GN=INSL3 PE=2 SV=1 && -	-
808504	2668.99	2806.32	3190.02	4142.08	4438.98	3773.1	4514.23	4632.67	COX2	NC_000845.1	8203	8890	+	688	protein_coding	cytochrome c oxidase subunit II && sp|P50667|COX2_PIG Cytochrome c oxidase subunit 2 OS=Sus scrofa OX=9823 GN=MT-CO2 PE=3 SV=1 && -	-
403330	2293.1	2298.29	3023.2	4890.82	4634.62	2951.07	3366.53	4129.94	CYP17A1	NC_010456.5	113805616	113820445	-	1735	protein_coding	cytochrome P450 17A1 && sp|P19100|CP17A_PIG Steroid 17-alpha-hydroxylase/17,20 lyase OS=Sus scrofa OX=9823 GN=CYP17A1 PE=2 SV=3 && PF00067:Cytochrome P450	-
808510	2460.78	2481.16	2777.11	3188.84	3667.98	3074.55	3796.55	3790.7	ND4	NC_000845.1	11359	12736	+	1378	protein_coding	NADH dehydrogenase subunit 4 && sp|O79881|NU4M_PIG NADH-ubiquinone oxidoreductase chain 4 OS=Sus scrofa OX=9823 GN=MT-ND4 PE=1 SV=2 && -	-
574059	2865.24	2876.3	2891.08	3032.09	2999.68	3301.66	3115.96	3136.5	EEF1A1	NC_010443.5	92421235	92425053	+	2010	protein_coding	eukaryotic translation elongation factor 1 alpha 1%2C transcript variant X1 && sp|P68103|EF1A1_BOVIN Elongation factor 1-alpha 1 OS=Bos taurus OX=9913 GN=EEF1A1 PE=1 SV=1 && PF03144:Elongation factor Tu domain 2|PF00009:Elongation factor Tu GTP binding domain|PF03143:Elongation factor Tu C-terminal domain	-
397030	1952.26	1920.51	2145.79	3441.49	2891.98	2447.54	2580.43	2649.15	FTH1	NC_010444.4	9535051	9537979	+	1000	protein_coding	ferritin heavy chain 1 && sp|Q9XT73|FRIH_TRIVU Ferritin heavy chain OS=Trichosurus vulpecula OX=9337 GN=FTH1 PE=2 SV=3 && PF00210:Ferritin-like domain	-
808513	1591.21	1791.22	1963.5	2621.2	2788.1	2191.86	2904.5	2896.91	CYTB	NC_000845.1	15342	16481	+	1140	protein_coding	cytochrome b && sp|P24964|CYB_PIG Cytochrome b OS=Sus scrofa OX=9823 GN=MT-CYB PE=3 SV=2 && -	-
397664	2241.3	2283.26	2250.68	2642.58	2745.26	2614.33	2609.66	2797.17	TPT1	NC_010453.5	21929294	21932905	+	825	protein_coding	tumor protein%2C translationally-controlled 1 && sp|P13693|TCTP_HUMAN Translationally-controlled tumor protein OS=Homo sapiens OX=9606 GN=TPT1 PE=1 SV=1 && PF00838:Translationally controlled tumour protein	-
808508	1379.96	1629.29	1875.17	2629.74	2526.04	1861.8	2462.79	2678.19	ND3	NC_000845.1	10653	10998	+	346	protein_coding	NADH dehydrogenase subunit 3 && sp|O79880|NU3M_PIG NADH-ubiquinone oxidoreductase chain 3 OS=Sus scrofa OX=9823 GN=MT-ND3 PE=1 SV=1 && -	-
397035	1306.23	1312.86	1432.18	2949.11	2625.01	1742.23	1891.85	2424.17	FTL	NC_010448.4	54231121	54232756	+	934	protein_coding	ferritin light chain && sp|Q53VB8|FRIL_CANLF Ferritin light chain OS=Canis lupus familiaris OX=9615 GN=FTL PE=2 SV=3 && PF00210:Ferritin-like domain	-
808511	1452.13	1388.93	1666.14	2125.57	2283.33	1758.29	2173.44	2410.09	ND5	NC_000845.1	12935	14755	+	1821	protein_coding	NADH dehydrogenase subunit 5 && sp|Q9TDR1|NU5M_PIG NADH-ubiquinone oxidoreductase chain 5 OS=Sus scrofa OX=9823 GN=MT-ND5 PE=1 SV=1 && -	-
414799	1483.3	1361.81	1684.92	1977.69	2393.06	1906.13	1975.5	2464.47	CYB5A	NC_010443.5	149737584	149773222	+	1849	protein_coding	cytochrome b5 type A (microsomal)%2C transcript variant X1 && sp|P00172|CYB5_PIG Cytochrome b5 OS=Sus scrofa OX=9823 GN=CYB5A PE=1 SV=3 && PF00173:Cytochrome b5-like Heme/Steroid binding domain	-
595124	1817.91	1790.4	1869.14	1831.88	2016.91	2052.26	2028.42	2081.17	SPARC	NC_010458.4	71368164	71380972	+	1845	protein_coding	secreted protein acidic and cysteine rich && sp|P20112|SPRC_PIG SPARC OS=Sus scrofa OX=9823 GN=SPARC PE=1 SV=2 && PF00050:Kazal-type serine protease inhibitor domain|PF09289:Follistatin/Osteonectin-like EGF domain|PF10591:Secreted protein acidic and rich in cysteine Ca binding region	-
397025	2615.13	2136.24	2404.01	1714.28	2029.88	2062.22	2092.45	2055.2	CLU	NC_010456.5	11336585	11352569	-	2508	protein_coding	clusterin%2C transcript variant X6 && sp|Q29549|CLUS_PIG Clusterin OS=Sus scrofa OX=9823 GN=CLU PE=1 SV=1 && PF01093:Clusterin	-
808512	1066.25	1104.89	1227.14	1925.59	1784.74	1435.91	1765.2	1954.98	ND6	NC_000845.1	14739	15266	-	528	protein_coding	NADH dehydrogenase subunit 6 && sp|O79882|NU6M_PIG NADH-ubiquinone oxidoreductase chain 6 OS=Sus scrofa OX=9823 GN=MT-ND6 PE=1 SV=1 && -	-
100623656	712.054	1122.95	1037.36	2209.89	2149.39	1156.44	1212.14	1928.72	LOC100623656	NC_010445.4	47838671	47864646	-	2452	protein_coding	sulfotransferase 1C1 && sp|P50237|ST1C1_RAT Sulfotransferase 1C1 OS=Rattus norvegicus OX=10116 GN=Sult1c1 PE=1 SV=1 && PF00685:Sulfotransferase domain	-
100622246	858.297	1007.94	1113.76	1640.99	1616.72	1244.33	1321.01	1509.53	LOC100622246	NC_010455.5	199600768	199606618	+	1158	protein_coding	carbonyl reductase [NADPH] 1 && sp|Q28960|CBR1_PIG Carbonyl reductase [NADPH] 1 OS=Sus scrofa OX=9823 GN=CBR1 PE=1 SV=3 && PF00106:short chain dehydrogenase	-
397576	825.473	1003.94	962.825	1342.94	1853.26	1569.51	1719.3	1591.63	APOE	NC_010448.4	51373113	51375333	+	1099	protein_coding	apolipoprotein E && sp|P18650|APOE_PIG Apolipoprotein E OS=Sus scrofa OX=9823 GN=APOE PE=1 SV=2 && PF01442:Apolipoprotein A1/A4/E domain	-
414395	1115.48	1156.66	1193.21	1339.23	1095.98	1322.33	1218.37	1126.15	RPS20	NC_010446.5	75762209	75763449	+	512	protein_coding	ribosomal protein S20 && sp|Q3ZBH8|RS20_BOVIN 40S ribosomal protein S20 OS=Bos taurus OX=9913 GN=RPS20 PE=3 SV=1 && PF00338:Ribosomal protein S10p/S20e	-
100738123	985.492	645.445	631.199	1112.93	1240.33	1007.18	1002.54	1692.7	COL1A1	NC_010454.4	26379087	26397180	-	6140	protein_coding	collagen type I alpha 1 chain%2C transcript variant X1 && sp|Q9XSJ7|CO1A1_CANLF Collagen alpha-1(I) chain OS=Canis lupus familiaris OX=9615 GN=COL1A1 PE=2 SV=1 && PF01410:Fibrillar collagen C-terminal domain|PF01391:Collagen triple helix repeat (20 copies)|PF00093:von Willebrand factor type C domain	-
808509	800.329	945.487	930.341	1332.15	1318.23	1039.45	1140.32	1349.87	ND4L	NC_000845.1	11069	11365	+	297	protein_coding	NADH dehydrogenase subunit 4L && sp|P56632|NU4LM_PIG NADH-ubiquinone oxidoreductase chain 4L OS=Sus scrofa OX=9823 GN=MT-ND4L PE=1 SV=1 && -	-
397598	991.87	960.477	964.077	1359.97	1244.02	1164.65	1221.77	1259.3	RPL35	NC_010443.5	265637266	265642278	-	432	protein_coding	ribosomal protein L35 && sp|Q29361|RL35_PIG 60S ribosomal protein L35 OS=Sus scrofa OX=9823 GN=RPL35 PE=1 SV=3 && PF00831:Ribosomal L29 protein	-
403166	1047.42	933.981	906.226	1052.29	1319.57	912.242	924.932	1282.26	A2M	NC_010447.5	62406928	62483690	+	5044	protein_coding	alpha-2-macroglobulin%2C transcript variant X1 && sp|Q7SIH1|A2MG_BOVIN Alpha-2-macroglobulin OS=Bos taurus OX=9913 GN=A2M PE=1 SV=2 && PF07703:Alpha-2-macroglobulin bait region domain|PF01835:MG2 domain|PF07677:A-macroglobulin receptor binding domain|PF17791:Macroglobulin domain MG3|PF00207:Alpha-2-macroglobulin family|PF07678:A-macroglobulin TED domain|PF17789:Macroglobulin domain MG4	-
396597	324.728	430.771	367.736	1241.84	1424.67	725.575	851.191	1288.4	STAR	NC_010457.5	48377597	48385398	+	2526	protein_coding	steroidogenic acute regulatory protein && sp|Q28996|STAR_PIG Steroidogenic acute regulatory protein, mitochondrial OS=Sus scrofa OX=9823 GN=STAR PE=2 SV=2 && PF01852:START domain	-
733672	934.812	1042.49	1088.64	1029.87	1231.1	1179.59	1225.65	1133.25	CST3	NC_010459.5	30471056	30474486	-	471	protein_coding	cystatin C && sp|P01035|CYTC_BOVIN Cystatin-C OS=Bos taurus OX=9913 GN=CST3 PE=1 SV=2 && PF00031:Cystatin domain	-
100152001	716.536	662.074	629.367	858.847	1260.66	1099.61	1030.39	1346.25	COL3A1	NC_010457.5	93556914	93595678	+	4768	protein_coding	collagen type III alpha 1 chain && sp|P08121|CO3A1_MOUSE Collagen alpha-1(III) chain OS=Mus musculus OX=10090 GN=Col3a1 PE=1 SV=4 && PF01391:Collagen triple helix repeat (20 copies)|PF01410:Fibrillar collagen C-terminal domain|PF00093:von Willebrand factor type C domain	-
100522394	549.103	766.467	624.186	1142.25	1162.78	908.843	926.85	1073.55	VIM	NC_010452.4	43516441	43526172	+	2920	protein_coding	vimentin%2C transcript variant X1 && sp|P02543|VIME_PIG Vimentin OS=Sus scrofa OX=9823 GN=VIM PE=1 SV=2 && PF04732:Intermediate filament head (DNA binding) region|PF00038:Intermediate filament protein	-
397607	893.41	938.534	893.533	1331.55	1028.22	1067.9	1076.81	1108.28	RPS15	NC_010444.4	77043329	77044749	-	475	protein_coding	ribosomal protein S15 && sp|P62846|RS15_CHICK 40S ribosomal protein S15 OS=Gallus gallus OX=9031 GN=RPS15 PE=2 SV=2 && PF00203:Ribosomal protein S19	-
808502	682.406	772.978	840.565	1120.61	1254.85	925.936	1185.16	1274.31	ND2	NC_000845.1	5087	6128	+	1042	protein_coding	NADH dehydrogenase subunit 2 && sp|O79875|NU2M_PIG NADH-ubiquinone oxidoreductase chain 2 OS=Sus scrofa OX=9823 GN=MT-ND2 PE=1 SV=2 && -	-
100170119	975.982	933.611	974.276	1027.27	1012.15	1020.3	1043.62	1018.89	RPLP1	NC_010443.5	167296084	167298264	+	530	protein_coding	ribosomal protein lateral stalk subunit P1 && sp|Q56K14|RLA1_BOVIN 60S acidic ribosomal protein P1 OS=Bos taurus OX=9913 GN=RPLP1 PE=3 SV=1 && PF00428:60s Acidic ribosomal protein	-
100512859	471.307	580.665	603.662	1110.16	1180.03	930.988	842.374	1068.25	ACSF2	NC_010454.4	26713790	26752352	+	2233	protein_coding	acyl-CoA synthetase family member 2%2C transcript variant X1 && sp|Q17QJ1|ACSF2_BOVIN Medium-chain acyl-CoA ligase ACSF2, mitochondrial OS=Bos taurus OX=9913 GN=ACSF2 PE=2 SV=1 && PF00501:AMP-binding enzyme|PF13193:AMP-binding enzyme C-terminal domain	-
100049695	982.483	863.719	891.622	874.236	945.449	1038.71	993.805	971.6	RPLP0	NC_010456.5	40219196	40223943	-	1099	protein_coding	ribosomal protein lateral stalk subunit P0 && sp|Q29214|RLA0_PIG 60S acidic ribosomal protein P0 OS=Sus scrofa OX=9823 GN=RPLP0 PE=1 SV=2 && PF00428:60s Acidic ribosomal protein|PF17777:Insertion domain in 60S ribosomal protein L10P|PF00466:Ribosomal protein L10	-
100626973	803.537	894.919	955.618	1260.66	919.289	973.945	990.118	910.088	RPL37	NC_010458.4	25800883	25803526	-	379	protein_coding	ribosomal protein L37 && sp|P79244|RL37_BOVIN 60S ribosomal protein L37 OS=Bos taurus OX=9913 GN=RPL37 PE=3 SV=4 && PF01907:Ribosomal protein L37e	-
100516861	804.725	771.273	807.994	1257.51	959.245	1026.05	962.789	1053.51	RPS8	NC_010448.4	166550574	166553289	-	763	protein_coding	ribosomal protein S8 && sp|Q5E958|RS8_BOVIN 40S ribosomal protein S8 OS=Bos taurus OX=9913 GN=RPS8 PE=2 SV=3 && PF01201:Ribosomal protein S8e	-
100516302	1177.81	1015.9	1062.74	1928.47	924.087	982.065	944.61	1019.15	LOC100516302	NC_010459.5	30451710	30454724	-	716	protein_coding	cystatin-9 && sp|Q29RH0|CST9_BOVIN Cystatin-9 OS=Bos taurus OX=9913 GN=CST9 PE=2 SV=1 && PF00031:Cystatin domain	-
414418	822.119	846.493	889.404	949.997	890.867	1018.16	944.74	930.5	RPL7	NC_010446.5	62602430	62605892	+	835	protein_coding	ribosomal protein L7 && sp|Q58DT1|RL7_BOVIN 60S ribosomal protein L7 OS=Bos taurus OX=9913 GN=RPL7 PE=2 SV=1 && PF00327:Ribosomal protein L30p/L7e|PF08079:Ribosomal L30 N-terminal domain	-
397611	741.625	741.256	790.773	997.158	1035.66	945.631	923.626	1027.47	RPS4X	NC_010461.5	58149302	58155179	-	1516	protein_coding	ribosomal protein S4%2C X-linked && sp|Q76N24|RS4X_CHLAE 40S ribosomal protein S4, X isoform OS=Chlorocebus aethiops OX=9534 GN=RPS4X PE=2 SV=3 && PF01479:S4 domain|PF08071:RS4NT (NUC023) domain|PF00900:Ribosomal family S4e|PF16121:40S ribosomal protein S4 C-terminus	-
110261124	762.438	941.967	1134.71	1229.05	1532.32	471.825	475.068	1490.25	IFI6	NC_010448.4	84852782	84858072	-	776	protein_coding	interferon alpha inducible protein 6%2C transcript variant X3 && sp|Q6IED8|IFI6_BOVIN Interferon alpha-inducible protein 6 OS=Bos taurus OX=9913 GN=IFI6 PE=2 SV=1 && PF06140:Interferon-induced 6-16 family	-
397650	866.57	816.609	772.198	972.98	839.067	965.628	897.93	896.253	RPS12	NC_010443.5	30920804	30923392	-	492	protein_coding	ribosomal protein S12 && sp|Q76I81|RS12_BOVIN 40S ribosomal protein S12 OS=Bos taurus OX=9913 GN=RPS12 PE=2 SV=1 && PF01248:Ribosomal protein L7Ae/L30e/S12e/Gadd45 family	-
808501	535.85	600.951	650.865	996.763	1059.48	778.702	997.213	1089.64	ND1	NC_000845.1	3922	4876	+	955	protein_coding	NADH dehydrogenase subunit 1 && sp|O79874|NU1M_PIG NADH-ubiquinone oxidoreductase chain 1 OS=Sus scrofa OX=9823 GN=MT-ND1 PE=1 SV=1 && -	-
110259542	760.035	797.517	889.331	953.556	869.443	900.881	890.124	827.907	RPS14	NC_010444.4	151430047	151433951	-	771	protein_coding	ribosomal protein S14%2C transcript variant X3 && sp|P62265|RS14_CRIGR 40S ribosomal protein S14 OS=Cricetulus griseus OX=10029 GN=RPS14 PE=2 SV=3 && PF00411:Ribosomal protein S11	-
100738870	739.129	872.933	887.112	971.143	819.422	719.57	741.582	748.194	ENO1	NC_010448.4	69385879	69401664	-	2067	protein_coding	enolase 1%2C transcript variant X2 && sp|Q9XSJ4|ENOA_BOVIN Alpha-enolase OS=Bos taurus OX=9913 GN=ENO1 PE=1 SV=4 && PF00113:Enolase, C-terminal TIM barrel domain|PF03952:Enolase, N-terminal domain	-
733592	754.38	778.32	786.114	855.935	857.946	918.135	884.321	923.067	RPL6	NC_010456.5	39302447	39309239	+	912	protein_coding	ribosomal protein L6 && sp|Q2YGT9|RL6_PIG 60S ribosomal protein L6 OS=Sus scrofa OX=9823 GN=RPL6 PE=1 SV=3 && PF03868:Ribosomal protein L6, N-terminal domain|PF01159:Ribosomal protein L6e	-
100737826	789.491	702.205	767.815	976.867	923.052	933.637	959.364	927.421	RPL31	NC_010445.4	53289993	53295387	-	520	protein_coding	ribosomal protein L31 && sp|Q56JX3|RL31_BOVIN 60S ribosomal protein L31 OS=Bos taurus OX=9913 GN=RPL31 PE=2 SV=1 && PF01198:Ribosomal protein L31e	-
397143	675.295	489.774	772.276	938.589	1109.88	685.207	777.602	1091.6	CBR1	NC_010455.5	199617406	199622407	+	1228	protein_coding	carbonyl reductase 1 && sp|Q28960|CBR1_PIG Carbonyl reductase [NADPH] 1 OS=Sus scrofa OX=9823 GN=CBR1 PE=1 SV=3 && PF00106:short chain dehydrogenase	-
733593	704.836	723.086	693.518	780.666	814.95	817.129	820.987	899.727	RPL10	NC_010461.5	124927249	124929791	+	849	protein_coding	ribosomal protein L10 && sp|Q9XSI3|RL10_BOVIN 60S ribosomal protein L10 OS=Bos taurus OX=9913 GN=RPL10 PE=2 SV=4 && PF00252:Ribosomal protein L16p/L10e	-
397653	687.204	666.827	599.349	837.451	819.386	738.254	761.669	742.03	ACTG1	NC_010454.4	1320355	1323219	+	2014	protein_coding	actin gamma 1 && sp|P63258|ACTG_BOVIN Actin, cytoplasmic 2 OS=Bos taurus OX=9913 GN=ACTG1 PE=1 SV=1 && PF00022:Actin	-
100154456	678.207	713.083	741.415	879.634	837.762	814.532	826.579	772.365	RPL8	NC_010446.5	136105	138651	-	932	protein_coding	ribosomal protein L8 && sp|Q3T0S6|RL8_BOVIN 60S ribosomal protein L8 OS=Bos taurus OX=9913 GN=RPL8 PE=2 SV=3 && PF03947:Ribosomal Proteins L2, C-terminal domain|PF00181:Ribosomal Proteins L2, RNA binding domain	-
397386	650.239	934.942	952.159	584.599	887.347	690.261	677.188	773.701	INHA	NC_010457.5	121581847	121586020	+	1459	protein_coding	inhibin alpha subunit && sp|P04087|INHA_PIG Inhibin alpha chain OS=Sus scrofa OX=9823 GN=INHA PE=1 SV=2 && PF00019:Transforming growth factor beta like domain	-
396638	714.02	734.821	738.41	900.161	674.804	860.514	846.18	713.604	RPS23	NC_010444.4	90679038	90680681	-	444	protein_coding	ribosomal protein S23 && sp|Q3T199|RS23_BOVIN 40S ribosomal protein S23 OS=Bos taurus OX=9913 GN=RPS23 PE=2 SV=1 && PF00164:Ribosomal protein S12/S23	-
397133	480.173	599.822	643.297	848.052	886.724	607.078	592.016	854.939	FDX1	NC_010451.4	38376147	38399026	+	662	protein_coding	ferredoxin 1 && sp|P00258|ADX_PIG Adrenodoxin, mitochondrial OS=Sus scrofa OX=9823 GN=FDX1 PE=1 SV=2 && PF00111:2Fe-2S iron-sulfur cluster binding domain	-
397605	726.144	734.512	790.212	775.519	753.309	792.971	753.117	741.579	RACK1	NC_010444.4	57280192	57284846	+	1082	protein_coding	receptor for activated C kinase 1 && sp|Q4R7Y4|GBLP_MACFA Guanine nucleotide-binding protein subunit beta-2-like 1 OS=Macaca fascicularis OX=9541 GN=GNB2L1 PE=2 SV=3 && PF00400:WD domain, G-beta repeat	-
397691	803.63	806.57	922.445	815.534	742.898	774.418	727.896	716.773	APOA1	NC_010451.4	44216481	44218360	-	891	protein_coding	apolipoprotein A1 && sp|P18648|APOA1_PIG Apolipoprotein A-I OS=Sus scrofa OX=9823 GN=APOA1 PE=1 SV=4 && PF01442:Apolipoprotein A1/A4/E domain	-
100513660	656.601	659.776	648.204	707.241	804.945	758.252	810.011	796.607	RPS11	NC_010448.4	54577414	54579797	+	1065	protein_coding	ribosomal protein S11%2C transcript variant X1 && sp|Q3T0V4|RS11_BOVIN 40S ribosomal protein S11 OS=Bos taurus OX=9913 GN=RPS11 PE=2 SV=3 && PF16205:Ribosomal_S17 N-terminal|PF00366:Ribosomal protein S17	-
414398	641.839	672.568	620.329	916.33	732.18	740.44	743.417	753.076	RPL23	NC_010454.4	23279965	23285538	+	494	protein_coding	ribosomal protein L23 && sp|Q3T057|RL23_BOVIN 60S ribosomal protein L23 OS=Bos taurus OX=9913 GN=RPL23 PE=2 SV=2 && PF00238:Ribosomal protein L14p/L23e	-
100736789	630.632	664.145	685.695	818.97	716.603	761.804	761.698	766.075	RPS7	NC_010445.4	131258709	131263285	-	784	protein_coding	ribosomal protein S7 && sp|A6H769|RS7_BOVIN 40S ribosomal protein S7 OS=Bos taurus OX=9913 GN=RPS7 PE=2 SV=1 && PF01251:Ribosomal protein S7e	-
407066	118.204	193.888	225.636	432.514	509.996	1336.66	1910.01	370.528	HBB	NC_010451.4	4800683	4801941	-	496	protein_coding	hemoglobin%2C beta && sp|P02067|HBB_PIG Hemoglobin subunit beta OS=Sus scrofa OX=9823 GN=HBB PE=1 SV=3 && PF00042:Globin	-
100037998	690.535	523.783	542.415	746.939	653.019	806.545	797.514	723.633	TMSB10	NC_010445.4	59776236	59777252	-	465	protein_coding	thymosin beta 10 && sp|P21753|TYB10_PIG Thymosin beta-10 OS=Sus scrofa OX=9823 GN=TMSB10 PE=1 SV=2 && -	-
733606	456.109	579.47	574.815	567.861	806.12	850.922	859.579	805.181	TMSB4X	NC_010461.5	9649516	9651662	+	644	protein_coding	thymosin beta 4%2C X-linked%2C transcript variant X1 && sp|P20065|TYB4_MOUSE Thymosin beta-4 OS=Mus musculus OX=10090 GN=Tmsb4x PE=1 SV=1 && -	-
100135671	613.4	660.76	677.43	754.647	662.802	761.197	737.718	708.466	RPL5	NC_010446.5	124359786	124367612	-	1005	protein_coding	ribosomal protein L5 && sp|Q58DW5|RL5_BOVIN 60S ribosomal protein L5 OS=Bos taurus OX=9913 GN=RPL5 PE=2 SV=3 && PF14204:Ribosomal L18 C-terminal region|PF17144:Ribosomal large subunit proteins 60S L5, and 50S L18	-
414397	635.836	573.884	567.247	839.289	721.128	675.12	697.13	785.79	RPS16	NC_010448.4	48085684	48088368	-	500	protein_coding	ribosomal protein S16 && sp|Q3T0X6|RS16_BOVIN 40S ribosomal protein S16 OS=Bos taurus OX=9913 GN=RPS16 PE=2 SV=3 && PF00380:Ribosomal protein S9/S16	-
414422	599.698	680.943	663.761	800.581	667.67	762.927	722.997	734.587	RPL11	NC_010448.4	81523510	81526925	+	573	protein_coding	ribosomal protein L11 && sp|Q3T087|RL11_BOVIN 60S ribosomal protein L11 OS=Bos taurus OX=9913 GN=RPL11 PE=2 SV=3 && PF00673:ribosomal L5P family C-terminus|PF00281:Ribosomal protein L5	-
100625001	591.224	648.31	633.612	782.757	707.321	716.092	757.389	797.566	RPL17	NC_010443.5	99044511	99048406	-	924	protein_coding	ribosomal protein L17%2C transcript variant X1 && sp|Q5XTY7|RL17_FELCA 60S ribosomal protein L17 OS=Felis catus OX=9685 GN=RPL17 PE=2 SV=3 && PF00237:Ribosomal protein L22p/L17e	-
100037997	544.038	532.54	593.614	729.975	641.565	758.301	721.551	687.602	RPS26	NC_010447.5	21431656	21433691	+	442	protein_coding	ribosomal protein S26 && sp|Q56JV1|RS26_BOVIN 40S ribosomal protein S26 OS=Bos taurus OX=9913 GN=RPS26 PE=3 SV=3 && PF01283:Ribosomal protein S26e	-
397645	388.256	454.585	423.603	599.353	1033.25	879.735	941.849	978.418	SAT1	NC_010461.5	19908037	19910553	+	568	protein_coding	spermidine/spermine N1-acetyltransferase 1 && sp|Q28999|SAT1_PIG Diamine acetyltransferase 1 OS=Sus scrofa OX=9823 GN=SAT1 PE=2 SV=1 && PF00583:Acetyltransferase (GNAT) family	-
414420	645.94	641.567	600.643	863.075	616.682	723.888	705.809	690.913	RPS28	NC_010444.4	70953706	70954862	-	423	protein_coding	ribosomal protein S28%2C transcript variant X1 && sp|Q56JX6|RS28_BOVIN 40S ribosomal protein S28 OS=Bos taurus OX=9913 GN=RPS28 PE=3 SV=1 && -	-
110255317	661.833	669.775	669.741	720.297	720.719	727.224	741.854	731.662	RPL7A	NC_010443.5	272961421	272965636	+	1185	protein_coding	ribosomal protein L7a && sp|P62424|RL7A_HUMAN 60S ribosomal protein L7a OS=Homo sapiens OX=9606 GN=RPL7A PE=1 SV=2 && PF01248:Ribosomal protein L7Ae/L30e/S12e/Gadd45 family	-
397567	399.253	421.038	448.985	576.459	842.587	724.722	726.342	885.269	MGST1	NC_010447.5	56259566	56283823	-	978	protein_coding	microsomal glutathione S-transferase 1 && sp|P79382|MGST1_PIG Microsomal glutathione S-transferase 1 OS=Sus scrofa OX=9823 GN=MGST1 PE=2 SV=3 && PF01124:MAPEG family	-
100513643	612.964	593.294	624.751	877.107	626.581	684.352	687.963	649.401	RPLP2	NC_010444.4	507891	509818	+	447	protein_coding	ribosomal protein lateral stalk subunit P2 && sp|P05387|RLA2_HUMAN 60S acidic ribosomal protein P2 OS=Homo sapiens OX=9606 GN=RPLP2 PE=1 SV=1 && PF00428:60s Acidic ribosomal protein	-
641351	642.57	653.433	661.92	647.616	657.431	652.022	653.746	679.598	RPSA	NC_010455.5	24072551	24081536	+	1012	protein_coding	ribosomal protein SA && sp|Q4GWZ2|RSSA_PIG 40S ribosomal protein SA OS=Sus scrofa OX=9823 GN=RPSA PE=1 SV=3 && PF16122:40S ribosomal protein SA C-terminus|PF00318:Ribosomal protein S2	-
100738912	597.472	605.311	647.173	693.983	688.539	683.842	693.68	669.284	RPL18	NC_010448.4	53974353	53978681	-	761	protein_coding	ribosomal protein L18 && sp|Q5E973|RL18_BOVIN 60S ribosomal protein L18 OS=Bos taurus OX=9913 GN=RPL18 PE=2 SV=3 && PF17135:Ribosomal protein 60S L18 and 50S L18e	-
654406	329.906	461.34	544.144	1078.01	969.876	489.029	547.783	928.423	AKR1CL1	NC_010452.4	65559508	65572892	+	1554	protein_coding	aldo-keto reductase family 1%2C member C-like 1 && sp|D3ZF77|AK1CA_RAT Aldo-keto reductase family 1 member C15 OS=Rattus norvegicus OX=10116 GN=Akr1c15 PE=1 SV=1 && PF00248:Aldo/keto reductase family	-
396768	587.611	628.959	635.921	760.504	640.682	660.654	634.573	634.749	RPL3	NC_010447.5	8922697	8929768	+	1323	protein_coding	ribosomal protein L3 && sp|P39872|RL3_BOVIN 60S ribosomal protein L3 OS=Bos taurus OX=9913 GN=RPL3 PE=2 SV=2 && PF00297:Ribosomal protein L3	-
414390	558.84	582.803	592.437	645.233	640.709	676.964	670.766	715.624	RPS3A	NC_010450.4	77889616	77893740	-	860	protein_coding	ribosomal protein S3A && sp|Q56JV9|RS3A_BOVIN 40S ribosomal protein S3a OS=Bos taurus OX=9913 GN=RPS3A PE=2 SV=3 && PF01015:Ribosomal S3Ae family	-
100518254	581.589	547.283	562.219	690.144	638.375	629.024	662.091	657.747	RPS19	NC_010448.4	50003198	50010135	-	958	protein_coding	ribosomal protein S19%2C transcript variant X3 && sp|Q32PD5|RS19_BOVIN 40S ribosomal protein S19 OS=Bos taurus OX=9913 GN=RPS19 PE=2 SV=3 && PF01090:Ribosomal protein S19e	-
414392	555.837	559.848	613.614	755.948	606.32	656.284	640.896	631.359	RPS17	NC_010449.5	52386342	52389003	+	453	protein_coding	ribosomal protein S17 && sp|P63273|RS17_CANLF 40S ribosomal protein S17 OS=Canis lupus familiaris OX=9615 GN=RPS17 PE=2 SV=2 && PF00833:Ribosomal S17	-
100154143	362.536	328.397	346.181	565.585	742.935	551.547	611.967	743.437	PRDX3	NC_010456.5	129079050	129090790	-	1569	protein_coding	peroxiredoxin 3 && sp|P35705|PRDX3_BOVIN Thioredoxin-dependent peroxide reductase, mitochondrial OS=Bos taurus OX=9913 GN=PRDX3 PE=1 SV=2 && PF00578:AhpC/TSA family|PF10417:C-terminal domain of 1-Cys peroxiredoxin	-
110261057	590.485	577.57	583.496	732.844	587.323	617.749	639.543	585.375	RPL28	NC_010448.4	59556586	59559337	+	810	protein_coding	ribosomal protein L28%2C transcript variant X4 && sp|P46779|RL28_HUMAN 60S ribosomal protein L28 OS=Homo sapiens OX=9606 GN=RPL28 PE=1 SV=3 && PF01778:Ribosomal L28e protein family	-
396970	564.965	565.055	599.662	563.506	602.105	590.77	587.164	664.709	H3F3A	NC_010452.4	13939938	13947976	+	479	protein_coding	H3 histone%2C family 3A && sp|C0HL66|H33A_DROME Histone H3.3A OS=Drosophila melanogaster OX=7227 GN=His3.3A PE=1 SV=1 && PF00125:Core histone H2A/H2B/H3/H4	-
403155	481.002	500.654	499.083	612.76	566.46	584.395	575.021	506.688	SLC25A6	NW_018084901.1	792985	795766	-	1358	protein_coding	solute carrier family 25 member 6 && sp|Q6QRN9|ADT3_PIG ADP/ATP translocase 3 OS=Sus scrofa OX=9823 GN=SLC25A6 PE=2 SV=3 && PF00153:Mitochondrial carrier protein	-
396980	521.302	554.26	633.621	781.322	530.064	583.364	635.598	584.259	RPS18	NC_010449.5	29638856	29642912	+	521	protein_coding	ribosomal protein S18 && sp|Q3T0R1|RS18_BOVIN 40S ribosomal protein S18 OS=Bos taurus OX=9913 GN=RPS18 PE=2 SV=3 && PF00416:Ribosomal protein S13/S18	-
100624328	554.853	567.662	572.976	603.937	592.859	588.03	576.875	575.587	EEF2	NC_010444.4	74746541	74756687	+	3486	protein_coding	eukaryotic translation elongation factor 2%2C transcript variant X2 && sp|P13639|EF2_HUMAN Elongation factor 2 OS=Homo sapiens OX=9606 GN=EEF2 PE=1 SV=4 && PF03764:Elongation factor G, domain IV|PF03144:Elongation factor Tu domain 2|PF00009:Elongation factor Tu GTP binding domain|PF00679:Elongation factor G C-terminus|PF14492:Elongation Factor G, domain II	-
100153902	409.489	610.046	547.653	856.426	999.065	284.954	290.53	960.561	ISG12(A)	NC_010449.5	115356619	115361537	+	756	protein_coding	putative ISG12(a) protein && - && PF06140:Interferon-induced 6-16 family	-
493184	594.677	524.665	514.264	752.22	605.203	551.979	582.865	536.897	HSPB1	NC_010445.4	10038074	10039441	-	624	protein_coding	heat shock protein family B (small) member 1 && sp|Q5S1U1|HSPB1_PIG Heat shock protein beta-1 OS=Sus scrofa OX=9823 GN=HSPB1 PE=2 SV=1 && PF00011:Hsp20/alpha crystallin family	-
733671	525.042	555.224	496.665	649.844	543.083	615.124	608.775	540.927	RPS3	NC_010451.4	9612939	9630404	+	1408	protein_coding	ribosomal protein S3 && sp|Q3T169|RS3_BOVIN 40S ribosomal protein S3 OS=Bos taurus OX=9913 GN=RPS3 PE=2 SV=1 && PF07650:KH domain|PF00189:Ribosomal protein S3, C-terminal domain	-
100038029	521.658	512.79	560.145	545.329	532.562	574.521	564.525	547.956	RPL4	NC_010443.5	164476269	164481765	-	1660	protein_coding	ribosomal protein L4 && sp|Q58DW0|RL4_BOVIN 60S ribosomal protein L4 OS=Bos taurus OX=9913 GN=RPL4 PE=2 SV=3 && PF14374:60S ribosomal protein L4 C-terminal domain|PF00573:Ribosomal protein L4/L1 family	-
100524254	334.04	308.664	358.379	616.938	843.842	640.38	687.728	707.684	LOC100524254	NC_010447.5	6146230	6170209	+	1961	protein_coding	NADH-cytochrome b5 reductase 3-like && sp|P07514|NB5R3_BOVIN NADH-cytochrome b5 reductase 3 OS=Bos taurus OX=9913 GN=CYB5R3 PE=1 SV=3 && PF00175:Oxidoreductase NAD-binding domain|PF00970:Oxidoreductase FAD-binding domain	-
100125968	493.441	454.724	489.607	718.388	565.042	483.529	524.371	564.041	UBB	NC_010454.4	59171258	59172841	-	1032	protein_coding	ubiquitin B%2C transcript variant X1 && sp|P0CG53|UBB_BOVIN Polyubiquitin-B OS=Bos taurus OX=9913 GN=UBB PE=1 SV=1 && PF00240:Ubiquitin family	-
100514637	449.813	462.104	454.526	552.947	507.264	547.15	552.258	578.442	RPS27A	NC_010445.4	85989609	85992257	-	607	protein_coding	ribosomal protein S27a && sp|P62992|RS27A_BOVIN Ubiquitin-40S ribosomal protein S27a OS=Bos taurus OX=9913 GN=RPS27A PE=1 SV=2 && PF01599:Ribosomal protein S27a|PF00240:Ubiquitin family	-
100154963	483.256	455.943	507.012	521.921	494.877	539.879	531.467	538.853	SERF2	NC_010443.5	127765760	127767518	-	520	protein_coding	small EDRK-rich factor 2 && sp|A5JSS4|SERF2_CAPHI Small EDRK-rich factor 2 OS=Capra hircus OX=9925 GN=SERF2 PE=3 SV=1 && -	-
396989	455.638	498.834	464.485	572.562	534.025	548.683	522.741	519.56	RPL19	NC_010454.4	23029377	23034337	-	806	protein_coding	ribosomal protein L19 && sp|Q3T0W9|RL19_BOVIN 60S ribosomal protein L19 OS=Bos taurus OX=9913 GN=RPL19 PE=2 SV=1 && PF01280:Ribosomal protein L19e	-
100512647	474.815	490.778	491.879	584.1	528.393	541.166	579.085	568.09	RPL36	NC_010444.4	73286906	73288512	-	392	protein_coding	ribosomal protein L36 && sp|Q9Y3U8|RL36_HUMAN 60S ribosomal protein L36 OS=Homo sapiens OX=9606 GN=RPL36 PE=1 SV=3 && PF01158:Ribosomal protein L36e	-
100153167	496.801	441.435	421.204	543.049	579.466	584.95	554.901	518.969	PSAP	NC_010456.5	74734185	74820645	-	2840	protein_coding	prosaposin%2C transcript variant X1 && sp|P26779|SAP_BOVIN Prosaposin OS=Bos taurus OX=9913 GN=PSAP PE=1 SV=3 && PF02199:Saposin A-type domain|PF03489:Saposin-like type B, region 2|PF05184:Saposin-like type B, region 1	-
100153020	194.971	223.523	312.683	619.906	678.368	469.356	513.607	612.406	RDH12	NC_010449.5	91481238	91493838	+	2035	protein_coding	retinol dehydrogenase 12 (all-trans/9-cis/11-cis) && sp|Q96NR8|RDH12_HUMAN Retinol dehydrogenase 12 OS=Homo sapiens OX=9606 GN=RDH12 PE=1 SV=3 && PF00106:short chain dehydrogenase	-
397022	436.162	427.237	450.025	514.704	541.682	532.014	523.6	516.658	EEF1G	NC_010444.4	9163220	9173400	+	1508	protein_coding	eukaryotic translation elongation factor 1 gamma && sp|Q29387|EF1G_PIG Elongation factor 1-gamma (Fragment) OS=Sus scrofa OX=9823 GN=EEF1G PE=2 SV=2 && PF00647:Elongation factor 1 gamma, conserved domain|PF00043:Glutathione S-transferase, C-terminal domain|PF02798:Glutathione S-transferase, N-terminal domain	-
414419	418.344	423.078	434.611	555.422	505.399	522.404	501.374	547.956	RPL32	NC_010455.5	68788109	68793265	-	715	protein_coding	ribosomal protein L32%2C transcript variant X1 && sp|E2RKA8|RL32_CANLF 60S ribosomal protein L32 OS=Canis lupus familiaris OX=9615 GN=RPL32 PE=1 SV=1 && PF01655:Ribosomal protein L32	-
100514795	430.691	447.764	475.766	574.946	524.104	470.58	520.294	585.348	RPL23A	NC_010454.4	44956851	44960737	+	841	protein_coding	ribosomal protein L23a && sp|Q24JY1|RL23A_BOVIN 60S ribosomal protein L23a OS=Bos taurus OX=9913 GN=RPL23A PE=2 SV=1 && PF03939:Ribosomal protein L23, N-terminal domain|PF00276:Ribosomal protein L23	-
100037995	423.676	451.681	492.36	591.994	515.852	490.608	511.5	518.748	RPL27	NC_010454.4	19892210	19894202	-	455	protein_coding	ribosomal protein L27 && sp|P61356|RL27_BOVIN 60S ribosomal protein L27 OS=Bos taurus OX=9913 GN=RPL27 PE=2 SV=2 && PF01777:Ribosomal L27e protein family|PF00467:KOW motif	-
445467	403.103	497.046	434.854	486.41	641.499	371.818	393.617	603.677	C4A	NC_010449.5	24068019	24083060	+	5384	protein_coding	complement C4A (Rodgers blood group) && sp|P0C0L4|CO4A_HUMAN Complement C4-A OS=Homo sapiens OX=9606 GN=C4A PE=1 SV=2 && PF01835:MG2 domain|PF07703:Alpha-2-macroglobulin bait region domain|PF07678:A-macroglobulin TED domain|PF00207:Alpha-2-macroglobulin family|PF17789:Macroglobulin domain MG4|PF17791:Macroglobulin domain MG3|PF07677:A-macroglobulin receptor binding domain|PF01821:Anaphylotoxin-li…	-
100626716	384.628	302.022	290.804	408.644	451.591	424.842	409.75	686.408	COL1A2	NC_010451.4	74174484	74210407	+	5085	protein_coding	collagen type I alpha 2 chain && sp|O46392|CO1A2_CANLF Collagen alpha-2(I) chain OS=Canis lupus familiaris OX=9615 GN=COL1A2 PE=2 SV=2 && PF01391:Collagen triple helix repeat (20 copies)|PF01410:Fibrillar collagen C-terminal domain	-
397639	271.948	276.034	302.241	442.805	637.775	471.399	507.919	602.501	EPHX1	NC_010452.4	13757489	13773071	+	1643	protein_coding	epoxide hydrolase 1 && sp|P79381|HYEP_PIG Epoxide hydrolase 1 OS=Sus scrofa OX=9823 GN=EPHX1 PE=2 SV=1 && PF06441:Epoxide hydrolase N terminus	-
396598	175.55	371.032	349.358	712.087	614.732	376.322	385.295	528.379	GPX3	NC_010458.4	71980467	71989011	-	1565	protein_coding	glutathione peroxidase 3 && sp|P37141|GPX3_BOVIN Glutathione peroxidase 3 OS=Bos taurus OX=9913 GN=GPX3 PE=2 SV=2 && -	-
403329	260.743	297.785	303.626	624.454	561.478	390.27	435.398	503.282	CYP11A1	NC_010449.5	59172829	59188479	+	3813	protein_coding	cytochrome P450%2C family 11%2C subfamily A%2C polypeptide 1%2C transcript variant X2 && sp|P10612|CP11A_PIG Cholesterol side-chain cleavage enzyme, mitochondrial OS=Sus scrofa OX=9823 GN=CYP11A1 PE=1 SV=1 && -	-
403333	156.226	217.342	152.121	425.556	656.155	332.47	372.625	596.321	CYP19A3	NC_010443.5	120476890	120556103	+	2779	protein_coding	cytochrome P450 19A3%2C transcript variant X1 && sp|P79304|CP193_PIG Aromatase 3 OS=Sus scrofa OX=9823 GN=CYP19A3 PE=2 SV=2 && PF00067:Cytochrome P450	-
595120	371.695	398.361	404.87	442.286	618.545	494.757	519.203	618.799	ITM2B	NC_010453.5	19349088	19377931	-	1741	protein_coding	integral membrane protein 2B%2C transcript variant X1 && sp|Q52N47|ITM2B_PIG Integral membrane protein 2B OS=Sus scrofa OX=9823 GN=ITM2B PE=2 SV=1 && PF04089:BRICHOS domain	-
100620708	431.337	400.265	441.085	464.089	453.408	436.317	446.512	447.893	YBX1	NC_010448.4	168716782	168736475	-	1538	protein_coding	Y-box binding protein 1 && sp|P67808|YBOX1_BOVIN Y-box-binding protein 1 OS=Bos taurus OX=9913 GN=YBX1 PE=2 SV=3 && PF00313:'Cold-shock' DNA-binding domain	CSD
396993	403.9	418.138	452.338	445.731	499.052	468.928	495.223	502.544	RPL29	NC_010455.5	34119541	34121842	-	676	protein_coding	ribosomal protein L29%2C transcript variant X1 && sp|Q95281|RL29_PIG 60S ribosomal protein L29 OS=Sus scrofa OX=9823 GN=RPL29 PE=1 SV=4 && PF01779:Ribosomal L29e protein family	-
100622613	449.271	366.809	373.634	577.557	451.795	464.654	468.809	434.368	RPS9	NC_010448.4	55920930	55927280	-	802	protein_coding	ribosomal protein S9%2C transcript variant X2 && sp|A6QLG5|RS9_BOVIN 40S ribosomal protein S9 OS=Bos taurus OX=9913 GN=RPS9 PE=2 SV=1 && PF01479:S4 domain	-
100513520	388.445	410.523	422.466	445.248	480.24	486.844	509.17	472.811	RPS13	NC_010444.4	42030585	42033382	+	550	protein_coding	ribosomal protein S13 && sp|Q56JX8|RS13_BOVIN 40S ribosomal protein S13 OS=Bos taurus OX=9913 GN=RPS13 PE=2 SV=3 && PF00312:Ribosomal protein S15|PF08069:Ribosomal S13/S15 N-terminal domain	-
414416	416.291	447.192	455.509	482.683	426.055	464.617	446.109	439.911	RPL12	NC_010443.5	267961398	267964881	-	653	protein_coding	ribosomal protein L12 && sp|P61284|RL12_BOVIN 60S ribosomal protein L12 OS=Bos taurus OX=9913 GN=RPL12 PE=2 SV=1 && PF03946:Ribosomal protein L11, N-terminal domain|PF00298:Ribosomal protein L11, RNA binding domain	-
100037993	387.404	419.335	361.315	458.802	439.689	471.163	454.153	508.547	RPL10A	NC_010449.5	31327763	31330624	+	750	protein_coding	ribosomal protein L10a && sp|Q5E9E6|RL10A_BOVIN 60S ribosomal protein L10a OS=Bos taurus OX=9913 GN=RPL10A PE=2 SV=3 && PF00687:Ribosomal protein L1p/L10e family	-
397575	343.531	310.085	378.571	504.852	494.934	406.898	453.564	473.887	HSPE1	NC_010457.5	101374019	101376146	+	568	protein_coding	heat shock protein family E (Hsp10) member 1 && sp|P61603|CH10_BOVIN 10 kDa heat shock protein, mitochondrial OS=Bos taurus OX=9913 GN=HSPE1 PE=3 SV=2 && PF00166:Chaperonin 10 Kd subunit	-
100156811	382.482	375.964	385.998	473.029	439.938	470.21	449.335	474.425	RPL30	NC_010446.5	38702220	38720420	+	650	protein_coding	ribosomal protein L30%2C transcript variant X1 && sp|Q3T0D5|RL30_BOVIN 60S ribosomal protein L30 OS=Bos taurus OX=9913 GN=RPL30 PE=3 SV=3 && PF01248:Ribosomal protein L7Ae/L30e/S12e/Gadd45 family	-
100510917	450.652	713.293	358.19	387.389	511.445	499.101	480.732	550.332	LOC100510917	NC_010449.5	46610466	46631202	-	1077	protein_coding	glutathione S-transferase A4 && sp|P24472|GSTA4_MOUSE Glutathione S-transferase A4 OS=Mus musculus OX=10090 GN=Gsta4 PE=1 SV=3 && PF02798:Glutathione S-transferase, N-terminal domain|PF14497:Glutathione S-transferase, C-terminal domain	-
733686	448.582	366.439	441.125	434.28	354.64	372.689	380.594	348.183	TUBB	NC_010449.5	23247827	23252240	+	2486	protein_coding	tubulin beta class I && sp|Q2KJD0|TBB5_BOVIN Tubulin beta-5 chain OS=Bos taurus OX=9913 GN=TUBB5 PE=2 SV=1 && PF03953:Tubulin C-terminal domain|PF00091:Tubulin/FtsZ family, GTPase domain	-
397574	290.369	303.136	322.38	354.731	506.808	387.969	398.986	491.412	HSD17B4	NC_010444.4	123313445	123401386	+	3401	protein_coding	hydroxysteroid 17-beta dehydrogenase 4%2C transcript variant X2 && sp|P51659|DHB4_HUMAN Peroxisomal multifunctional enzyme type 2 OS=Homo sapiens OX=9606 GN=HSD17B4 PE=1 SV=3 && -	-
100302016	550.247	368.077	501.752	428.517	489.044	533.322	495.377	474.343	CLDN11	NC_010455.5	109075672	109089097	+	716	protein_coding	claudin 11 && sp|Q3MHK4|CLD11_BOVIN Claudin-11 OS=Bos taurus OX=9913 GN=CLDN11 PE=2 SV=1 && PF00822:PMP-22/EMP/MP20/Claudin family	-
100154684	239.518	281.933	288.833	391.941	543.039	404.604	426.118	534.919	RDH11	NC_010449.5	91415041	91452530	-	2950	protein_coding	retinol dehydrogenase 11 (all-trans/9-cis/11-cis)%2C transcript variant X2 && sp|Q8TC12|RDH11_HUMAN Retinol dehydrogenase 11 OS=Homo sapiens OX=9606 GN=RDH11 PE=1 SV=2 && PF00106:short chain dehydrogenase	-
100152232	303.368	359.593	340.324	511.255	469.092	388.692	422.478	464.97	COX6A1	NC_010456.5	40408600	40410810	+	554	protein_coding	cytochrome c oxidase subunit VIa polypeptide 1 && sp|P13182|CX6A1_BOVIN Cytochrome c oxidase subunit 6A1, mitochondrial OS=Bos taurus OX=9913 GN=COX6A1 PE=1 SV=3 && PF02046:Cytochrome c oxidase subunit VIa	-
100038023	347.391	396.578	388.334	422.673	401.126	449.995	456.992	401.743	RPS6	NC_010443.5	203444360	203447643	+	1340	protein_coding	ribosomal protein S6%2C transcript variant X1 && sp|Q5E995|RS6_BOVIN 40S ribosomal protein S6 OS=Bos taurus OX=9913 GN=RPS6 PE=2 SV=1 && PF01092:Ribosomal protein S6e	-
397028	426.248	360.256	371.284	398.283	422.729	373.983	367.422	411.801	HSP90AA1	NW_018084979.1	917500	921977	-	2430	protein_coding	heat shock protein 90 alpha family class A member 1 && sp|O02705|HS90A_PIG Heat shock protein HSP 90-alpha OS=Sus scrofa OX=9823 GN=HSP90AA1 PE=2 SV=3 && PF00183:Hsp90 protein|PF02518:Histidine kinase-, DNA gyrase B-, and HSP90-like ATPase	-
100526118	38.0656	29.1492	332.155	316.579	25.3372	420.485	395.793	26.6789	LOC100526118	NC_010449.5	46571106	46588139	-	1056	protein_coding	glutathione S-transferase A1-like && sp|Q28035|GSTA1_BOVIN Glutathione S-transferase A1 OS=Bos taurus OX=9913 GN=GSTA1 PE=2 SV=3 && PF00043:Glutathione S-transferase, C-terminal domain|PF02798:Glutathione S-transferase, N-terminal domain	-
414396	367.355	364.057	340.19	443.162	441.079	393.805	411.052	400.598	ACTB	NC_010445.4	4084275	4090383	-	4002	protein_coding	actin beta%2C transcript variant X2 && sp|P60712|ACTB_BOVIN Actin, cytoplasmic 1 OS=Bos taurus OX=9913 GN=ACTB PE=1 SV=1 && -	-
100628232	379.816	408.399	401.123	497.909	429.253	411.847	414.427	410.981	RPL13	NC_010448.4	410923	413396	-	1150	protein_coding	ribosomal protein L13 && sp|Q56JZ1|RL13_BOVIN 60S ribosomal protein L13 OS=Bos taurus OX=9913 GN=RPL13 PE=2 SV=3 && PF01294:Ribosomal protein L13e	-
397412	347.062	317.181	350.349	390.449	430.74	384.965	402.263	370.339	MIF	NC_010456.5	49840303	49841063	-	512	protein_coding	macrophage migration inhibitory factor (glycosylation-inhibiting factor) && sp|P80928|MIF_PIG Macrophage migration inhibitory factor OS=Sus scrofa OX=9823 GN=MIF PE=1 SV=3 && PF01187:Macrophage migration inhibitory factor (MIF)	-
397018	165.276	181.223	241.537	319.369	513.282	325.875	376.409	442.257	SCARB1	NC_010456.5	28301421	28393568	+	2635	protein_coding	scavenger receptor class B member 1 && sp|Q8SQC1|SCRB1_PIG Scavenger receptor class B member 1 OS=Sus scrofa OX=9823 GN=SCARB1 PE=2 SV=1 && -	-
100037996	324.553	290.927	294.399	473.014	422.869	408.598	446.117	475.169	RPS21	NC_010459.5	61763606	61764823	+	348	protein_coding	ribosomal protein S21 && sp|Q32PB8|RS21_BOVIN 40S ribosomal protein S21 OS=Bos taurus OX=9913 GN=RPS21 PE=3 SV=1 && -	-
100155929	289.117	311.361	308.653	419.724	436.319	400.999	396.887	425.997	CD63	NC_010447.5	21172275	21176225	-	1370	protein_coding	CD63 molecule && sp|Q76B49|CD63_FELCA CD63 antigen OS=Felis catus OX=9685 GN=CD63 PE=2 SV=3 && PF00335:Tetraspanin family	-
100515520	297.966	323.664	327.322	463.98	439.001	396.486	413.469	442.484	RPL39	NC_010461.5	98178148	98181439	-	488	protein_coding	ribosomal protein L39 && sp|Q3T051|RL39_BOVIN 60S ribosomal protein L39 OS=Bos taurus OX=9913 GN=RPL39 PE=3 SV=3 && -	-
100628197	174.07	191.234	214.209	299.785	550.248	360.856	403.704	491.988	DHCR24	NC_010448.4	157483794	157519060	+	4326	protein_coding	24-dehydrocholesterol reductase && sp|Q8VCH6|DHC24_MOUSE Delta(24)-sterol reductase OS=Mus musculus OX=10090 GN=Dhcr24 PE=1 SV=1 && -	-
733688	191.219	365.767	345.829	320.941	515.837	364.707	375.726	512.606	TXNIP	NC_010446.5	99348589	99351760	+	1854	protein_coding	thioredoxin interacting protein && sp|Q2HY40|TXNIP_PIG Thioredoxin-interacting protein OS=Sus scrofa OX=9823 GN=TXNIP PE=2 SV=1 && PF00339:Arrestin (or S-antigen), N-terminal domain|PF02752:Arrestin (or S-antigen), C-terminal domain	-
100627662	295.459	334.045	312.745	502.933	370.007	366.934	361.009	398.36	RPL26	NC_010454.4	53548313	53553453	-	613	protein_coding	ribosomal protein L26%2C transcript variant X1 && sp|P61257|RL26_BOVIN 60S ribosomal protein L26 OS=Bos taurus OX=9913 GN=RPL26 PE=2 SV=1 && PF16906:Ribosomal proteins L26 eukaryotic, L24P archaeal|PF00467:KOW motif	-
494568	197.025	210.143	189.135	447.946	483.433	239.084	272.493	410.958	CTSD	NC_010444.4	1188548	1197642	-	2015	protein_coding	cathepsin D && sp|Q4LAL9|CATD_CANLF Cathepsin D OS=Canis lupus familiaris OX=9615 GN=CTSD PE=2 SV=1 && -	-
414915	359.971	369.34	317.766	485.982	339.047	382.883	361.328	370.761	LGALS1	NC_010447.5	10149069	10152514	-	519	protein_coding	galectin 1 && sp|Q49I35|LEG1_PIG Galectin-1 OS=Sus scrofa OX=9823 GN=LGALS1 PE=2 SV=3 && PF00337:Galactoside-binding lectin	-
100499564	365.21	373.355	369.735	361.901	401.398	351.079	349.235	350.436	PDIA6	NC_010445.4	125752079	125774225	+	1323	protein_coding	protein disulfide isomerase family A member 6 && sp|Q15084|PDIA6_HUMAN Protein disulfide-isomerase A6 OS=Homo sapiens OX=9606 GN=PDIA6 PE=1 SV=1 && PF00085:Thioredoxin	-
396988	306.635	282.547	266.708	385.182	471.091	371.702	406.329	460.885	TIMP2	NC_010454.4	3254794	3300835	+	3697	protein_coding	TIMP metallopeptidase inhibitor 2 && sp|P16035|TIMP2_HUMAN Metalloproteinase inhibitor 2 OS=Homo sapiens OX=9606 GN=TIMP2 PE=1 SV=2 && -	-
100512008	269.905	292.974	264.822	359.832	461.113	382.918	368.101	447.05	DNAJA1	NC_010452.4	33432529	33445556	-	2833	protein_coding	DnaJ heat shock protein family (Hsp40) member A1%2C transcript variant X1 && sp|P31689|DNJA1_HUMAN DnaJ homolog subfamily A member 1 OS=Homo sapiens OX=9606 GN=DNAJA1 PE=1 SV=2 && PF00226:DnaJ domain|PF01556:DnaJ C terminal domain|PF00684:DnaJ central domain	-
100519021	355.892	371.017	352.03	401.737	383.717	381.356	401.628	403.996	RPS27	NC_010446.5	95697869	95699481	-	612	protein_coding	ribosomal protein S27%2C transcript variant X2 && sp|Q2KHT7|RS27_BOVIN 40S ribosomal protein S27 OS=Bos taurus OX=9913 GN=RPS27 PE=3 SV=3 && -	-
100521642	304.776	328.99	329.832	457.841	378.853	357.977	373.393	402.605	RPL24	NC_010455.5	157411933	157418663	+	626	protein_coding	ribosomal protein L24 && sp|Q862I1|RL24_BOVIN 60S ribosomal protein L24 OS=Bos taurus OX=9913 GN=RPL24 PE=2 SV=2 && PF01246:Ribosomal protein L24e	-
397540	499.236	456.842	524.82	282.506	461.605	238.143	228.19	421.108	CHGA	NC_010449.5	114345542	114357799	+	1668	protein_coding	chromogranin A && sp|P04404|CMGA_PIG Chromogranin-A (Fragment) OS=Sus scrofa OX=9823 GN=CHGA PE=1 SV=2 && PF01271:Granin (chromogranin or secretogranin)	-
100037994	320.207	341.175	321.584	387.286	358.778	341.653	348.284	411.868	RPL14	NC_010455.5	24691893	24698685	+	1063	protein_coding	ribosomal protein L14 && sp|Q3T0U2|RL14_BOVIN 60S ribosomal protein L14 OS=Bos taurus OX=9913 GN=RPL14 PE=2 SV=3 && PF01929:Ribosomal protein L14	-
110257174	301.869	323.094	355.095	406.728	358.93	367.507	364.639	347.659	RPL37A	NC_010457.5	118702198	118704974	+	719	protein_coding	ribosomal protein L37a%2C transcript variant X1 && sp|Q3MIC0|RL37A_BOVIN 60S ribosomal protein L37a OS=Bos taurus OX=9913 GN=RPL37A PE=3 SV=3 && PF01780:Ribosomal L37ae protein family	-
397527	259.684	239.058	261.122	620.295	486.795	396.529	446.28	416.582	PLTP	NC_010459.5	48089789	48101604	-	2028	protein_coding	phospholipid transfer protein%2C transcript variant X1 && sp|P55058|PLTP_HUMAN Phospholipid transfer protein OS=Homo sapiens OX=9606 GN=PLTP PE=1 SV=1 && PF02886:LBP / BPI / CETP family, C-terminal domain|PF01273:LBP / BPI / CETP family, N-terminal domain	-
100512521	259.328	258.046	275.666	312.905	382.331	325.429	328.823	360.515	PRDX2	NC_010444.4	66207829	66211474	+	957	protein_coding	peroxiredoxin 2 && sp|P32119|PRDX2_HUMAN Peroxiredoxin-2 OS=Homo sapiens OX=9606 GN=PRDX2 PE=1 SV=5 && PF00578:AhpC/TSA family|PF10417:C-terminal domain of 1-Cys peroxiredoxin	-
100518544	159.026	263.815	261.625	395.478	602.692	194.156	201.214	541.545	IFITM3	NC_010444.4	128658	129736	-	438	protein_coding	interferon induced transmembrane protein 3 && sp|Q01628|IFM3_HUMAN Interferon-induced transmembrane protein 3 OS=Homo sapiens OX=9606 GN=IFITM3 PE=1 SV=2 && PF04505:Interferon-induced transmembrane protein	-
100142669	167.471	199.135	215.959	293.024	395.644	270.167	295.636	362.696	BCKDHB	NC_010443.5	85755819	86017661	-	1564	protein_coding	branched chain keto acid dehydrogenase E1 subunit beta%2C transcript variant X1 && sp|P21839|ODBB_BOVIN 2-oxoisovalerate dehydrogenase subunit beta, mitochondrial OS=Bos taurus OX=9913 GN=BCKDHB PE=1 SV=2 && PF02779:Transketolase, pyrimidine binding domain|PF02780:Transketolase, C-terminal domain	-
100302573	320.932	275.587	291.52	379.914	372.964	341.986	339.037	342.975	IGFBP7	NC_010450.4	56283089	56357822	-	1120	protein_coding	insulin like growth factor binding protein 7 && sp|Q61581|IBP7_MOUSE Insulin-like growth factor-binding protein 7 OS=Mus musculus OX=10090 GN=Igfbp7 PE=1 SV=3 && PF07648:Kazal-type serine protease inhibitor domain|PF00219:Insulin-like growth factor binding protein|PF07679:Immunoglobulin I-set domain	-
100518336	256.806	240.353	278.393	323.593	379.561	326.168	316.482	382.429	PEBP1	NC_010456.5	34523901	34530238	-	1498	protein_coding	phosphatidylethanolamine binding protein 1%2C transcript variant X1 && sp|P13696|PEBP1_BOVIN Phosphatidylethanolamine-binding protein 1 OS=Bos taurus OX=9913 GN=PEBP1 PE=1 SV=2 && PF01161:Phosphatidylethanolamine-binding protein	-
100153513	270.759	448.814	344.708	348.013	479.407	330.046	295.421	470.971	SERPINA5	NC_010449.5	115799414	115810825	+	2571	protein_coding	serpin family A member 5%2C transcript variant X2 && sp|Q9N2I2|IPSP_BOVIN Plasma serine protease inhibitor OS=Bos taurus OX=9913 GN=SERPINA5 PE=1 SV=1 && PF00079:Serpin (serine protease inhibitor)	-
780404	234.673	265.66	261.134	332.725	363.09	310.718	301.11	332.311	PARK7	NC_010448.4	68629327	68645147	+	638	protein_coding	Parkinsonism associated deglycase && sp|Q5E946|PARK7_BOVIN Parkinson disease protein 7 homolog OS=Bos taurus OX=9913 GN=PARK7 PE=2 SV=1 && PF01965:DJ-1/PfpI family	-
100037964	332.181	281.071	252.158	337.936	375.116	350.949	364.93	399.491	SELENOP	NC_010458.4	27537885	27547863	-	2092	protein_coding	selenoprotein P && sp|P49907|SEPP1_BOVIN Selenoprotein P OS=Bos taurus OX=9913 GN=SELENOP PE=2 SV=2 && -	-
445532	279.266	276.531	298.294	320.692	291.049	297.638	307.306	270.089	CFL1	NC_010444.4	6471558	6475019	+	1104	protein_coding	cofilin 1 && sp|Q5E9F7|COF1_BOVIN Cofilin-1 OS=Bos taurus OX=9913 GN=CFL1 PE=2 SV=3 && PF00241:Cofilin/tropomyosin-type actin-binding protein	-
100153454	262.823	229.395	233.034	207.073	331.378	336.464	337.221	296.866	COL4A2	NC_010453.5	76996885	77161617	+	6215	protein_coding	collagen type IV alpha 2 chain%2C transcript variant X1 && sp|P08572|CO4A2_HUMAN Collagen alpha-2(IV) chain OS=Homo sapiens OX=9606 GN=COL4A2 PE=1 SV=4 && -	-
100515765	320.552	324.837	356.816	319.363	318.809	337.034	321.547	336.81	LOC100515765	NC_010459.5	30422935	30426685	+	512	protein_coding	probable cystatin-15 && sp|Q2NKZ5|CST15_BOVIN Probable cystatin-15 OS=Bos taurus OX=9913 PE=2 SV=1 && PF00031:Cystatin domain	-
100307125	364.783	197.104	100.363	541.704	215.796	71.5451	62.2137	206.645	ALAS1	NC_010455.5	34333263	34347435	+	1977	transcribed_pseudogene	aminolevulinate%2C delta-%2C synthase 1 pseudogene && sp|Q8VC19|HEM1_MOUSE 5-aminolevulinate synthase, nonspecific, mitochondrial OS=Mus musculus OX=10090 GN=Alas1 PE=1 SV=2 && PF00155:Aminotransferase class I and II|PF09029:5-aminolevulinate synthase presequence	-
396660	273.702	294.31	243.139	379.115	351.311	331.898	338.434	310.706	CD74	NC_010444.4	151402210	151409924	-	1854	protein_coding	CD74 molecule && sp|P04233|HG2A_HUMAN HLA class II histocompatibility antigen gamma chain OS=Homo sapiens OX=9606 GN=CD74 PE=1 SV=3 && -	-
100516393	268.326	279.62	301.283	441.274	317.04	302.178	319.728	328.498	RPL38	NC_010454.4	6884899	6889966	-	494	protein_coding	ribosomal protein L38%2C transcript variant X2 && sp|Q32PB9|RL38_BOVIN 60S ribosomal protein L38 OS=Bos taurus OX=9913 GN=RPL38 PE=3 SV=4 && -	-
397036	213.171	220.599	223.608	420.27	348.848	248.12	260.635	309.531	SOD1	NC_010455.5	195326573	195335273	+	635	protein_coding	superoxide dismutase 1 && sp|P04178|SODC_PIG Superoxide dismutase [Cu-Zn] OS=Sus scrofa OX=9823 GN=SOD1 PE=1 SV=2 && PF00080:Copper/zinc superoxide dismutase (SODC)	-
396957	228.501	249.118	284.85	264.615	332.972	302.537	301.672	365.561	DCN	NC_010447.5	91678601	91713925	+	1484	protein_coding	decorin && sp|Q9XSD9|PGS2_PIG Decorin OS=Sus scrofa OX=9823 GN=DCN PE=2 SV=1 && PF13855:Leucine rich repeat|PF01462:Leucine rich repeat N-terminal domain	-
100381266	309.541	279.525	288.427	357.301	286.071	283.42	279.873	267.515	CALR	NC_010444.4	66098263	66102074	-	1918	protein_coding	calreticulin && sp|P28491|CALR_PIG Calreticulin OS=Sus scrofa OX=9823 GN=CALR PE=1 SV=3 && PF00262:Calreticulin family	-
100517165	282.539	294.242	299.941	325.051	309.83	306.306	317.069	284.365	RPS5	NC_010448.4	62967955	62974353	+	1350	protein_coding	ribosomal protein S5 && sp|Q5E988|RS5_BOVIN 40S ribosomal protein S5 OS=Bos taurus OX=9913 GN=RPS5 PE=2 SV=3 && PF00177:Ribosomal protein S7p/S5e	-
396742	285.054	284.978	288.072	272.157	292.865	297.526	282.171	295.597	HSP90AB1	NC_010449.5	39237299	39250479	+	3087	protein_coding	heat shock protein 90 alpha family class B member 1%2C transcript variant X1 && sp|Q76LV1|HS90B_BOVIN Heat shock protein HSP 90-beta OS=Bos taurus OX=9913 GN=HSP90AB1 PE=2 SV=3 && PF02518:Histidine kinase-, DNA gyrase B-, and HSP90-like ATPase|PF00183:Hsp90 protein	-
100152724	184.288	259.184	218.696	348.412	510.643	332.38	360.865	464.937	SELENBP1	NC_010446.5	97860925	97894007	+	2281	protein_coding	selenium binding protein 1%2C transcript variant X2 && sp|Q2KJ32|SBP1_BOVIN Methanethiol oxidase OS=Bos taurus OX=9913 GN=SELENBP1 PE=1 SV=1 && PF05694:56kDa selenium binding protein (SBP56)	-
100157073	164.022	242.016	229.281	405.764	398.365	287.592	314.393	365.514	AGT	NC_010456.5	59643030	59656835	+	2271	protein_coding	angiotensinogen && sp|P01017|ANGT_BOVIN Angiotensinogen OS=Bos taurus OX=9913 GN=AGT PE=1 SV=2 && PF00079:Serpin (serine protease inhibitor)	-
733594	318.672	337.7	371.447	287.324	264.313	309.744	293.335	265.847	TUBA1B	NC_010447.5	15150229	15153620	-	1639	protein_coding	tubulin alpha 1b && sp|P81947|TBA1B_BOVIN Tubulin alpha-1B chain OS=Bos taurus OX=9913 PE=1 SV=2 && PF03953:Tubulin C-terminal domain|PF00091:Tubulin/FtsZ family, GTPase domain	-
100511890	382.903	254.527	297.7	330.702	227.775	200.09	206.37	233.473	HSPA8	NC_010451.4	49982278	49986760	-	2248	protein_coding	heat shock protein family A (Hsp70) member 8 && sp|A2Q0Z1|HSP7C_HORSE Heat shock cognate 71 kDa protein OS=Equus caballus OX=9796 GN=HSPA8 PE=2 SV=1 && PF00012:Hsp70 protein	-
396773	308.029	251.4	248.562	357.663	305.243	250.298	270.743	274.583	SERPINH1	NC_010451.4	9782939	9794485	+	2165	protein_coding	serpin family H member 1 && sp|Q2KJH6|SERPH_BOVIN Serpin H1 OS=Bos taurus OX=9913 GN=SERPINH1 PE=2 SV=1 && PF00079:Serpin (serine protease inhibitor)	-
396841	152.958	166.787	218.655	256.536	434.825	255.466	284.402	385.418	BCAT2	NC_010448.4	54107682	54123595	-	2964	protein_coding	branched chain amino acid transaminase 2%2C transcript variant X1 && sp|Q5EA40|BCAT2_BOVIN Branched-chain-amino-acid aminotransferase, mitochondrial OS=Bos taurus OX=9913 GN=BCAT2 PE=2 SV=1 && -	-
100156204	268.937	272.118	277.503	289.635	291.32	278.748	267.606	291.721	PDIA3	NC_010443.5	127786174	127814096	-	1521	protein_coding	protein disulfide isomerase family A member 3 && sp|Q4VIT4|PDIA3_CHLAE Protein disulfide-isomerase A3 OS=Chlorocebus aethiops OX=9534 GN=PDIA3 PE=1 SV=1 && PF13848:Thioredoxin-like domain|PF00085:Thioredoxin	-
100522993	224.11	223.652	225.639	276.466	327.496	292.111	285.736	314.739	LAPTM4B	NC_010446.5	38932735	39015219	-	2022	protein_coding	lysosomal protein transmembrane 4 beta && sp|Q71SV0|LAP4B_BOVIN Lysosomal-associated transmembrane protein 4B OS=Bos taurus OX=9913 GN=LAPTM4B PE=1 SV=1 && PF03821:Golgi 4-transmembrane spanning transporter	-
100156927	172.209	171.143	205.74	220.97	403.87	227.388	237.921	363.969	ECHS1	NC_010456.5	141340320	141348870	-	1054	protein_coding	enoyl-CoA hydratase%2C short chain 1 && sp|Q58DM8|ECHM_BOVIN Enoyl-CoA hydratase, mitochondrial OS=Bos taurus OX=9913 GN=ECHS1 PE=2 SV=1 && PF00378:Enoyl-CoA hydratase/isomerase	-
397637	257.768	248.094	269.757	327.576	275.75	256.844	263.323	271.411	PPIA	NC_010460.4	50563130	50566857	-	1333	protein_coding	peptidylprolyl isomerase A%2C transcript variant X1 && sp|P62935|PPIA_BOVIN Peptidyl-prolyl cis-trans isomerase A OS=Bos taurus OX=9913 GN=PPIA PE=1 SV=2 && PF00160:Cyclophilin type peptidyl-prolyl cis-trans isomerase/CLD	-
397418	258.783	255.132	279.723	316.034	290.429	279.521	306.306	283.359	UBA52	NC_010444.4	59238802	59241512	-	1039	protein_coding	ubiquitin A-52 residue ribosomal protein fusion product 1%2C transcript variant X3 && sp|P63048|RL40_BOVIN Ubiquitin-60S ribosomal protein L40 OS=Bos taurus OX=9913 GN=UBA52 PE=1 SV=2 && PF01020:Ribosomal L40e family|PF00240:Ubiquitin family	-
100515336	230.956	187.16	198.334	164.163	308.704	273.047	275.833	287.476	COL4A1	NC_010453.5	76858332	76997409	-	6384	protein_coding	collagen type IV alpha 1 chain && sp|Q7SIB2|CO4A1_BOVIN Collagen alpha-1(IV) chain OS=Bos taurus OX=9913 GN=COL4A1 PE=1 SV=2 && PF01391:Collagen triple helix repeat (20 copies)|PF01413:C-terminal tandem repeated domain in type 4 procollagen	-
100155444	249.929	264.707	275.368	302.336	270.573	298.911	294.658	265.764	RPS10	NC_010449.5	30435146	30442791	-	1485	protein_coding	ribosomal protein S10%2C transcript variant X1 && sp|Q3T0F4|RS10_BOVIN 40S ribosomal protein S10 OS=Bos taurus OX=9913 GN=RPS10 PE=2 SV=1 && PF03501:Plectin/S10 domain	-
100302698	230.033	219.439	235.805	308.696	266.042	256.651	257.187	256.642	SLC25A3	NC_010447.5	85284405	85292336	-	1392	protein_coding	solute carrier family 25 member 3 && sp|P12234|MPCP_BOVIN Phosphate carrier protein, mitochondrial OS=Bos taurus OX=9913 GN=SLC25A3 PE=1 SV=1 && PF00153:Mitochondrial carrier protein	-
100621911	276.788	423.713	430.072	293.296	316.644	248.257	251.541	284.326	COL9A2	NC_010448.4	96065282	96081547	-	3137	protein_coding	collagen type IX alpha 2 chain%2C transcript variant X1 && sp|Q14055|CO9A2_HUMAN Collagen alpha-2(IX) chain OS=Homo sapiens OX=9606 GN=COL9A2 PE=1 SV=2 && PF01391:Collagen triple helix repeat (20 copies)	-
100521680	245.858	234.235	252.733	230.292	280.325	274.998	249.135	293.715	LOC100521680	NC_010454.4	5632326	5634977	+	1975	protein_coding	histone H3.3 && sp|C0HL66|H33A_DROME Histone H3.3A OS=Drosophila melanogaster OX=7227 GN=His3.3A PE=1 SV=1 && PF00125:Core histone H2A/H2B/H3/H4	-
397047	228.051	214.49	225.56	343.967	253.128	284.618	271.25	287.452	RPL22	NC_010448.4	67092892	67102086	-	458	protein_coding	ribosomal protein L22 && sp|Q4R5I3|RL22_MACFA 60S ribosomal protein L22 OS=Macaca fascicularis OX=9541 GN=RPL22 PE=2 SV=3 && PF01776:Ribosomal L22e protein family	-
397034	217.181	223.791	248.909	297.156	277.901	259.078	261.545	263.914	OAZ1	NC_010444.4	76293142	76296626	-	1389	protein_coding	ornithine decarboxylase antizyme 1%2C transcript variant 2 && sp|Q56K12|OAZ1_BOVIN Ornithine decarboxylase antizyme 1 OS=Bos taurus OX=9913 GN=OAZ1 PE=2 SV=3 && PF02100:Ornithine decarboxylase antizyme	-
110260081	217.963	202.194	240.835	284.634	305.152	236.657	253.326	282.657	ALDOA	NC_010445.4	18246036	18260167	+	4523	protein_coding	aldolase%2C fructose-bisphosphate A%2C transcript variant X8 && sp|P04075|ALDOA_HUMAN Fructose-bisphosphate aldolase A OS=Homo sapiens OX=9606 GN=ALDOA PE=1 SV=2 && -	-
100157156	241.987	222.154	249.681	264.021	282.327	242.339	245.183	274.067	ATP5B	NC_010447.5	21984750	21992393	-	1862	protein_coding	ATP synthase%2C H+ transporting%2C mitochondrial F1 complex%2C beta polypeptide && sp|P00829|ATPB_BOVIN ATP synthase subunit beta, mitochondrial OS=Bos taurus OX=9913 GN=ATP5F1B PE=1 SV=2 && PF00006:ATP synthase alpha/beta family, nucleotide-binding domain|PF02874:ATP synthase alpha/beta family, beta-barrel domain	-
100513629	187.238	167.026	199.323	287.451	281.713	241.144	255.67	266.293	ATP5G3	NC_010457.5	81091037	81094297	-	697	protein_coding	ATP synthase%2C H+ transporting%2C mitochondrial Fo complex subunit C3 (subunit 9) && sp|P48201|AT5G3_HUMAN ATP synthase F(0) complex subunit C3, mitochondrial OS=Homo sapiens OX=9606 GN=ATP5MC3 PE=1 SV=1 && PF00137:ATP synthase subunit C	-
100512919	191.417	198.466	219.241	379.66	293.194	213.751	223.007	261.652	FDXR	NC_010454.4	6372224	6382769	+	1914	protein_coding	ferredoxin reductase%2C transcript variant X1 && sp|P08165|ADRO_BOVIN NADPH:adrenodoxin oxidoreductase, mitochondrial OS=Bos taurus OX=9913 GN=FDXR PE=1 SV=3 && PF07992:Pyridine nucleotide-disulphide oxidoreductase	-
492279	187.797	168.541	198.851	211.336	282.155	234.431	245.283	280.394	HSPD1	NC_010457.5	101360355	101373498	-	1998	protein_coding	heat shock protein family D (Hsp60) member 1 && sp|P10809|CH60_HUMAN 60 kDa heat shock protein, mitochondrial OS=Homo sapiens OX=9606 GN=HSPD1 PE=1 SV=2 && PF00118:TCP-1/cpn60 chaperonin family	-
100620094	221.698	241.378	254.303	245.727	252.965	270.925	263.825	264.045	RPL15	NC_010455.5	10716373	10719959	+	2306	protein_coding	ribosomal protein L15%2C transcript variant X1 && sp|Q5EAD6|RL15_BOVIN 60S ribosomal protein L15 OS=Bos taurus OX=9913 GN=RPL15 PE=2 SV=3 && PF00827:Ribosomal L15	-
100144481	217.602	207.2	204.048	276.867	259.344	260.311	250.108	225.783	ITM2C	NC_010457.5	131614887	131627428	+	810	protein_coding	integral membrane protein 2C && sp|Q06AV4|ITM2C_PIG Integral membrane protein 2C OS=Sus scrofa OX=9823 GN=ITM2C PE=2 SV=1 && PF04089:BRICHOS domain	-
397578	191.078	384.997	336.449	217.989	293.177	196.697	199.451	260.771	AMH	NC_010444.4	76415564	76418315	+	1902	protein_coding	anti-Mullerian hormone%2C transcript variant X1 && sp|P79295|MIS_PIG Muellerian-inhibiting factor OS=Sus scrofa OX=9823 GN=AMH PE=2 SV=2 && PF00019:Transforming growth factor beta like domain|PF04709:Anti-Mullerian hormone, N terminal region	-
100739163	265.636	142.571	253.162	248.193	356.235	283.66	297.128	322.785	LOC100739163	NC_010444.4	4978761	4982233	-	1274	protein_coding	glutathione S-transferase P-like%2C transcript variant X1 && sp|P80031|GSTP1_PIG Glutathione S-transferase P OS=Sus scrofa OX=9823 GN=GSTP1 PE=1 SV=2 && PF02798:Glutathione S-transferase, N-terminal domain|PF14497:Glutathione S-transferase, C-terminal domain	-
100625874	182.318	238.057	216.728	241.306	267.379	251.922	249.207	279.553	ARL6IP1	NC_010445.4	26759365	26770325	+	3542	protein_coding	ADP ribosylation factor like GTPase 6 interacting protein 1 && sp|Q5R454|AR6P1_PONAB ADP-ribosylation factor-like protein 6-interacting protein 1 OS=Pongo abelii OX=9601 GN=ARL6IP1 PE=2 SV=1 && -	-
396946	181.865	187.78	193.252	170.469	315.001	232.922	237.452	301.866	PGRMC1	NC_010461.5	97735402	97743424	+	1854	protein_coding	progesterone receptor membrane component 1 && sp|Q95250|PGRC1_PIG Membrane-associated progesterone receptor component 1 OS=Sus scrofa OX=9823 GN=PGRMC1 PE=1 SV=3 && PF00173:Cytochrome b5-like Heme/Steroid binding domain	-
100154920	223.968	238.032	232.562	266.255	252.462	259.586	260.297	277.591	EEF1B2	NC_010457.5	109451901	109455529	+	1090	protein_coding	eukaryotic translation elongation factor 1 beta 2 && sp|Q5E983|EF1B_BOVIN Elongation factor 1-beta OS=Bos taurus OX=9913 GN=EEF1B PE=2 SV=3 && PF00736:EF-1 guanine nucleotide exchange domain|PF10587:Eukaryotic elongation factor 1 beta central acidic region	-
100512494	240.712	222.709	228.593	301.891	240.189	213.172	221.846	226.779	PFN1	NC_010454.4	51962642	51965570	+	889	protein_coding	profilin 1 && sp|P02584|PROF1_BOVIN Profilin-1 OS=Bos taurus OX=9913 GN=PFN1 PE=1 SV=2 && PF00235:Profilin	-
100157880	224.543	195.031	214.324	231.17	240.493	224.758	226.977	238.255	ATP5A1	NC_010443.5	95738789	95750835	-	1845	protein_coding	ATP synthase%2C H+ transporting%2C mitochondrial F1 complex%2C alpha subunit 1%2C cardiac muscle && sp|P80021|ATPA_PIG ATP synthase subunit alpha, mitochondrial OS=Sus scrofa OX=9823 GN=ATP5F1A PE=1 SV=2 && PF00006:ATP synthase alpha/beta family, nucleotide-binding domain|PF00306:ATP synthase alpha/beta chain, C terminal domain|PF02874:ATP synthase alpha/beta family, beta-barrel domain	-
100520826	264.434	224.841	248.154	229.294	221.844	224.762	218.641	234.86	EIF4G2	NC_010444.4	48666590	48678656	+	3718	protein_coding	eukaryotic translation initiation factor 4 gamma 2 && sp|Q95L46|IF4G2_BOVIN Eukaryotic translation initiation factor 4 gamma 2 OS=Bos taurus OX=9913 GN=EIF4G2 PE=2 SV=2 && PF02847:MA3 domain|PF02854:MIF4G domain|PF02020:eIF4-gamma/eIF5/eIF2-epsilon	-
100624157	234.602	204.183	211.242	251.061	261.29	243.722	245.352	242.305	RPS2	NC_010445.4	39996179	40003110	+	5903	protein_coding	ribosomal protein S2 && sp|O18789|RS2_BOVIN 40S ribosomal protein S2 OS=Bos taurus OX=9913 GN=RPS2 PE=2 SV=2 && -	-
100294684	230.934	233.277	236.293	256.145	229.147	230.872	217.762	230.288	PTMA	NC_010457.5	132353763	132361442	+	2230	protein_coding	prothymosin%2C alpha && sp|P01252|PTMA_BOVIN Prothymosin alpha OS=Bos taurus OX=9913 GN=PTMA PE=1 SV=2 && -	-
492822	195.366	195.261	206.631	301.634	258.604	223.844	247.345	237.657	COX5B	NC_010445.4	56630297	56632107	-	485	protein_coding	mitochondrial cytochrome c oxidase subunit Vb && sp|Q5S3G4|COX5B_PIG Cytochrome c oxidase subunit 5B, mitochondrial OS=Sus scrofa OX=9823 GN=COX5B PE=2 SV=1 && PF01215:Cytochrome c oxidase subunit Vb	-
100524500	211.186	216.433	209.261	211.489	220.673	220.213	213.216	234.945	HMGN2	NC_010448.4	83857114	83861907	+	1310	protein_coding	high mobility group nucleosomal binding domain 2%2C transcript variant 1 && sp|Q86SG4|DPCA2_HUMAN Putative Dresden prostate carcinoma protein 2 OS=Homo sapiens OX=9606 GN=HMGN2P46 PE=5 SV=1 && -	-
396838	214.596	197.455	199.236	230.612	239.637	194.545	209.444	214.914	CALM3	NC_010448.4	52506979	52516704	+	2248	protein_coding	calmodulin 3 && sp|P0DP23|CALM1_HUMAN Calmodulin-1 OS=Homo sapiens OX=9606 GN=CALM1 PE=1 SV=1 && -	-
768103	209.32	229.589	213.963	242.76	212.403	235.613	225.159	222.062	HNRNPA1	NC_010447.5	19485033	19491418	+	2219	protein_coding	heterogeneous nuclear ribonucleoprotein A1 && sp|P09867|ROA1_BOVIN Heterogeneous nuclear ribonucleoprotein A1 OS=Bos taurus OX=9913 GN=HNRNPA1 PE=1 SV=2 && PF11627:Nuclear factor hnRNPA1|PF00076:RNA recognition motif. (a.k.a. RRM, RBD, or RNP domain)	-
397682	191.519	100.06	125.807	66.0727	292.587	193.01	168.346	238.502	GSTA1	NC_010449.5	46538743	46550781	-	1026	protein_coding	glutathione S-transferase alpha 1 && sp|P51781|GSTA1_PIG Glutathione S-transferase alpha M14 OS=Sus scrofa OX=9823 PE=2 SV=2 && PF14497:Glutathione S-transferase, C-terminal domain|PF02798:Glutathione S-transferase, N-terminal domain	-
100624067	192.252	188.634	197.39	249.027	230.074	231.491	227.147	207.103	LOC100624067	NC_010448.4	3131017	3137619	-	904	protein_coding	cytochrome c oxidase subunit 4 isoform 1%2C mitochondrial%2C transcript variant X2 && sp|P00423|COX41_BOVIN Cytochrome c oxidase subunit 4 isoform 1, mitochondrial OS=Bos taurus OX=9913 GN=COX4I1 PE=1 SV=1 && PF02936:Cytochrome c oxidase subunit IV	-
100513601	187.28	176.826	134.557	527.887	215.533	15.8679	17.0206	179.544	LOC100513601	NC_010449.5	22888616	22920154	+	1507	protein_coding	patr class I histocompatibility antigen%2C A-126 alpha chain-like%2C transcript variant X1 && sp|P13753|HA1B_BOVIN BOLA class I histocompatibility antigen, alpha chain BL3-7 OS=Bos taurus OX=9913 PE=2 SV=1 && PF00129:Class I Histocompatibility antigen, domains alpha 1 and 2|PF07654:Immunoglobulin C1-set domain|PF06623:MHC_I C-terminus	-
100101552	235.361	203.963	205.52	204.409	225.536	224.23	221.7	211.787	COL6A2	NW_018085356.1	595471	630235	-	4177	protein_coding	collagen type VI alpha 2 chain && sp|Q02788|CO6A2_MOUSE Collagen alpha-2(VI) chain OS=Mus musculus OX=10090 GN=Col6a2 PE=1 SV=3 && PF00092:von Willebrand factor type A domain|PF01391:Collagen triple helix repeat (20 copies)	-
397602	155.916	153.239	166.286	249.963	259.138	205.159	223.424	234.326	GPI	NC_010448.4	44038374	44069331	+	1964	protein_coding	glucose-6-phosphate isomerase && sp|P08059|G6PI_PIG Glucose-6-phosphate isomerase OS=Sus scrofa OX=9823 GN=GPI PE=1 SV=3 && PF00342:Phosphoglucose isomerase	-
100624113	168.268	211.27	196.526	214.086	247.906	233.712	226.199	248.538	LOC100624113	NC_010449.5	23933356	23935759	+	1225	lncRNA	uncharacterized LOC100624113 && - && -	-
110256064	184.276	210.532	292.26	184.501	254.061	225.112	222.6	261.48	TMEM97	NC_010454.4	44603764	44609935	+	2478	protein_coding	transmembrane protein 97 && sp|Q3MHW7|SGMR2_BOVIN Sigma intracellular receptor 2 OS=Bos taurus OX=9913 GN=TMEM97 PE=2 SV=1 && PF10914:Protein of unknown function (DUF2781)	-
780418	204.672	186.592	215.638	202.09	216.305	202.038	208.895	230.965	UBE2D3	NC_010450.4	118218224	118229002	+	411	protein_coding	ubiquitin conjugating enzyme E2 D3 && sp|Q06AA9|UB2D2_PIG Ubiquitin-conjugating enzyme E2 D2 OS=Sus scrofa OX=9823 GN=UBE2D2 PE=2 SV=1 && PF00179:Ubiquitin-conjugating enzyme	-
110255932	212.014	182.07	209.906	227.074	195.726	190.423	194.692	181.627	P4HB	NC_010454.4	1121816	1131291	+	2399	protein_coding	prolyl 4-hydroxylase subunit beta && sp|P05307|PDIA1_BOVIN Protein disulfide-isomerase OS=Bos taurus OX=9913 GN=P4HB PE=1 SV=1 && PF00085:Thioredoxin|PF13848:Thioredoxin-like domain	-
100517228	189.492	196.107	192.89	223.048	212.327	218.544	209.755	214.89	RPL27A	NC_010451.4	708531	712410	-	1712	protein_coding	ribosomal protein L27a && sp|Q56K03|RL27A_BOVIN 60S ribosomal protein L27a OS=Bos taurus OX=9913 GN=RPL27A PE=2 SV=3 && PF00828:Ribosomal proteins 50S-L15, 50S-L18e, 60S-L27A	-
399654	154.748	153.921	171.816	188.729	254.482	202.121	204.818	219.434	LRPAP1	NC_010450.4	2129492	2145632	-	1071	protein_coding	LDL receptor related protein associated protein 1 && sp|P30533|AMRP_HUMAN Alpha-2-macroglobulin receptor-associated protein OS=Homo sapiens OX=9606 GN=LRPAP1 PE=1 SV=1 && PF06400:Alpha-2-macroglobulin RAP, N-terminal domain|PF06401:Alpha-2-macroglobulin RAP, C-terminal domain	-
780427	195.659	197.925	205.351	230.146	221.158	185.405	192.378	206.053	CD81	NC_010444.4	1625728	1641662	+	1949	protein_coding	CD81 molecule && sp|Q3ZCD0|CD81_BOVIN CD81 antigen OS=Bos taurus OX=9913 GN=CD81 PE=2 SV=1 && PF00335:Tetraspanin family	-
100144490	210.832	208.602	207.05	150.795	227.088	188.889	180.848	186.117	IGFBP4	NC_010454.4	21966524	21980043	-	780	protein_coding	insulin like growth factor binding protein 4 && sp|P24854|IBP4_PIG Insulin-like growth factor-binding protein 4 OS=Sus scrofa OX=9823 GN=IGFBP4 PE=1 SV=2 && PF00219:Insulin-like growth factor binding protein|PF00086:Thyroglobulin type-1 repeat	-
396907	143.219	159.711	169.599	186.596	261.15	205.936	210.683	246.848	TMBIM6	NC_010447.5	15674028	15692944	+	3630	protein_coding	transmembrane BAX inhibitor motif containing 6 && sp|Q66RM2|BI1_PIG Bax inhibitor 1 OS=Sus scrofa OX=9823 GN=TMBIM6 PE=2 SV=1 && PF01027:Inhibitor of apoptosis-promoting Bax1	-
100515636	129.684	131.599	134.588	194.799	259.052	154.658	173.275	212.582	OGDH	NC_010460.4	50609415	50684990	-	4677	protein_coding	oxoglutarate dehydrogenase%2C transcript variant X3 && sp|Q148N0|ODO1_BOVIN 2-oxoglutarate dehydrogenase, mitochondrial OS=Bos taurus OX=9913 GN=OGDH PE=2 SV=1 && -	-
780432	177.615	174.335	172.033	248.113	216.801	214.494	216.818	214.552	RPL13A	NC_010448.4	54551772	54568752	+	3480	protein_coding	ribosomal protein L13a%2C transcript variant X12 && sp|P49771|FLT3L_HUMAN Fms-related tyrosine kinase 3 ligand OS=Homo sapiens OX=9606 GN=FLT3LG PE=1 SV=1 && PF02947:flt3 ligand	-
100037979	176.282	163.858	181.586	198.684	220.367	200.161	235.844	211.895	ATP5J2	NC_010445.4	6389338	6396960	-	494	protein_coding	ATP synthase%2C H+ transporting%2C mitochondrial Fo complex subunit F2 && sp|Q95339|ATPK_PIG ATP synthase subunit f, mitochondrial OS=Sus scrofa OX=9823 GN=ATP5MF PE=1 SV=4 && -	-
397568	131.477	194.47	155.197	194.094	259.827	185.115	194.326	260.899	CAT	NC_010444.4	26493664	26533881	-	2456	protein_coding	catalase && sp|O62839|CATA_PIG Catalase OS=Sus scrofa OX=9823 GN=CAT PE=1 SV=4 && PF06628:Catalase-related immune-responsive|PF00199:Catalase	-
100153958	203.774	193.812	200.712	208.516	230.74	226.934	222	232.29	PABPC1	NC_010446.5	36137644	36228075	+	4162	protein_coding	poly(A) binding protein cytoplasmic 1 && sp|P61286|PABP1_BOVIN Polyadenylate-binding protein 1 OS=Bos taurus OX=9913 GN=PABPC1 PE=2 SV=1 && PF00658:Poly-adenylate binding protein, unique domain|PF00076:RNA recognition motif. (a.k.a. RRM, RBD, or RNP domain)	-
100142666	151.011	158.813	183.886	227.125	218.507	175.899	182.487	187.544	BCKDHA	NC_010448.4	49381995	49398745	+	2020	protein_coding	branched chain keto acid dehydrogenase E1%2C alpha polypeptide%2C transcript variant X2 && sp|P11178|ODBA_BOVIN 2-oxoisovalerate dehydrogenase subunit alpha, mitochondrial OS=Bos taurus OX=9913 GN=BCKDHA PE=1 SV=1 && PF00676:Dehydrogenase E1 component	-
100515628	238.558	197.243	191.754	166.118	184.476	203.095	207.939	188.088	HTRA1	NC_010456.5	132043044	132103590	+	2000	protein_coding	HtrA serine peptidase 1 && sp|Q92743|HTRA1_HUMAN Serine protease HTRA1 OS=Homo sapiens OX=9606 GN=HTRA1 PE=1 SV=1 && PF07648:Kazal-type serine protease inhibitor domain|PF13365:Trypsin-like peptidase domain|PF00219:Insulin-like growth factor binding protein|PF17820:PDZ domain	-
100152815	170.416	148.062	184.678	265.596	215.682	185.499	177.795	202.034	EZR	NC_010443.5	8403362	8452750	+	2779	protein_coding	ezrin && sp|P31976|EZRI_BOVIN Ezrin OS=Bos taurus OX=9913 GN=EZR PE=1 SV=2 && PF09379:FERM N-terminal domain|PF00373:FERM central domain|PF00769:Ezrin/radixin/moesin family|PF09380:FERM C-terminal PH-like domain	-
100736809	175.038	172.549	178.765	248.042	198.648	210.788	206.789	214.312	RPL21	NC_010453.5	4731747	4736177	+	1176	protein_coding	ribosomal protein L21%2C transcript variant X1 && sp|P46778|RL21_HUMAN 60S ribosomal protein L21 OS=Homo sapiens OX=9606 GN=RPL21 PE=1 SV=2 && PF01157:Ribosomal protein L21e	-
407060	203.837	182.841	206.891	219.451	184.126	172.756	164.009	185.431	HSPA5	NC_010443.5	265930044	265934959	-	2608	protein_coding	heat shock protein family A (Hsp70) member 5%2C transcript variant X1 && sp|Q0VCX2|BIP_BOVIN Endoplasmic reticulum chaperone BiP OS=Bos taurus OX=9913 GN=HSPA5 PE=2 SV=1 && PF00012:Hsp70 protein	-
100174965	176.829	162.43	173.119	204.145	206.842	191.801	193.641	219.453	ARPC5	NC_010451.4	124839062	124847906	-	456	protein_coding	actin related protein 2/3 complex subunit 5 && sp|O15511|ARPC5_HUMAN Actin-related protein 2/3 complex subunit 5 OS=Homo sapiens OX=9606 GN=ARPC5 PE=1 SV=3 && PF04699:ARP2/3 complex 16 kDa subunit (p16-Arc)	-
100522185	190.214	209.252	217.791	232.399	171.755	184.518	194.616	177.27	FUS	NC_010445.4	17314936	17326663	-	1815	protein_coding	FUS RNA binding protein%2C transcript variant X1 && sp|Q28009|FUS_BOVIN RNA-binding protein FUS OS=Bos taurus OX=9913 GN=FUS PE=2 SV=2 && PF00641:Zn-finger in Ran binding protein and others|PF00076:RNA recognition motif. (a.k.a. RRM, RBD, or RNP domain)	-
100154274	193.45	202.124	210.466	182.026	236.681	213.196	233.651	219.284	KRTCAP2	NC_010446.5	94643300	94646436	+	521	protein_coding	keratinocyte associated protein 2 && sp|A6QQ59|KTAP2_BOVIN Keratinocyte-associated protein 2 OS=Bos taurus OX=9913 GN=KRTCAP2 PE=2 SV=1 && PF09775:Keratinocyte-associated protein 2	-
100037961	171.821	172.63	163.916	198.526	210.825	192.307	196.197	201.858	CTSB	NC_010456.5	15014139	15035081	-	2913	protein_coding	cathepsin B%2C transcript variant X3 && sp|A1E295|CATB_PIG Cathepsin B OS=Sus scrofa OX=9823 GN=CTSB PE=1 SV=1 && PF08127:Peptidase family C1 propeptide|PF00112:Papain family cysteine protease	-
100157582	146.315	143.914	147.43	288.636	166.931	149.042	161.087	153.027	TPI1	NC_010447.5	63839473	63842853	-	1157	protein_coding	triosephosphate isomerase 1 && sp|Q29371|TPIS_PIG Triosephosphate isomerase OS=Sus scrofa OX=9823 GN=TPI1 PE=2 SV=4 && PF00121:Triosephosphate isomerase	-
100514796	151.168	172.686	166.351	214.11	193.51	206.064	209.068	246.864	RPL35A	NC_010455.5	134588288	134591873	+	763	protein_coding	ribosomal protein L35a%2C transcript variant X2 && sp|P18077|RL35A_HUMAN 60S ribosomal protein L35a OS=Homo sapiens OX=9606 GN=RPL35A PE=1 SV=2 && PF01247:Ribosomal protein L35Ae	-
110255350	193.675	184.561	186.294	205.754	182.331	197.31	203.841	174.58	EIF3F	NC_010451.4	1291660	1297987	-	1248	protein_coding	eukaryotic translation initiation factor 3 subunit F && sp|A5A6I3|EIF3F_PANTR Eukaryotic translation initiation factor 3 subunit F OS=Pan troglodytes OX=9598 GN=EIF3F PE=2 SV=1 && PF13012:Maintenance of mitochondrial structure and function|PF01398:JAB1/Mov34/MPN/PAD-1 ubiquitin protease	-
100627401	184.55	173.309	178.097	243.471	184.062	199.167	203.621	196.185	RPL36A	NC_010461.5	83018305	83022285	+	561	protein_coding	ribosomal protein L36a && sp|Q3SZ59|RL36A_BOVIN 60S ribosomal protein L36a OS=Bos taurus OX=9913 GN=RPL36A PE=3 SV=3 && PF00935:Ribosomal protein L44	-
100038002	123.613	104.141	141.332	219.215	221.705	173.18	189.621	226.605	ATPIF1	NC_010448.4	85307242	85309211	+	475	protein_coding	ATPase inhibitory factor 1 && sp|Q29307|ATIF1_PIG ATPase inhibitor, mitochondrial OS=Sus scrofa OX=9823 GN=ATP5IF1 PE=1 SV=2 && PF04568:Mitochondrial ATPase inhibitor, IATP	-
100462752	175.964	162.061	167.2	191.885	199.107	187.652	189.518	188.798	GABARAP	NC_010454.4	52596130	52598166	-	889	protein_coding	GABA type A receptor-associated protein && sp|Q9GJW7|GBRAP_BOVIN Gamma-aminobutyric acid receptor-associated protein OS=Bos taurus OX=9913 GN=GABARAP PE=3 SV=2 && PF02991:Autophagy protein Atg8 ubiquitin like	-
100626041	163.337	172.86	183.202	237.91	191.421	189.153	199.953	207.495	RPS15A	NC_010445.4	26776661	26783491	+	1143	protein_coding	ribosomal protein S15a%2C transcript variant X1 && sp|Q76I82|RS15A_BOVIN 40S ribosomal protein S15a OS=Bos taurus OX=9913 GN=RPS15A PE=2 SV=1 && PF00410:Ribosomal protein S8	-
100154477	137.649	91.8189	115.249	194.071	210.484	163.565	186.88	178.873	LGMN	NC_010449.5	114176217	114210096	-	1985	protein_coding	legumain%2C transcript variant X1 && sp|Q95M12|LGMN_BOVIN Legumain OS=Bos taurus OX=9913 GN=LGMN PE=1 SV=1 && PF01650:Peptidase C13 family	-
100152951	177.977	140.718	195.358	180.747	162.205	168.545	175.385	161.496	GSTA4	NC_010449.5	46635903	46656491	-	1273	protein_coding	glutathione S-transferase alpha 4 && sp|Q5E9G0|GSTA4_BOVIN Glutathione S-transferase A4 OS=Bos taurus OX=9913 GN=GSTA4 PE=2 SV=1 && PF14497:Glutathione S-transferase, C-terminal domain|PF02798:Glutathione S-transferase, N-terminal domain	-
100517353	203.503	186.545	207.459	171.201	194.863	197.677	190.598	178.015	ADD1	NC_010450.4	1627146	1710653	+	3912	protein_coding	adducin 1 && sp|Q63028|ADDA_RAT Alpha-adducin OS=Rattus norvegicus OX=10116 GN=Add1 PE=1 SV=2 && -	-
397561	150.803	159.083	221.983	146.086	211.342	177.781	178.532	180.713	FASN	NC_010454.4	922405	937560	+	8017	protein_coding	fatty acid synthase && sp|Q71SP7|FAS_BOVIN Fatty acid synthase OS=Bos taurus OX=9913 GN=FASN PE=1 SV=1 && PF16197:Ketoacyl-synthetase C-terminal extension|PF00107:Zinc-binding dehydrogenase|PF00109:Beta-ketoacyl synthase, N-terminal domain|PF00975:Thioesterase domain|PF14765:Polyketide synthase dehydratase|PF02801:Beta-ketoacyl synthase, C-terminal domain|PF00550:Phosphopantetheine attachment sit…	-
100134828	61.489	68.2802	114.779	175.733	194.288	166.896	182.335	189.191	FBP2	NC_010452.4	27631833	27661704	+	1114	protein_coding	fructose-bisphosphatase 2 && sp|Q2KJJ9|F16P2_BOVIN Fructose-1,6-bisphosphatase isozyme 2 OS=Bos taurus OX=9913 GN=FBP2 PE=2 SV=1 && PF00316:Fructose-1-6-bisphosphatase, N-terminal domain	-
397524	146.997	153.87	150.334	203.589	181.799	163.675	164.909	175.361	VCP	NC_010443.5	235854532	235869712	-	3727	protein_coding	valosin containing protein%2C transcript variant X1 && sp|Q3ZBT1|TERA_BOVIN Transitional endoplasmic reticulum ATPase OS=Bos taurus OX=9913 GN=VCP PE=2 SV=1 && PF02933:Cell division protein 48 (CDC48), domain 2|PF00004:ATPase family associated with various cellular activities (AAA)|PF17862:AAA+ lid domain|PF02359:Cell division protein 48 (CDC48), N-terminal domain	-
100517776	153.676	138.758	143.329	232.829	199.247	159.977	157.89	189.569	PRPSAP1	NC_010454.4	5141223	5174383	+	2000	protein_coding	phosphoribosyl pyrophosphate synthetase associated protein 1%2C transcript variant X1 && sp|Q14558|KPRA_HUMAN Phosphoribosyl pyrophosphate synthase-associated protein 1 OS=Homo sapiens OX=9606 GN=PRPSAP1 PE=1 SV=2 && -	-
110255948	111.914	177.4	149.327	256.982	297.948	105.465	107.141	268.08	LGALS3BP	NC_010454.4	3212435	3222651	+	2173	protein_coding	galectin 3 binding protein && sp|A7E3W2|LG3BP_BOVIN Galectin-3-binding protein OS=Bos taurus OX=9913 GN=LGALS3BP PE=1 SV=1 && PF07707:BTB And C-terminal Kelch|PF00530:Scavenger receptor cysteine-rich domain	-
100510992	175.281	161.97	177.553	246.228	199.826	187.778	185.468	200.505	SH3BGRL2	NC_010443.5	86416281	86481805	-	3921	protein_coding	SH3 domain binding glutamate rich protein like 2%2C transcript variant X3 && sp|Q9UJC5|SH3L2_HUMAN SH3 domain-binding glutamic acid-rich-like protein 2 OS=Homo sapiens OX=9606 GN=SH3BGRL2 PE=1 SV=2 && -	-
641359	125.69	169.571	162.913	280.301	197.763	136.826	145.962	195.772	SULT2A1	NC_010448.4	53525496	53536723	-	1013	protein_coding	sulfotransferase family 2A member 1 && sp|P52842|ST2A1_MACFA Sulfotransferase 2A1 OS=Macaca fascicularis OX=9541 GN=SULT2A1 PE=1 SV=2 && PF00685:Sulfotransferase domain	-
494565	162.429	156.238	150.879	176.505	204.64	170.305	180.835	184.045	LAMP1	NC_010453.5	78600818	78617587	+	1944	protein_coding	lysosomal associated membrane protein 1 && sp|Q05204|LAMP1_BOVIN Lysosome-associated membrane glycoprotein 1 OS=Bos taurus OX=9913 GN=LAMP1 PE=1 SV=2 && PF01299:Lysosome-associated membrane glycoprotein (Lamp)	-
100154318	168.85	161.11	169.434	172.658	176.388	171.597	173.886	173.856	SSR2	NC_010446.5	94010724	94021964	+	1188	protein_coding	signal sequence receptor subunit 2%2C transcript variant X1 && sp|Q5E9E4|SSRB_BOVIN Translocon-associated protein subunit beta OS=Bos taurus OX=9913 GN=SSR2 PE=2 SV=1 && PF05753:Translocon-associated protein beta (TRAPB)	-
780433	125.552	122.704	131.784	171.62	214.168	158.287	169.832	187.568	SDHA	NC_010458.4	79838442	79862956	-	2684	protein_coding	succinate dehydrogenase complex flavoprotein subunit A%2C transcript variant X2 && sp|Q0QF01|SDHA_PIG Succinate dehydrogenase [ubiquinone] flavoprotein subunit, mitochondrial OS=Sus scrofa OX=9823 GN=SDHA PE=1 SV=2 && PF00890:FAD binding domain|PF02910:Fumarate reductase flavoprotein C-term	-
100522926	160.078	163.949	151.575	160.616	176.591	188.241	180.809	191.534	CALM2	NC_010445.4	93371765	93386378	+	1425	protein_coding	calmodulin 2 && sp|P0DP23|CALM1_HUMAN Calmodulin-1 OS=Homo sapiens OX=9606 GN=CALM1 PE=1 SV=1 && PF13499:EF-hand domain pair	-
100523300	146.17	169.037	154.168	160.122	173.111	174.404	181.572	190.047	SSR4	NC_010461.5	124537545	124541635	+	756	protein_coding	signal sequence receptor subunit 4%2C transcript variant X1 && sp|Q2TBX5|SSRD_BOVIN Translocon-associated protein subunit delta OS=Bos taurus OX=9913 GN=SSR4 PE=2 SV=1 && PF05404:Translocon-associated protein, delta subunit precursor (TRAP-delta)	-
100101928	182.112	169.13	179.008	172.094	182.32	187.212	182.234	198.686	EIF4A2	NC_010455.5	124582822	124589296	+	2972	protein_coding	eukaryotic translation initiation factor 4A2%2C transcript variant X3 && sp|Q3SZ65|IF4A2_BOVIN Eukaryotic initiation factor 4A-II OS=Bos taurus OX=9913 GN=EIF4A2 PE=2 SV=1 && PF00271:Helicase conserved C-terminal domain|PF00270:DEAD/DEAH box helicase	-
100736981	174.531	166.678	161.834	190.872	164.28	166.978	176.445	172.157	EIF1	NC_010454.4	20974498	20977075	-	1305	protein_coding	eukaryotic translation initiation factor 1 && sp|Q5E938|EIF1_BOVIN Eukaryotic translation initiation factor 1 OS=Bos taurus OX=9913 GN=EIF1 PE=3 SV=1 && PF01253:Translation initiation factor SUI1	-
100512476	119.457	103.314	126.449	236.753	149.083	120.134	127.283	152.976	PRDX1	NC_010448.4	165847390	165859918	+	1783	protein_coding	peroxiredoxin 1%2C transcript variant X2 && sp|Q5E947|PRDX1_BOVIN Peroxiredoxin-1 OS=Bos taurus OX=9913 GN=PRDX1 PE=2 SV=1 && PF00578:AhpC/TSA family|PF10417:C-terminal domain of 1-Cys peroxiredoxin	-
397012	117.403	98.7994	111.581	168.997	196.978	138.676	146.977	185.863	HADHA	NC_010445.4	112753343	112797627	+	2712	protein_coding	hydroxyacyl-CoA dehydrogenase/3-ketoacyl-CoA thiolase/enoyl-CoA hydratase (trifunctional protein)%2C alpha subunit && sp|Q29554|ECHA_PIG Trifunctional enzyme subunit alpha, mitochondrial OS=Sus scrofa OX=9823 GN=HADHA PE=2 SV=1 && PF00378:Enoyl-CoA hydratase/isomerase|PF02737:3-hydroxyacyl-CoA dehydrogenase, NAD binding domain|PF00725:3-hydroxyacyl-CoA dehydrogenase, C-terminal domain	-
397481	173.848	181.094	162.705	185.328	178.483	165.52	167.579	164.509	ATP1A1	NC_010446.5	104353506	104384321	-	3446	protein_coding	ATPase Na+/K+ transporting subunit alpha 1 && sp|P05024|AT1A1_PIG Sodium/potassium-transporting ATPase subunit alpha-1 OS=Sus scrofa OX=9823 GN=ATP1A1 PE=1 SV=1 && PF00690:Cation transporter/ATPase, N-terminus|PF13246:Cation transport ATPase (P-type)|PF00122:E1-E2 ATPase|PF00689:Cation transporting ATPase, C-terminus|PF00702:haloacid dehalogenase-like hydrolase	-
100737210	164.088	170.941	176.094	162.456	154.857	165.599	159.376	156.135	NCL	NC_010457.5	132163453	132174214	-	2770	protein_coding	nucleolin%2C transcript variant X1 && sp|Q4R4J7|NUCL_MACFA Nucleolin OS=Macaca fascicularis OX=9541 GN=NCL PE=2 SV=3 && PF00076:RNA recognition motif. (a.k.a. RRM, RBD, or RNP domain)	-
396894	138.065	124.7	139.311	152.139	191.463	167.277	172.291	200.616	MDH1	NC_010445.4	78247229	78263085	-	1003	protein_coding	malate dehydrogenase 1 && sp|P11708|MDHC_PIG Malate dehydrogenase, cytoplasmic OS=Sus scrofa OX=9823 GN=MDH1 PE=1 SV=4 && PF00056:lactate/malate dehydrogenase, NAD binding domain|PF02866:lactate/malate dehydrogenase, alpha/beta C-terminal domain	-
100517288	160.739	162.525	154.593	156.552	185.509	179.282	182.086	166.082	HSPG2	NC_010448.4	79849691	79958283	-	14863	protein_coding	heparan sulfate proteoglycan 2%2C transcript variant X1 && sp|P98160|PGBM_HUMAN Basement membrane-specific heparan sulfate proteoglycan core protein OS=Homo sapiens OX=9606 GN=HSPG2 PE=1 SV=4 && -	-
100157865	140.895	149.171	150.667	138.564	195.302	191.065	186.796	196.742	TSPAN3	NC_010449.5	57162080	57187515	-	1857	protein_coding	tetraspanin 3 && sp|O60637|TSN3_HUMAN Tetraspanin-3 OS=Homo sapiens OX=9606 GN=TSPAN3 PE=2 SV=1 && PF00335:Tetraspanin family	-
100135031	188.394	169.492	88.216	144.759	136.574	112.291	108.278	130.593	SLA-2	NC_010449.5	22916747	22959405	+	2207	protein_coding	MHC class I antigen 2%2C transcript variant X1 && sp|P13752|HA1A_BOVIN BOLA class I histocompatibility antigen, alpha chain BL3-6 OS=Bos taurus OX=9913 PE=2 SV=1 && PF07654:Immunoglobulin C1-set domain|PF00129:Class I Histocompatibility antigen, domains alpha 1 and 2	-
100525303	105.53	114.718	129.209	213.444	208.52	143.143	153.479	193.306	ALDH3A2	NC_010454.4	59936838	59953677	-	4555	protein_coding	aldehyde dehydrogenase 3 family member A2%2C transcript variant X3 && sp|Q60HH8|AL3A2_MACFA Aldehyde dehydrogenase family 3 member A2 OS=Macaca fascicularis OX=9541 GN=ALDH3A2 PE=2 SV=1 && -	-
595125	147.472	148.765	150.371	182.637	181.521	168.634	171.294	170.248	RABAC1	NC_010448.4	49933439	49936376	+	865	protein_coding	Rab acceptor 1%2C transcript variant X1 && sp|Q52NJ0|PRAF1_PIG Prenylated Rab acceptor protein 1 OS=Sus scrofa OX=9823 GN=RABAC1 PE=2 SV=1 && PF03208:PRA1 family protein	-
100514347	178.063	185.158	189.712	147.215	170.604	173.742	170.669	182.712	DDX17	NC_010447.5	9485792	9505157	+	4715	protein_coding	DEAD-box helicase 17 && sp|Q92841|DDX17_HUMAN Probable ATP-dependent RNA helicase DDX17 OS=Homo sapiens OX=9606 GN=DDX17 PE=1 SV=2 && PF00270:DEAD/DEAH box helicase|PF00271:Helicase conserved C-terminal domain	-
104797357	183.98	173.013	164.405	186.17	190.908	157.343	167.395	160.338	MIR9812	NC_010443.5	273508932	273509003	-	72	miRNA	microRNA 9812 && - && -	-
768102	186.471	163.217	183.339	165.795	164.274	161.435	162.503	175.411	SRSF6	NC_010459.5	46119612	46122540	+	1038	protein_coding	serine and arginine rich splicing factor 6 && sp|Q13247|SRSF6_HUMAN Serine/arginine-rich splicing factor 6 OS=Homo sapiens OX=9606 GN=SRSF6 PE=1 SV=2 && PF00076:RNA recognition motif. (a.k.a. RRM, RBD, or RNP domain)	-
100514210	108.219	120.596	131.246	213.432	210.819	131.831	146.802	195.998	TALDO1	NC_010444.4	464781	472836	+	1216	protein_coding	transaldolase 1 && sp|Q9EQS0|TALDO_RAT Transaldolase OS=Rattus norvegicus OX=10116 GN=Taldo1 PE=1 SV=2 && PF00923:Transaldolase/Fructose-6-phosphate aldolase	-
100625838	163.508	143.019	158.193	164.389	157.707	154.376	150.375	158.543	HMGN1	NC_010455.5	202936313	202943496	-	1458	protein_coding	high mobility group nucleosome binding domain 1%2C transcript variant X1 && sp|P05114|HMGN1_HUMAN Non-histone chromosomal protein HMG-14 OS=Homo sapiens OX=9606 GN=HMGN1 PE=1 SV=3 && -	-
100156047	95.5505	103.889	109.875	128.362	197.589	118.538	135.537	178.815	IVD	NC_010443.5	130896488	130910582	-	1281	protein_coding	isovaleryl-CoA dehydrogenase && sp|P26440|IVD_HUMAN Isovaleryl-CoA dehydrogenase, mitochondrial OS=Homo sapiens OX=9606 GN=IVD PE=1 SV=2 && PF02771:Acyl-CoA dehydrogenase, N-terminal domain|PF02770:Acyl-CoA dehydrogenase, middle domain|PF00441:Acyl-CoA dehydrogenase, C-terminal domain	-
396952	135.897	153.908	155.208	229.384	160.848	163.405	166.283	164.055	RPL36AL	NC_010443.5	179476638	179477820	-	480	protein_coding	ribosomal protein L36a like && sp|Q3SZ59|RL36A_BOVIN 60S ribosomal protein L36a OS=Bos taurus OX=9913 GN=RPL36A PE=3 SV=3 && PF00935:Ribosomal protein L44	-
100152607	172.353	152.387	200.476	147.919	195.584	158.474	160.466	212.931	LUM	NC_010447.5	91748871	91756381	+	1939	protein_coding	lumican && sp|Q05443|LUM_BOVIN Lumican OS=Bos taurus OX=9913 GN=LUM PE=1 SV=1 && PF01462:Leucine rich repeat N-terminal domain|PF13855:Leucine rich repeat|PF12799:Leucine Rich repeats (2 copies)	-
100155260	173.562	173.185	172.378	167.138	163.069	169.937	171.048	158.091	PABPN1	NC_010449.5	75752571	75756522	-	1007	protein_coding	poly(A) binding protein nuclear 1 && sp|Q86U42|PABP2_HUMAN Polyadenylate-binding protein 2 OS=Homo sapiens OX=9606 GN=PABPN1 PE=1 SV=3 && PF00076:RNA recognition motif. (a.k.a. RRM, RBD, or RNP domain)	-
397017	94.9956	89.7493	98.8471	158.855	197.209	137.073	145.913	197.666	HADHB	NC_010445.4	112712894	112753121	-	2385	protein_coding	hydroxyacyl-CoA dehydrogenase/3-ketoacyl-CoA thiolase/enoyl-CoA hydratase (trifunctional protein)%2C beta subunit && sp|O46629|ECHB_BOVIN Trifunctional enzyme subunit beta, mitochondrial OS=Bos taurus OX=9913 GN=HADHB PE=2 SV=1 && -	-
100141312	132.576	131.144	138.749	167.243	177.017	157.787	158.929	167.144	BSG	NC_010444.4	77735586	77743451	-	2210	protein_coding	basigin (Ok blood group) && sp|Q28740|BASI_RABIT Basigin OS=Oryctolagus cuniculus OX=9986 GN=BSG PE=2 SV=1 && -	-
110257905	97.4395	96.7382	96.0846	108.958	114.724	120.794	125.169	117.594	LOC110257905	NC_010462.3	10163547	10165732	+	705	protein_coding	thymosin beta-4-like && sp|P20065|TYB4_MOUSE Thymosin beta-4 OS=Mus musculus OX=10090 GN=Tmsb4x PE=1 SV=1 && -	-
397587	133.386	131.397	132.883	197.281	171.236	134.4	148.229	161.54	CAPNS1	NC_010448.4	45511410	45518610	+	1358	protein_coding	calpain small subunit 1 && sp|P04574|CPNS1_PIG Calpain small subunit 1 OS=Sus scrofa OX=9823 GN=CAPNS1 PE=1 SV=1 && PF13833:EF-hand domain pair	-
100511633	95.3204	114.697	125.258	245.587	185.626	158.879	166.622	163.83	RDH16	NC_010447.5	22251751	22266801	-	1605	protein_coding	retinol dehydrogenase 16 (all-trans) && sp|O75452|RDH16_HUMAN Retinol dehydrogenase 16 OS=Homo sapiens OX=9606 GN=RDH16 PE=1 SV=2 && PF00106:short chain dehydrogenase	-
novel.336	154.027	141.763	169.787	159.183	172.135	178.354	174.466	172.699	-	NC_010461.5	57289765	57315978	+	2771	-	- && sp|Q15233|NONO_HUMAN Non-POU domain-containing octamer-binding protein OS=Homo sapiens OX=9606 GN=NONO PE=1 SV=4 && PF00076:RNA recognition motif|PF08075:NOPS (NUC059) domain	-
110257398	110.959	128.267	146.029	159.422	190.402	152.006	157.391	153.59	PPDPF	NC_010459.5	62537510	62539012	+	797	protein_coding	pancreatic progenitor cell differentiation and proliferation factor && sp|Q3ZCB6|PPDPF_BOVIN Pancreatic progenitor cell differentiation and proliferation factor OS=Bos taurus OX=9913 GN=PPDPF PE=3 SV=1 && PF15060:Differentiation and proliferation regulator	-
100627785	143.78	154.321	151.272	161.491	158.754	153.501	151.798	148.11	LTBP4	NC_010448.4	48831018	48861503	+	5216	protein_coding	latent transforming growth factor beta binding protein 4 && sp|Q8N2S1|LTBP4_HUMAN Latent-transforming growth factor beta-binding protein 4 OS=Homo sapiens OX=9606 GN=LTBP4 PE=1 SV=2 && PF00683:TB domain|PF07645:Calcium-binding EGF domain	-
100516385	145.575	129.535	152.768	175.652	165.779	164.616	164.524	178.229	RPS25	NC_010451.4	46237911	46242174	-	1599	protein_coding	ribosomal protein S25%2C transcript variant X2 && sp|Q56JX5|RS25_BOVIN 40S ribosomal protein S25 OS=Bos taurus OX=9913 GN=RPS25 PE=2 SV=1 && PF03297:S25 ribosomal protein	-
397546	99.2368	125.31	135.448	244.202	174.436	119.49	118.919	163.391	PGD	NC_010448.4	70675751	70692697	+	1997	protein_coding	phosphogluconate dehydrogenase && sp|P52209|6PGD_HUMAN 6-phosphogluconate dehydrogenase, decarboxylating OS=Homo sapiens OX=9606 GN=PGD PE=1 SV=3 && PF00393:6-phosphogluconate dehydrogenase, C-terminal domain|PF03446:NAD binding domain of 6-phosphogluconate dehydrogenase	-
100154776	123.05	115.052	132.174	229.66	164.414	129.994	137.311	164.443	PGAM1	NC_010456.5	108822782	108832818	+	1840	protein_coding	phosphoglycerate mutase 1 && sp|P18669|PGAM1_HUMAN Phosphoglycerate mutase 1 OS=Homo sapiens OX=9606 GN=PGAM1 PE=1 SV=2 && PF00300:Histidine phosphatase superfamily (branch 1)	-
100515893	140.238	129.443	144.157	121.545	173.809	162.891	163.004	167.94	TAGLN2	NC_010446.5	90566272	90574762	+	1960	protein_coding	transgelin 2%2C transcript variant X1 && sp|P37802|TAGL2_HUMAN Transgelin-2 OS=Homo sapiens OX=9606 GN=TAGLN2 PE=1 SV=3 && -	-
100518545	129.393	102.945	113.034	173.402	151.164	133.365	136.449	143.928	CHCHD2	NC_010445.4	16812409	16819130	+	901	protein_coding	coiled-coil-helix-coiled-coil-helix domain containing 2 && sp|Q9Y6H1|CHCH2_HUMAN Coiled-coil-helix-coiled-coil-helix domain-containing protein 2 OS=Homo sapiens OX=9606 GN=CHCHD2 PE=1 SV=1 && -	-
100514824	133.094	152.12	156	168.726	155.328	160.59	155.065	169.159	BTF3	NC_010444.4	82660470	82668385	+	1259	protein_coding	basic transcription factor 3 && sp|P20290|BTF3_HUMAN Transcription factor BTF3 OS=Homo sapiens OX=9606 GN=BTF3 PE=1 SV=1 && PF01849:NAC domain	-
396823	107.061	107.09	117.815	171.205	173.13	156.817	162.45	156.789	GAPDH	NC_010447.5	64129678	64135194	-	4718	protein_coding	glyceraldehyde-3-phosphate dehydrogenase%2C transcript variant X1 && sp|P00355|G3P_PIG Glyceraldehyde-3-phosphate dehydrogenase OS=Sus scrofa OX=9823 GN=GAPDH PE=1 SV=4 && -	-
100628001	163.677	160.311	171.319	131.317	156.908	178.015	164.529	150.476	MARCKSL1	NC_010448.4	88785412	88787772	-	1594	protein_coding	MARCKS like 1 && sp|P35566|MRP_RABIT MARCKS-related protein OS=Oryctolagus cuniculus OX=9986 GN=MARCKSL1 PE=1 SV=2 && PF02063:MARCKS family	-
100516956	153.925	153.117	161.733	164.781	160.17	156.676	158.617	148.813	EIF3G	NC_010444.4	68966221	68970648	-	1155	protein_coding	eukaryotic translation initiation factor 3 subunit G && sp|O75821|EIF3G_HUMAN Eukaryotic translation initiation factor 3 subunit G OS=Homo sapiens OX=9606 GN=EIF3G PE=1 SV=2 && PF12353:Eukaryotic translation initiation factor 3 subunit G|PF00076:RNA recognition motif. (a.k.a. RRM, RBD, or RNP domain)	-
100518718	105.371	113.371	110.219	191.604	201.491	138.868	145.89	174.169	SQSTM1	NC_010444.4	78752768	78763998	-	2188	protein_coding	sequestosome 1%2C transcript variant X1 && sp|Q64337|SQSTM_MOUSE Sequestosome-1 OS=Mus musculus OX=10090 GN=Sqstm1 PE=1 SV=1 && PF00569:Zinc finger, ZZ type|PF16577:UBA domain|PF00564:PB1 domain	-
100623720	142.821	138.772	127.502	159.958	162.455	142.562	147.1	163.899	LOC100623720	NC_010455.5	208295245	208321789	+	4115	protein_coding	collagen alpha-1(VI) chain%2C transcript variant X1 && sp|P12109|CO6A1_HUMAN Collagen alpha-1(VI) chain OS=Homo sapiens OX=9606 GN=COL6A1 PE=1 SV=3 && -	-
100628118	116.967	89.8	97.5013	126.409	172.516	133.497	139.971	249.618	ELN	NC_010445.4	11214194	11245891	+	3540	protein_coding	elastin%2C transcript variant X1 && sp|P15502|ELN_HUMAN Elastin OS=Homo sapiens OX=9606 GN=ELN PE=1 SV=4 && -	-
100521183	119.483	109.465	125.279	139.542	166.873	137.724	139.496	165.592	HSPA9	NC_010444.4	140515239	140532164	-	3111	protein_coding	heat shock protein family A (Hsp70) member 9 && sp|Q3ZCH0|GRP75_BOVIN Stress-70 protein, mitochondrial OS=Bos taurus OX=9913 GN=HSPA9 PE=2 SV=1 && PF00012:Hsp70 protein	-
100048964	154.293	144.928	158.399	145.589	141.573	147.422	142.584	142.485	YWHAQ	NC_010445.4	126738795	126772784	+	1955	protein_coding	tyrosine 3-monooxygenase/tryptophan 5-monooxygenase activation protein theta && sp|Q3SZI4|1433T_BOVIN 14-3-3 protein theta OS=Bos taurus OX=9913 GN=YWHAQ PE=1 SV=1 && PF00244:14-3-3 protein	-
396999	126.429	120.349	132.287	143.029	198.918	153.461	169.525	177.593	ACO2	NC_010447.5	7014383	7071023	-	2664	protein_coding	aconitase 2 && sp|P16276|ACON_PIG Aconitate hydratase, mitochondrial OS=Sus scrofa OX=9823 GN=ACO2 PE=1 SV=1 && PF00330:Aconitase family (aconitate hydratase)|PF00694:Aconitase C-terminal domain	-
397044	148.568	159.47	160.862	151.855	153.108	149.984	152.091	157.92	SUMO2	NC_010454.4	6116694	6130089	+	735	protein_coding	small ubiquitin-like modifier 2 && sp|P61955|SUMO2_BOVIN Small ubiquitin-related modifier 2 OS=Bos taurus OX=9913 GN=SUMO2 PE=3 SV=1 && PF11976:Ubiquitin-2 like Rad60 SUMO-like	-
100625917	145.721	128.345	136.452	155.01	157.457	141.876	145.013	161.82	TMED2	NC_010456.5	29390903	29400454	-	1534	protein_coding	transmembrane p24 trafficking protein 2 && sp|Q63524|TMED2_RAT Transmembrane emp24 domain-containing protein 2 OS=Rattus norvegicus OX=10116 GN=Tmed2 PE=1 SV=1 && PF01105:emp24/gp25L/p24 family/GOLD	-
100625123	148.094	150.572	135.571	153.478	164.094	145.879	147.057	151.363	TOLLIP	NC_010444.4	852198	864337	-	819	protein_coding	toll interacting protein && sp|Q2LGB5|TOLIP_BOVIN Toll-interacting protein OS=Bos taurus OX=9913 GN=TOLLIP PE=2 SV=1 && PF00168:C2 domain|PF02845:CUE domain	-
100620600	147.403	137.567	141.421	154.808	154.239	149.33	147.366	158.461	YWHAE	NC_010454.4	47601133	47645327	-	1907	protein_coding	tyrosine 3-monooxygenase/tryptophan 5-monooxygenase activation protein epsilon%2C transcript variant X2 && sp|P62261|1433E_BOVIN 14-3-3 protein epsilon OS=Bos taurus OX=9913 GN=YWHAE PE=2 SV=1 && PF00244:14-3-3 protein	-
100158017	176.488	169.615	188.487	138.718	157.238	159.525	155.703	146.061	SPOCK2	NC_010456.5	74938164	74968126	-	5548	protein_coding	SPARC/osteonectin%2C cwcv and kazal like domains proteoglycan 2%2C transcript variant X1 && sp|Q92563|TICN2_HUMAN Testican-2 OS=Homo sapiens OX=9606 GN=SPOCK2 PE=1 SV=1 && PF00086:Thyroglobulin type-1 repeat|PF07648:Kazal-type serine protease inhibitor domain|PF10591:Secreted protein acidic and rich in cysteine Ca binding region	-
100737981	130.507	152.096	143.035	125.293	167.176	163.881	152.102	164.614	EIF4B	NC_010447.5	18266471	18298745	+	4140	lncRNA	eukaryotic translation initiation factor 4B%2C transcript variant X2 && sp|P23588|IF4B_HUMAN Eukaryotic translation initiation factor 4B OS=Homo sapiens OX=9606 GN=EIF4B PE=1 SV=2 && PF00076:RNA recognition motif. (a.k.a. RRM, RBD, or RNP domain)	-
100170114	93.1141	106.701	102.855	200.368	168.542	112.031	132.991	147.48	POR	NC_010445.4	10212734	10272184	-	3444	protein_coding	P450 (cytochrome) oxidoreductase%2C transcript variant X3 && sp|P04175|NCPR_PIG NADPH--cytochrome P450 reductase OS=Sus scrofa OX=9823 GN=POR PE=1 SV=2 && PF00258:Flavodoxin|PF00667:FAD binding domain|PF00175:Oxidoreductase NAD-binding domain	-
100626738	122.135	113.843	123.47	196.213	162.578	125.339	134.934	149.276	PSMA7	NC_010459.5	61566373	61571516	-	1030	protein_coding	proteasome subunit alpha 7 && sp|Q3ZBG0|PSA7_BOVIN Proteasome subunit alpha type-7 OS=Bos taurus OX=9913 GN=PSMA7 PE=1 SV=1 && PF00227:Proteasome subunit|PF10584:Proteasome subunit A N-terminal signature	-
100518959	130.334	116.566	124.846	168.045	168.737	137.022	149.987	148.116	ATP6V0C	NC_010445.4	39532707	39538704	-	1178	protein_coding	ATPase H+ transporting V0 subunit c && sp|O18882|VATL_SHEEP V-type proton ATPase 16 kDa proteolipid subunit OS=Ovis aries OX=9940 GN=ATP6V0C PE=2 SV=1 && PF00137:ATP synthase subunit C	-
110259367	157.124	146.647	154.78	130.644	148.13	147.891	152.862	146.622	AES	NC_010444.4	75492208	75501543	+	1662	protein_coding	amino-terminal enhancer of split && sp|Q08117|TLE5_HUMAN TLE family member 5 OS=Homo sapiens OX=9606 GN=TLE5 PE=1 SV=4 && PF03920:Groucho/TLE N-terminal Q-rich domain	-
100624451	131.222	127.291	136.87	135.978	146.105	138.325	139.106	155.514	ST13	NC_010447.5	7583074	7617766	+	3663	protein_coding	ST13%2C Hsp70 interacting protein && sp|P50502|F10A1_HUMAN Hsc70-interacting protein OS=Homo sapiens OX=9606 GN=ST13 PE=1 SV=2 && PF17830:STI1 domain|PF18253:Hsp70-interacting protein N N-terminal domain	-
733645	114.157	122.807	112.513	144.891	176.242	148.615	155.917	153.784	GRN	NC_010454.4	18893772	18900444	-	2099	protein_coding	granulin precursor && sp|P28799|GRN_HUMAN Progranulin OS=Homo sapiens OX=9606 GN=GRN PE=1 SV=2 && PF00396:Granulin	-
100624019	158.104	159.689	170.304	136.922	154.829	136.028	139.965	145.831	OBSL1	NC_010457.5	121560009	121581314	-	6496	protein_coding	obscurin like 1%2C transcript variant X3 && sp|O75147|OBSL1_HUMAN Obscurin-like protein 1 OS=Homo sapiens OX=9606 GN=OBSL1 PE=1 SV=4 && PF07679:Immunoglobulin I-set domain	-
100154744	161.476	120.934	143.136	198.366	189.685	104.389	106.596	178.381	GLRX5	NC_010449.5	116787346	116797477	+	1040	protein_coding	glutaredoxin 5 && sp|Q80Y14|GLRX5_MOUSE Glutaredoxin-related protein 5, mitochondrial OS=Mus musculus OX=10090 GN=Glrx5 PE=1 SV=2 && PF00462:Glutaredoxin	-
100158181	72.1105	62.0951	67.0787	123.076	193.121	123.417	130.152	177.787	SORD	NC_010443.5	126659198	126701084	-	1443	protein_coding	sorbitol dehydrogenase && sp|Q58D31|DHSO_BOVIN Sorbitol dehydrogenase OS=Bos taurus OX=9913 GN=SORD PE=1 SV=3 && PF00107:Zinc-binding dehydrogenase|PF08240:Alcohol dehydrogenase GroES-like domain	-
100127150	127.497	108.157	129.322	180.42	174.478	113.651	125.271	157.118	TKT	NC_010455.5	35348921	35377518	-	2229	protein_coding	transketolase%2C transcript variant X1 && sp|Q60HC7|TKT_MACFA Transketolase OS=Macaca fascicularis OX=9541 GN=TKT PE=2 SV=1 && PF02780:Transketolase, C-terminal domain|PF02779:Transketolase, pyrimidine binding domain|PF00456:Transketolase, thiamine diphosphate binding domain	-
100142668	117.372	105.028	124.948	153.432	190.937	124.842	131.038	189.144	LIPA	NC_010456.5	101131372	101254739	-	2877	protein_coding	lipase A%2C lysosomal acid type%2C transcript variant X3 && sp|P38571|LICH_HUMAN Lysosomal acid lipase/cholesteryl ester hydrolase OS=Homo sapiens OX=9606 GN=LIPA PE=1 SV=2 && PF00561:alpha/beta hydrolase fold	-
106504562	198.093	90.333	101.079	607.896	249.465	71.2126	71.0437	240.171	LOC106504562	NC_010449.5	46553813	46567596	-	1182	lncRNA	glutathione S-transferase alpha M14 && sp|P51781|GSTA1_PIG Glutathione S-transferase alpha M14 OS=Sus scrofa OX=9823 PE=2 SV=2 && PF14497:Glutathione S-transferase, C-terminal domain|PF02798:Glutathione S-transferase, N-terminal domain	-
100524730	123.589	130.265	133.431	128.449	185.303	146.007	149.269	175.186	SLC44A2	NC_010444.4	69364946	69399081	+	3848	protein_coding	solute carrier family 44 member 2%2C transcript variant X3 && sp|F1S584|CTL2_PIG Choline transporter-like protein 2 OS=Sus scrofa OX=9823 GN=SLC44A2 PE=3 SV=1 && -	-
397088	126.342	119.771	124.26	142.805	152.205	124.422	132.195	132.581	PPP2R1A	NC_010448.4	57929520	57964948	-	2203	protein_coding	protein phosphatase 2 scaffold subunit Aalpha && sp|Q32PI5|2AAA_BOVIN Serine/threonine-protein phosphatase 2A 65 kDa regulatory subunit A alpha isoform OS=Bos taurus OX=9913 GN=PPP2R1A PE=1 SV=1 && PF13646:HEAT repeats	-
397072	88.4758	81.2911	74.3364	71.7639	146.522	143.538	155.334	132.822	C3	NC_010444.4	72431470	72471622	+	5253	protein_coding	complement C3%2C transcript variant X1 && sp|P01025|CO3_PIG Complement C3 OS=Sus scrofa OX=9823 GN=C3 PE=1 SV=2 && PF00207:Alpha-2-macroglobulin family|PF17790:Macroglobulin domain MG1|PF17789:Macroglobulin domain MG4|PF07703:Alpha-2-macroglobulin bait region domain|PF01759:UNC-6/NTR/C345C module|PF01835:MG2 domain|PF17791:Macroglobulin domain MG3|PF01821:Anaphylotoxin-like domain|PF07678:A-macro…	-
397396	112.258	112.747	87.638	123.793	169.715	146.587	151.419	160.186	BGN	NC_010461.5	124282048	124295450	+	2407	protein_coding	biglycan%2C transcript variant X2 && sp|O46403|PGS1_HORSE Biglycan OS=Equus caballus OX=9796 GN=BGN PE=2 SV=1 && PF01462:Leucine rich repeat N-terminal domain|PF13855:Leucine rich repeat	-
100312974	150.034	144.653	145.65	155.347	134.771	141.102	139.478	144.05	MAT2A	NC_010445.4	59220203	59225097	-	1188	protein_coding	methionine adenosyltransferase 2A && sp|P31153|METK2_HUMAN S-adenosylmethionine synthase isoform type-2 OS=Homo sapiens OX=9606 GN=MAT2A PE=1 SV=1 && PF02772:S-adenosylmethionine synthetase, central domain|PF00438:S-adenosylmethionine synthetase, N-terminal domain|PF02773:S-adenosylmethionine synthetase, C-terminal domain	-
396849	124.802	126.91	125.032	140.942	140.533	135.024	134.656	142	RHOA	NC_010455.5	31918484	31991207	-	1976	protein_coding	ras homolog family member A && sp|P61585|RHOA_BOVIN Transforming protein RhoA OS=Bos taurus OX=9913 GN=RHOA PE=1 SV=1 && PF00071:Ras family	-
100154589	64.4755	75.4811	89.8885	135.078	191.439	143.453	148.117	175.349	CLIC5	NC_010449.5	40683044	40808017	-	5607	protein_coding	chloride intracellular channel 5 && sp|Q9EPT8|CLIC5_RAT Chloride intracellular channel protein 5 OS=Rattus norvegicus OX=10116 GN=Clic5 PE=1 SV=1 && -	-
396590	60.607	60.0646	130.067	108.263	149.443	109.688	123.453	149.784	MSMO1	NC_010450.4	43726834	43745784	-	1943	protein_coding	methylsterol monooxygenase 1%2C transcript variant X1 && sp|Q6UGB2|MSMO1_PIG Methylsterol monooxygenase 1 OS=Sus scrofa OX=9823 GN=MSMO1 PE=2 SV=1 && PF04116:Fatty acid hydroxylase superfamily	-
100153923	106.192	105.226	115.772	164.107	149.989	134.684	136.606	140.739	PSMB4	NC_010446.5	97835544	97837909	-	945	protein_coding	proteasome subunit beta 4 && sp|Q3T108|PSB4_BOVIN Proteasome subunit beta type-4 OS=Bos taurus OX=9913 GN=PSMB4 PE=1 SV=1 && PF00227:Proteasome subunit	-
100152373	53.4103	66.0599	58.7494	131.069	216.594	120.859	130.312	209.825	CREG1	NC_010446.5	83458358	83469931	+	3739	protein_coding	cellular repressor of E1A stimulated genes 1%2C transcript variant X1 && sp|O75629|CREG1_HUMAN Protein CREG1 OS=Homo sapiens OX=9606 GN=CREG1 PE=1 SV=1 && PF13883:Pyridoxamine 5'-phosphate oxidase	-
100511501	129.673	124.053	127.868	158.775	152.249	123.921	128.104	141.93	PCBP1	NC_010445.4	72378643	72380364	-	1722	protein_coding	poly(rC) binding protein 1 && sp|Q5E9A3|PCBP1_BOVIN Poly(rC)-binding protein 1 OS=Bos taurus OX=9913 GN=PCBP1 PE=2 SV=1 && PF00013:KH domain	-
396705	168.199	160.054	181.376	154.169	148.894	135.676	132.87	147.204	FATE1	NC_010461.5	123106086	123113178	+	961	protein_coding	fetal and adult testis expressed 1 && sp|Q95LB4|FATE1_PIG Fetal and adult testis-expressed transcript protein homolog OS=Sus scrofa OX=9823 GN=FATE1 PE=2 SV=1 && PF05644:Mitochondrial and peroxisomal fission factor Mff	-
100101929	152.156	131.49	128.028	154.342	128.603	125.617	125.656	132.843	EIF4A1	NC_010454.4	52868479	52874248	+	1847	protein_coding	eukaryotic translation initiation factor 4A1%2C transcript variant X1 && sp|Q3SZ54|IF4A1_BOVIN Eukaryotic initiation factor 4A-I OS=Bos taurus OX=9913 GN=EIF4A1 PE=2 SV=1 && PF00270:DEAD/DEAH box helicase|PF00271:Helicase conserved C-terminal domain	-
100622191	139.585	133.45	142.168	137.355	131.31	135.85	134.527	137.641	HNRNPK	NC_010452.4	30975639	30987955	+	3346	protein_coding	heterogeneous nuclear ribonucleoprotein K%2C transcript variant X3 && sp|Q3T0D0|HNRPK_BOVIN Heterogeneous nuclear ribonucleoprotein K OS=Bos taurus OX=9913 GN=HNRNPK PE=2 SV=1 && PF08067:ROKNT (NUC014) domain|PF00013:KH domain	-
397347	74.3867	84.1378	84.4626	104.852	176.109	145.546	155.555	164.058	CD59	NC_010444.4	27186587	27207303	+	1965	protein_coding	CD59 molecule (CD59 blood group) && sp|O62680|CD59_PIG CD59 glycoprotein OS=Sus scrofa OX=9823 GN=CD59 PE=1 SV=1 && -	-
100521452	133.271	132.73	128.086	142.555	153.339	134.224	136.961	148.274	KARS	NC_010448.4	12057475	12073749	+	2249	protein_coding	lysyl-tRNA synthetase%2C transcript variant X1 && sp|Q5XIM7|SYK_RAT Lysine--tRNA ligase OS=Rattus norvegicus OX=10116 GN=Kars1 PE=1 SV=1 && PF01336:OB-fold nucleic acid binding domain|PF00152:tRNA synthetases class II (D, K and N)	-
414427	128.045	118.119	129.844	144.984	135.407	126.144	134.311	130.632	GDI2	NC_010452.4	65160700	65196447	+	2335	protein_coding	GDP dissociation inhibitor 2 && sp|Q6Q7J2|GDIB_PIG Rab GDP dissociation inhibitor beta OS=Sus scrofa OX=9823 GN=GDI2 PE=2 SV=1 && -	-
396828	174.262	145.522	181.186	128.287	159.72	154.808	150.642	161.763	ATP1A2	NC_010446.5	90341316	90371040	-	6143	protein_coding	ATPase Na+/K+ transporting subunit alpha 2%2C transcript variant X1 && sp|D2WKD8|AT1A2_PIG Sodium/potassium-transporting ATPase subunit alpha-2 OS=Sus scrofa OX=9823 GN=ATP1A2 PE=1 SV=1 && -	-
100511011	151.085	141.384	151.702	135.732	144.52	131.581	134.826	147.624	SRRM2	NC_010445.4	39275274	39293741	+	9893	protein_coding	serine/arginine repetitive matrix 2%2C transcript variant X1 && sp|Q9UQ35|SRRM2_HUMAN Serine/arginine repetitive matrix protein 2 OS=Homo sapiens OX=9606 GN=SRRM2 PE=1 SV=2 && PF08312:cwf21 domain	-
100514424	100.912	87.4325	105.583	149.536	141.545	106.299	112.976	124.319	SLC25A39	NC_010454.4	18913261	18919761	+	1735	protein_coding	solute carrier family 25 member 39%2C transcript variant X1 && sp|Q17QI7|S2539_BOVIN Solute carrier family 25 member 39 OS=Bos taurus OX=9913 GN=SLC25A39 PE=2 SV=2 && PF00153:Mitochondrial carrier protein	-
100627717	119.846	126.459	130.559	144.534	140.673	127.422	134.927	134.665	EIF4H	NC_010445.4	11321486	11348473	+	2564	protein_coding	eukaryotic translation initiation factor 4H%2C transcript variant 1 && sp|Q15056|IF4H_HUMAN Eukaryotic translation initiation factor 4H OS=Homo sapiens OX=9606 GN=EIF4H PE=1 SV=5 && -	-
100519001	137.519	105.707	120.661	132.157	156.432	152.073	162.55	161.418	RBBP7	NC_010461.5	13293278	13317074	-	3129	protein_coding	RB binding protein 7%2C chromatin remodeling factor%2C transcript variant X5 && sp|Q3SWX8|RBBP7_BOVIN Histone-binding protein RBBP7 OS=Bos taurus OX=9913 GN=RBBP7 PE=2 SV=1 && -	-
100628160	113.962	131.238	131.041	183.256	131.952	139.785	146.984	127.633	SNRNP70	NC_010448.4	54288354	54304272	+	1734	protein_coding	small nuclear ribonucleoprotein U1 subunit 70 && sp|P08621|RU17_HUMAN U1 small nuclear ribonucleoprotein 70 kDa OS=Homo sapiens OX=9606 GN=SNRNP70 PE=1 SV=2 && PF00076:RNA recognition motif. (a.k.a. RRM, RBD, or RNP domain)|PF12220:U1 small nuclear ribonucleoprotein of 70kDa MW N terminal	-
110256417	117.603	99.2551	110.021	118.65	134.308	126.244	121.652	148.742	FSTL1	NC_010455.5	139847246	139901972	+	3871	protein_coding	follistatin like 1%2C transcript variant X1 && sp|Q5R9Y1|FSTL1_PONAB Follistatin-related protein 1 OS=Pongo abelii OX=9601 GN=FSTL1 PE=2 SV=2 && PF07648:Kazal-type serine protease inhibitor domain|PF09289:Follistatin/Osteonectin-like EGF domain	-
100516295	118.679	118.282	128.993	142.397	125.121	125.801	140.793	133.937	LOC100516295	NC_010455.5	71760464	71762035	-	1572	protein_coding	histone H1x && sp|Q92522|H1X_HUMAN Histone H1.10 OS=Homo sapiens OX=9606 GN=H1-10 PE=1 SV=1 && PF00538:linker histone H1 and H5 family	-
100621287	136.331	120.281	131.539	146.476	134.771	128.329	133.522	139.211	LOC100621287	NC_010450.4	4120784	4123079	-	1787	protein_coding	MORF4 family-associated protein 1%2C transcript variant X2 && sp|Q3ZC61|MOFA1_BOVIN MORF4 family-associated protein 1 OS=Bos taurus OX=9913 GN=MRFAP1 PE=2 SV=1 && PF15155:MORF4 family-associated protein1	-
733619	140.033	131.045	151.157	111.41	162.477	139.832	142.402	156.632	ABCC1	NC_010445.4	28360868	28472940	-	6054	protein_coding	ATP binding cassette subfamily C member 1 && sp|Q8HXQ5|MRP1_BOVIN Multidrug resistance-associated protein 1 OS=Bos taurus OX=9913 GN=ABCC1 PE=1 SV=1 && -	-
733683	112.077	109.517	126.137	139.535	148.203	136.406	131.657	144.227	NME2	NC_010454.4	27439529	27445025	+	749	protein_coding	NME/NM23 nucleoside diphosphate kinase 2 && sp|Q2EN76|NDKB_PIG Nucleoside diphosphate kinase B OS=Sus scrofa OX=9823 GN=NME2 PE=2 SV=1 && PF00334:Nucleoside diphosphate kinase	-
100049657	127.186	129.687	139.498	119.712	140.566	127.824	128.441	133.224	GNAS	NC_010459.5	58985580	59053022	+	8052	protein_coding	GNAS complex locus%2C transcript variant X1 && sp|Q63803|GNAS1_RAT Guanine nucleotide-binding protein G(s) subunit alpha isoforms XLas OS=Rattus norvegicus OX=10116 GN=Gnas PE=1 SV=3 && PF00503:G-protein alpha subunit	-
397191	132.471	125.571	132.91	131.628	137.292	121.547	123.804	135.966	HSP90B1	NC_010447.5	80511513	80531016	-	3528	protein_coding	heat shock protein 90 beta family member 1%2C transcript variant X1 && sp|Q29092|ENPL_PIG Endoplasmin OS=Sus scrofa OX=9823 GN=HSP90B1 PE=2 SV=3 && PF00183:Hsp90 protein|PF02518:Histidine kinase-, DNA gyrase B-, and HSP90-like ATPase	-
100153950	146.62	144.654	156.544	129.033	132.778	131.526	135.258	120.906	BAG6	NC_010449.5	23756897	23768659	-	3751	protein_coding	BCL2 associated athanogene 6 && sp|A5D9M6|BAG6_PIG Large proline-rich protein BAG6 OS=Sus scrofa OX=9823 GN=BAG6 PE=1 SV=1 && PF12057:BCL2-associated athanogene 6|PF00240:Ubiquitin family	-
100520019	125.857	112.39	120.948	146.94	128.441	125.177	135.516	115.908	RHOC	NC_010446.5	107731713	107737705	+	1406	protein_coding	ras homolog family member C%2C transcript variant X1 && sp|Q1RMJ6|RHOC_BOVIN Rho-related GTP-binding protein RhoC OS=Bos taurus OX=9913 GN=RHOC PE=2 SV=1 && PF00071:Ras family	-
100511917	83.0923	81.1692	94.644	126.908	166.692	126.523	135.919	147.763	LONP1	NC_010444.4	73266310	73286774	+	3067	protein_coding	lon peptidase 1%2C mitochondrial && sp|Q59HJ6|LONM_BOVIN Lon protease homolog, mitochondrial OS=Bos taurus OX=9913 GN=LONP1 PE=1 SV=1 && PF00004:ATPase family associated with various cellular activities (AAA)|PF05362:Lon protease (S16) C-terminal proteolytic domain|PF02190:ATP-dependent protease La (LON) substrate-binding domain	-
100152093	153.854	215.151	213.252	203.312	56.9331	74.4972	68.0093	60.2345	PENK	NC_010446.5	75525497	75530403	+	1426	protein_coding	proenkephalin && sp|P01210|PENK_HUMAN Proenkephalin-A OS=Homo sapiens OX=9606 GN=PENK PE=1 SV=1 && PF01160:Vertebrate endogenous opioids neuropeptide	-
100157958	127.095	116.716	129.401	86.6992	132.301	127.882	123.793	118.411	LAMC3	NC_010443.5	271004423	271071223	+	6059	protein_coding	laminin subunit gamma 3 && sp|Q9Y6N6|LAMC3_HUMAN Laminin subunit gamma-3 OS=Homo sapiens OX=9606 GN=LAMC3 PE=2 SV=3 && -	-
100517284	122.756	113.565	119.041	125.445	156.554	127.537	138.518	144.499	ACTN4	NC_010448.4	47493834	47565999	+	4143	protein_coding	actinin alpha 4%2C transcript variant X1 && sp|A5D7D1|ACTN4_BOVIN Alpha-actinin-4 OS=Bos taurus OX=9913 GN=ACTN4 PE=2 SV=1 && PF08726:Ca2+ insensitive EF hand|PF00435:Spectrin repeat|PF00307:Calponin homology (CH) domain	-
100525965	160.236	153.401	148.01	123.556	131.681	128.665	117.118	117.732	GPC1	NC_010457.5	139457866	139483704	+	2631	protein_coding	glypican 1%2C transcript variant X1 && sp|Q9QZF2|GPC1_MOUSE Glypican-1 OS=Mus musculus OX=10090 GN=Gpc1 PE=1 SV=1 && PF01153:Glypican	-
397391	119.854	117.626	107.325	112.088	120.893	112.569	117.939	115.631	MMP2	NC_010448.4	30059247	30087031	-	3081	protein_coding	matrix metallopeptidase 2 && sp|Q9GLE5|MMP2_BOVIN 72 kDa type IV collagenase OS=Bos taurus OX=9913 GN=MMP2 PE=2 SV=1 && PF00413:Matrixin|PF00045:Hemopexin|PF01471:Putative peptidoglycan binding domain|PF00040:Fibronectin type II domain	-
397665	123.295	127.037	121.565	127.59	126.251	122.184	132.514	124.364	PCBP2	NC_010447.5	18670124	18703745	+	3241	protein_coding	poly(rC) binding protein 2%2C transcript variant X1 && sp|Q15366|PCBP2_HUMAN Poly(rC)-binding protein 2 OS=Homo sapiens OX=9606 GN=PCBP2 PE=1 SV=1 && -	-
100144304	117.835	142.766	121.291	151.65	149.965	119.848	128.136	156.908	SERPING1	NC_010444.4	13324160	13338826	-	1895	protein_coding	serpin family G member 1%2C transcript variant X1 && sp|P05155|IC1_HUMAN Plasma protease C1 inhibitor OS=Homo sapiens OX=9606 GN=SERPING1 PE=1 SV=2 && PF00079:Serpin (serine protease inhibitor)	-
100522239	107.463	120.207	118.753	134.535	138.027	125.492	126.517	131.492	DDB1	NC_010444.4	10171554	10201602	+	4246	protein_coding	damage specific DNA binding protein 1 && sp|A1A4K3|DDB1_BOVIN DNA damage-binding protein 1 OS=Bos taurus OX=9913 GN=DDB1 PE=1 SV=1 && PF10433:Mono-functional DNA-alkylating methyl methanesulfonate N-term|PF03178:CPSF A subunit region	-
100154859	102.799	97.1914	111.181	133.23	149.531	125.833	129	130.751	VPS28	NC_010446.5	362902	368038	+	987	protein_coding	VPS28%2C ESCRT-I subunit && sp|Q3T178|VPS28_BOVIN Vacuolar protein sorting-associated protein 28 homolog OS=Bos taurus OX=9913 GN=VPS28 PE=2 SV=1 && PF03997:VPS28 protein	-
100154823	123.602	109.488	124.91	129.375	131.222	116	124.181	140.076	MORF4L1	NC_010449.5	48050050	48075799	+	2004	protein_coding	mortality factor 4 like 1%2C transcript variant X1 && sp|P60762|MO4L1_MOUSE Mortality factor 4-like protein 1 OS=Mus musculus OX=10090 GN=Morf4l1 PE=1 SV=2 && PF11717:RNA binding activity-knot of a chromodomain|PF05712:MRG	-
100522725	116.653	106.603	123.5	144.509	142.114	137.959	147.105	118.774	LOC100522725	NC_010444.4	8101609	8103313	-	559	protein_coding	cytochrome c oxidase subunit 8A%2C mitochondrial && sp|P80433|COX8A_RAT Cytochrome c oxidase subunit 8A, mitochondrial OS=Rattus norvegicus OX=10116 GN=Cox8a PE=1 SV=3 && -	-
100038009	105.062	91.2442	101.854	132.388	124.948	120.573	118.504	120.049	SELENOF	NC_010446.5	129258943	129287727	+	1215	protein_coding	selenoprotein F && sp|A1Z623|SEP15_PIG Selenoprotein F OS=Sus scrofa OX=9823 GN=SELENOF PE=2 SV=2 && -	-
397410	91.1892	105.171	94.297	161.802	146.414	160.347	155.253	132.14	NPC2	NC_010449.5	97730532	97740087	-	1224	protein_coding	NPC intracellular cholesterol transporter 2 && sp|O97763|NPC2_PIG NPC intracellular cholesterol transporter 2 OS=Sus scrofa OX=9823 GN=NPC2 PE=1 SV=1 && PF02221:ML domain	-
100135051	150.92	126.682	132.895	122.055	117.326	140.058	142.122	126.602	TUBA1A	NC_010447.5	15186059	15190211	-	2042	protein_coding	tubulin alpha 1a%2C transcript variant X1 && sp|P68362|TBA1A_CRIGR Tubulin alpha-1A chain OS=Cricetulus griseus OX=10029 GN=TUBA1A PE=2 SV=1 && PF03953:Tubulin C-terminal domain|PF00091:Tubulin/FtsZ family, GTPase domain	-
100627149	121.362	111.378	110.771	136.286	131.942	110.414	136.291	137.889	RAC1	NC_010445.4	4781776	4803510	-	2339	protein_coding	ras-related C3 botulinum toxin substrate 1 (rho family%2C small GTP binding protein Rac1)%2C transcript variant X1 && sp|P62998|RAC1_BOVIN Ras-related C3 botulinum toxin substrate 1 OS=Bos taurus OX=9913 GN=RAC1 PE=1 SV=1 && PF00071:Ras family	-
397039	94.7641	88.5507	94.9331	132.35	150.148	105.072	119.641	129.753	MDH2	NC_010445.4	10120121	10132705	-	2077	protein_coding	malate dehydrogenase 2 && sp|P00346|MDHM_PIG Malate dehydrogenase, mitochondrial OS=Sus scrofa OX=9823 GN=MDH2 PE=1 SV=2 && -	-
100135040	126.54	138.982	108.047	144.93	164.976	137.56	136.565	155.813	SLA-DRA	NC_010449.5	24825037	24830650	+	1568	protein_coding	MHC class II DR-alpha%2C transcript variant X1 && sp|P01903|DRA_HUMAN HLA class II histocompatibility antigen, DR alpha chain OS=Homo sapiens OX=9606 GN=HLA-DRA PE=1 SV=2 && -	-
100155607	110.941	130.934	110.259	109.377	132.232	128.789	120.383	133.425	MATN2	NC_010446.5	38744025	38915083	-	3976	protein_coding	matrilin 2%2C transcript variant X1 && sp|O00339|MATN2_HUMAN Matrilin-2 OS=Homo sapiens OX=9606 GN=MATN2 PE=1 SV=4 && -	-
407608	120.039	85.7788	105.86	117.638	121.811	109.895	111.117	124.23	PGK1	NC_010461.5	62187472	62210321	+	1762	protein_coding	phosphoglycerate kinase 1 && sp|Q7SIB7|PGK1_PIG Phosphoglycerate kinase 1 OS=Sus scrofa OX=9823 GN=PGK1 PE=1 SV=3 && PF00162:Phosphoglycerate kinase	-
100621691	115.209	126.39	130.247	139.829	142.661	114.469	123.591	127.091	ISCU	NC_010456.5	42216103	42222570	-	962	protein_coding	iron-sulfur cluster assembly enzyme && sp|Q9H1K1|ISCU_HUMAN Iron-sulfur cluster assembly enzyme ISCU, mitochondrial OS=Homo sapiens OX=9606 GN=ISCU PE=1 SV=2 && PF01592:NifU-like N terminal domain	-
102158732	125.605	119.935	153.646	114.448	139.992	115.422	110.858	134.332	FXYD6	NC_010451.4	45182396	45218249	-	2201	protein_coding	FXYD domain containing ion transport regulator 6%2C transcript variant X1 && sp|Q3MHZ5|FXYD6_BOVIN FXYD domain-containing ion transport regulator 6 OS=Bos taurus OX=9913 GN=FXYD6 PE=3 SV=1 && -	-
100514619	128.47	147.649	148.282	118.154	150.183	131.68	127.725	150.984	C1H14orf37	NC_010443.5	187118498	187259069	-	3163	protein_coding	chromosome 1 C14orf37 homolog%2C transcript variant X1 && sp|Q2TA21|ARMD4_BOVIN Armadillo-like helical domain-containing protein 4 OS=Bos taurus OX=9913 GN=ARMH4 PE=2 SV=1 && PF15767:Domain of unknown function (DUF4696)	-
100312965	108.374	116.555	116.559	133.957	127.489	124.928	119.414	127.479	CNBP	NC_010455.5	71634552	71707027	-	2675	protein_coding	CCHC-type zinc finger nucleic acid binding protein%2C transcript variant X10 && sp|Q3T0Q6|CNBP_BOVIN Cellular nucleic acid-binding protein OS=Bos taurus OX=9913 GN=CNBP PE=2 SV=1 && PF00098:Zinc knuckle	-
100126835	105.465	113.595	112.139	112.528	138.167	122.657	121.762	130.806	APLP2	NC_010451.4	56798781	56871849	+	3760	protein_coding	amyloid beta precursor like protein 2%2C transcript variant X2 && sp|Q06481|APLP2_HUMAN Amyloid-like protein 2 OS=Homo sapiens OX=9606 GN=APLP2 PE=1 SV=2 && -	-
100158015	113.099	110.549	123.415	131.208	130.6	123.056	119.103	132.576	TMED10	NC_010449.5	98327402	98362652	-	3784	protein_coding	transmembrane p24 trafficking protein 10 && sp|Q5E971|TMEDA_BOVIN Transmembrane emp24 domain-containing protein 10 OS=Bos taurus OX=9913 GN=TMED10 PE=2 SV=1 && PF01105:emp24/gp25L/p24 family/GOLD	-
102161427	116.178	125.739	129.687	96.9348	126.709	132.58	128.536	133.813	LDHB	NC_010447.5	51810932	51831218	+	1417	protein_coding	lactate dehydrogenase B%2C transcript variant X1 && sp|P00336|LDHB_PIG L-lactate dehydrogenase B chain OS=Sus scrofa OX=9823 GN=LDHB PE=1 SV=3 && PF02866:lactate/malate dehydrogenase, alpha/beta C-terminal domain|PF00056:lactate/malate dehydrogenase, NAD binding domain	-
102160946	47.3634	87.3894	64.9372	136.828	137.288	102.607	124.592	116.211	MRAP	NC_010455.5	195950949	195973501	+	1426	protein_coding	melanocortin 2 receptor accessory protein%2C transcript variant X2 && sp|Q68UT4|MRAP_PANTR Melanocortin-2 receptor accessory protein OS=Pan troglodytes OX=9598 GN=MRAP PE=3 SV=1 && PF15183:Melanocortin-2 receptor accessory protein family	-
100525644	145.814	138.142	136.24	137.465	110.173	103.131	101.222	116.376	SLC38A2	NC_010447.5	77113491	77127715	-	4871	protein_coding	solute carrier family 38 member 2%2C transcript variant X1 && sp|A2VE31|S38A2_BOVIN Sodium-coupled neutral amino acid transporter 2 OS=Bos taurus OX=9913 GN=SLC38A2 PE=2 SV=1 && PF01490:Transmembrane amino acid transporter protein	-
100519184	113.46	107.659	119.939	127.507	127.412	117.946	116.1	127.891	CANX	NC_010444.4	78879031	78915828	-	4377	protein_coding	calnexin%2C transcript variant X1 && sp|P24643|CALX_CANLF Calnexin OS=Canis lupus familiaris OX=9615 GN=CANX PE=1 SV=3 && PF00262:Calreticulin family	-
100519535	128.876	121.592	132.646	128.446	114.606	116.034	117.476	123.437	HNRNPH1	NC_010444.4	78961456	78971799	+	4022	protein_coding	heterogeneous nuclear ribonucleoprotein H1%2C transcript variant X3 && sp|P31943|HNRH1_HUMAN Heterogeneous nuclear ribonucleoprotein H OS=Homo sapiens OX=9606 GN=HNRNPH1 PE=1 SV=4 && PF08080:RNPHF zinc finger|PF00076:RNA recognition motif. (a.k.a. RRM, RBD, or RNP domain)	-
100522801	108.299	120.377	123.427	127.943	130.38	128.857	127.45	141.867	EIF3H	NC_010446.5	21955026	22053683	+	1232	protein_coding	eukaryotic translation initiation factor 3 subunit H%2C transcript variant X1 && sp|Q56JZ5|EIF3H_BOVIN Eukaryotic translation initiation factor 3 subunit H OS=Bos taurus OX=9913 GN=EIF3H PE=2 SV=1 && PF01398:JAB1/Mov34/MPN/PAD-1 ubiquitin protease	-
414756	56.6658	64.5613	70.6697	75.7529	178.246	137.756	147.564	155.539	PDZK1IP1	NC_010448.4	128637394	128643158	+	907	protein_coding	PDZK1 interacting protein 1%2C transcript variant X1 && sp|Q6ITQ4|PDZ1I_PIG PDZK1-interacting protein 1 OS=Sus scrofa OX=9823 GN=PDZK1IP1 PE=3 SV=1 && PF15807:Membrane-associated protein 117 kDa, PDZK1-interacting protein 1	-
100524842	130.713	103.907	127.501	117.275	111.036	105.893	106.952	114.938	MORF4L2	NC_010461.5	84553770	84566304	-	2263	protein_coding	mortality factor 4 like 2%2C transcript variant X2 && sp|Q15014|MO4L2_HUMAN Mortality factor 4-like protein 2 OS=Homo sapiens OX=9606 GN=MORF4L2 PE=1 SV=1 && PF05712:MRG	-
100519651	120.738	106.368	117.642	155.531	116.447	121.052	117.19	110.741	ELOB	NC_010445.4	39294099	39298192	-	683	protein_coding	elongin B && sp|Q15370|ELOB_HUMAN Elongin-B OS=Homo sapiens OX=9606 GN=ELOB PE=1 SV=1 && PF00240:Ubiquitin family	-
397117	64.8397	70.9104	88.0947	115.357	144.375	81.766	85.3719	140.228	GSTO1	NC_010456.5	115206434	115216624	+	877	protein_coding	glutathione S-transferase omega 1 && sp|Q9N1F5|GSTO1_PIG Glutathione S-transferase omega-1 OS=Sus scrofa OX=9823 GN=GSTO1 PE=1 SV=2 && PF13417:Glutathione S-transferase, N-terminal domain|PF14497:Glutathione S-transferase, C-terminal domain	-
100286873	43.9333	62.944	119.026	176.146	185.95	102.341	108.888	177.632	NQO1	NC_010448.4	17292962	17302593	+	1699	protein_coding	NAD(P)H quinone dehydrogenase 1 && sp|Q5RD31|NQO1_PONAB NAD(P)H dehydrogenase [quinone] 1 OS=Pongo abelii OX=9601 GN=NQO1 PE=2 SV=1 && PF02525:Flavodoxin-like fold	-
100154160	124.702	102.947	126.768	112.444	100.217	128.582	121.665	103.114	PSAT1	NC_010443.5	231142673	231172364	+	2211	protein_coding	phosphoserine aminotransferase 1 && sp|Q9Y617|SERC_HUMAN Phosphoserine aminotransferase OS=Homo sapiens OX=9606 GN=PSAT1 PE=1 SV=2 && PF00266:Aminotransferase class-V	-
100498744	50.3828	30.9619	41.3888	82.1121	132.785	174.116	183.315	115.144	MIR202	NC_010456.5	141207134	141207213	-	80	miRNA	microRNA 202 && - && -	-
100155012	108.524	110.959	121.935	123.916	121.487	132.744	127.507	132.594	RPS24	NC_010456.5	80473867	80480818	+	3073	protein_coding	ribosomal protein S24%2C transcript variant X2 && sp|Q56JU9|RS24_BOVIN 40S ribosomal protein S24 OS=Bos taurus OX=9913 GN=RPS24 PE=2 SV=2 && PF01282:Ribosomal protein S24e	-
100523804	102.156	98.5468	107.042	133.672	125.932	114.6	125.442	124.179	CUNH14orf2	NW_018084979.1	2383280	2389299	-	572	protein_coding	chromosome unknown C14orf2 homolog && sp|P14790|ATP68_BOVIN ATP synthase subunit ATP5MJ, mitochondrial OS=Bos taurus OX=9913 GN=ATP5MJ PE=1 SV=1 && -	-
397033	108.088	103.631	91.313	138.336	136.986	109.736	89.2566	157.334	B2M	NC_010443.5	126865767	126878501	-	514	protein_coding	beta-2-microglobulin && sp|Q07717|B2MG_PIG Beta-2-microglobulin OS=Sus scrofa OX=9823 GN=B2M PE=1 SV=1 && PF07654:Immunoglobulin C1-set domain	-
100037285	105.409	92.2656	111.653	126.731	110.563	106.664	111.239	115.869	NREP	NC_010444.4	117505851	117867805	+	5677	protein_coding	neuronal regeneration related protein%2C transcript variant X1 && - && -	-
100049693	118.441	119.647	117.634	106.27	120.034	119.433	118.159	112.929	SPTAN1	NC_010443.5	268936120	269002261	+	7935	protein_coding	spectrin alpha%2C non-erythrocytic 1 && sp|Q13813|SPTN1_HUMAN Spectrin alpha chain, non-erythrocytic 1 OS=Homo sapiens OX=9606 GN=SPTAN1 PE=1 SV=3 && PF13499:EF-hand domain pair|PF00018:SH3 domain|PF08726:Ca2+ insensitive EF hand|PF00435:Spectrin repeat	-
100153175	93.1061	97.9236	98.0844	117.59	135.306	128.732	136.086	134.774	ARPC2	NC_010457.5	120297122	120328795	+	1653	protein_coding	actin related protein 2/3 complex subunit 2 && sp|O15144|ARPC2_HUMAN Actin-related protein 2/3 complex subunit 2 OS=Homo sapiens OX=9606 GN=ARPC2 PE=1 SV=1 && PF04045:Arp2/3 complex, 34 kD subunit p34-Arc	-
397385	117.451	117.54	118.973	119.529	115.674	110.863	115.69	111.656	DDOST	NC_010448.4	78885268	78895720	-	1594	protein_coding	dolichyl-diphosphooligosaccharide--protein glycosyltransferase non-catalytic subunit && sp|Q29381|OST48_PIG Dolichyl-diphosphooligosaccharide--protein glycosyltransferase 48 kDa subunit OS=Sus scrofa OX=9823 GN=DDOST PE=1 SV=2 && PF03345:Oligosaccharyltransferase 48 kDa subunit beta	-
100322871	112.862	113.304	122.418	125.384	125.409	113.976	115.625	121.285	CCT7	NC_010445.4	69527238	69540489	-	1626	protein_coding	chaperonin containing TCP1 subunit 7 && sp|Q2NKZ1|TCPH_BOVIN T-complex protein 1 subunit eta OS=Bos taurus OX=9913 GN=CCT7 PE=1 SV=1 && PF00118:TCP-1/cpn60 chaperonin family	-
100511619	79.6238	76.1871	83.3225	148.534	147.67	103.309	114.285	128.778	CD151	NC_010444.4	525000	529568	+	2076	protein_coding	CD151 molecule (Raph blood group)%2C transcript variant X4 && sp|Q3ZBH3|CD151_BOVIN CD151 antigen OS=Bos taurus OX=9913 GN=CD151 PE=2 SV=1 && PF00335:Tetraspanin family	-
100737993	91.1522	103.351	96.0621	125.468	139.78	104.734	106.416	125.346	CTTN	NC_010444.4	3031103	3060796	-	2993	protein_coding	cortactin%2C transcript variant X3 && sp|Q14247|SRC8_HUMAN Src substrate cortactin OS=Homo sapiens OX=9606 GN=CTTN PE=1 SV=2 && -	-
100513224	96.7494	121.258	121.27	95.5719	130.05	125.319	116.667	142.787	HSD17B3	NC_010452.4	25822913	25866871	+	1205	protein_coding	hydroxysteroid 17-beta dehydrogenase 3 && sp|P37058|DHB3_HUMAN Testosterone 17-beta-dehydrogenase 3 OS=Homo sapiens OX=9606 GN=HSD17B3 PE=1 SV=2 && PF00106:short chain dehydrogenase	-
100517970	105.741	102.087	109.545	134.319	121.797	103.152	113.994	108.634	EIF5A	NC_010454.4	52659040	52664686	+	3076	protein_coding	eukaryotic translation initiation factor 5A%2C transcript variant X1 && sp|Q6EWQ7|IF5A1_BOVIN Eukaryotic translation initiation factor 5A-1 OS=Bos taurus OX=9913 GN=EIF5A PE=2 SV=3 && -	-
100620285	112.475	112.782	115.379	112.892	115.345	111.474	112.637	102.871	QSOX1	NC_010451.4	121779072	121822829	+	3669	protein_coding	quiescin sulfhydryl oxidase 1 && sp|O00391|QSOX1_HUMAN Sulfhydryl oxidase 1 OS=Homo sapiens OX=9606 GN=QSOX1 PE=1 SV=3 && -	-
396944	93.1909	94.378	101.148	150.906	115.1	141.403	133.036	116.351	GLUL	NC_010451.4	123751551	123762575	-	3393	protein_coding	glutamate-ammonia ligase%2C transcript variant X2 && sp|P46410|GLNA_PIG Glutamine synthetase OS=Sus scrofa OX=9823 GN=GLUL PE=2 SV=3 && PF03951:Glutamine synthetase, beta-Grasp domain|PF00120:Glutamine synthetase, catalytic domain	-
100154637	112.757	108.914	109.355	131.418	115.699	120.621	114.801	106.516	SRSF9	NC_010456.5	40425412	40433950	-	707	protein_coding	serine and arginine rich splicing factor 9 && sp|Q13242|SRSF9_HUMAN Serine/arginine-rich splicing factor 9 OS=Homo sapiens OX=9606 GN=SRSF9 PE=1 SV=1 && PF00076:RNA recognition motif. (a.k.a. RRM, RBD, or RNP domain)	-
100626641	94.8966	100.251	97.529	126.531	152.152	125.132	134.813	137.266	SLC41A1	NC_010451.4	66473369	66500367	-	5084	protein_coding	solute carrier family 41 member 1%2C transcript variant X1 && sp|Q8IVJ1|S41A1_HUMAN Solute carrier family 41 member 1 OS=Homo sapiens OX=9606 GN=SLC41A1 PE=1 SV=2 && -	-
100521762	117.624	108.315	118.12	115.745	110.112	113.999	111.023	109.897	HNRNPA2B1	NC_010460.4	46205164	46215861	+	4130	protein_coding	heterogeneous nuclear ribonucleoprotein A2/B1%2C transcript variant X2 && sp|P22626|ROA2_HUMAN Heterogeneous nuclear ribonucleoproteins A2/B1 OS=Homo sapiens OX=9606 GN=HNRNPA2B1 PE=1 SV=2 && PF00076:RNA recognition motif. (a.k.a. RRM, RBD, or RNP domain)	-
100152841	134.267	135.771	141.227	139.007	117.02	134.924	130.925	112.009	SLC22A17	NC_010449.5	75734724	75741115	+	2637	protein_coding	solute carrier family 22 member 17%2C transcript variant X1 && sp|Q3SZQ2|S22AH_BOVIN Solute carrier family 22 member 17 OS=Bos taurus OX=9913 GN=SLC22A17 PE=2 SV=1 && -	-
397663	96.0964	100.229	99.3117	118.197	130.343	120.619	117.194	128.846	APP	NC_010455.5	189434854	189716120	-	3628	protein_coding	amyloid beta precursor protein%2C transcript variant X6 && sp|P79307|A4_PIG Amyloid-beta A4 protein OS=Sus scrofa OX=9823 GN=APP PE=2 SV=2 && PF02177:Amyloid A4 N-terminal heparin-binding|PF03494:Beta-amyloid peptide (beta-APP)|PF12924:Copper-binding of amyloid precursor, CuBD|PF10515:Beta-amyloid precursor protein C-terminus|PF12925:E2 domain of amyloid precursor protein	-
100524223	42.4715	43.1722	124.836	70.571	117.985	95.8677	102.492	108.43	HMGCS1	NC_010458.4	27936225	27957261	-	5255	protein_coding	3-hydroxy-3-methylglutaryl-CoA synthase 1%2C transcript variant X2 && sp|Q01581|HMCS1_HUMAN Hydroxymethylglutaryl-CoA synthase, cytoplasmic OS=Homo sapiens OX=9606 GN=HMGCS1 PE=1 SV=2 && PF01154:Hydroxymethylglutaryl-coenzyme A synthase N terminal|PF08540:Hydroxymethylglutaryl-coenzyme A synthase C terminal	-
444997	119.72	73.937	93.5996	157.608	140.094	105.231	115.339	132.826	FADS2	NC_010444.4	9633941	9666666	-	1489	protein_coding	fatty acid desaturase 2 && sp|A4FV48|FADS2_BOVIN Acyl-CoA 6-desaturase OS=Bos taurus OX=9913 GN=FADS2 PE=2 SV=1 && PF00487:Fatty acid desaturase|PF00173:Cytochrome b5-like Heme/Steroid binding domain	-
448797	100.251	91.8101	144.185	108.519	149.929	115.411	136.439	158.598	CCL21	NC_010452.4	32093783	32094482	+	439	protein_coding	C-C motif chemokine ligand 21 && sp|Q8HYP5|CCL21_MACMU C-C motif chemokine 21 OS=Macaca mulatta OX=9544 GN=CCL21 PE=2 SV=1 && PF00048:Small cytokines (intecrine/chemokine), interleukin-8 like	-
100156911	111.251	112.964	120.931	121.191	105.618	112.838	114.534	105.332	EWSR1	NC_010456.5	46408636	46439357	+	2644	protein_coding	EWS RNA binding protein 1%2C transcript variant X1 && sp|Q61545|EWS_MOUSE RNA-binding protein EWS OS=Mus musculus OX=10090 GN=Ewsr1 PE=1 SV=2 && PF00076:RNA recognition motif. (a.k.a. RRM, RBD, or RNP domain)|PF00641:Zn-finger in Ran binding protein and others	-
100154379	107.776	114.852	104.573	118.691	107.876	114.541	116.679	116.084	ATP6V1G1	NC_010443.5	255151909	255159299	+	1071	protein_coding	ATPase H+ transporting V1 subunit G1 && sp|P79251|VATG1_BOVIN V-type proton ATPase subunit G 1 OS=Bos taurus OX=9913 GN=ATP6V1G1 PE=1 SV=3 && PF03179:Vacuolar (H+)-ATPase G subunit	-
100156354	112.351	116.955	120.02	113.519	117.717	109.356	113.298	111.479	TXNDC5	NC_010449.5	5210192	5236857	-	2928	protein_coding	thioredoxin domain containing 5 && sp|Q8NBS9|TXND5_HUMAN Thioredoxin domain-containing protein 5 OS=Homo sapiens OX=9606 GN=TXNDC5 PE=1 SV=2 && PF00085:Thioredoxin	-
100737048	106.983	115.212	113.989	128.441	109.426	122.139	117.74	106.515	EEF1D	NC_010446.5	969532	982250	+	2310	protein_coding	eukaryotic translation elongation factor 1 delta%2C transcript variant X1 && sp|A5D989|EF1D_BOVIN Elongation factor 1-delta OS=Bos taurus OX=9913 GN=EEF1D PE=2 SV=2 && PF10587:Eukaryotic elongation factor 1 beta central acidic region|PF00736:EF-1 guanine nucleotide exchange domain	-
396904	106.435	93.8154	89.9825	105.037	125.782	122.039	125.592	116.001	MYH9	NC_010447.5	11365603	11456475	+	7598	protein_coding	myosin heavy chain 9 && sp|P35579|MYH9_HUMAN Myosin-9 OS=Homo sapiens OX=9606 GN=MYH9 PE=1 SV=4 && -	-
100520891	103.674	106.704	114.72	113.742	118.188	116.455	122.95	108.812	RPL18A	NC_010444.4	59892788	59906242	-	3768	protein_coding	ribosomal protein L18a%2C transcript variant X2 && sp|Q3T003|RL18A_BOVIN 60S ribosomal protein L18a OS=Bos taurus OX=9913 GN=RPL18A PE=2 SV=1 && PF01775:Ribosomal proteins 50S-L18Ae/60S-L20/60S-L18A	-
100523886	124.382	123.301	124.735	118.467	113.555	107.915	112.326	106.439	SF1	NC_010444.4	7391295	7404693	+	2766	protein_coding	splicing factor 1 && sp|Q15637|SF01_HUMAN Splicing factor 1 OS=Homo sapiens OX=9606 GN=SF1 PE=1 SV=4 && -	-
399532	123.363	77.04	98.0861	147.42	94.785	100.172	103.452	102.703	FABP3	NC_010448.4	87943003	87950708	-	447	protein_coding	fatty acid binding protein 3 && sp|O02772|FABPH_PIG Fatty acid-binding protein, heart OS=Sus scrofa OX=9823 GN=FABP3 PE=2 SV=3 && PF00061:Lipocalin / cytosolic fatty-acid binding protein family	-
100307051	115.595	119.037	111.628	119.92	113.179	112.592	120.06	105.385	CDK9	NC_010443.5	268277083	268280493	+	1119	protein_coding	cyclin dependent kinase 9 && sp|Q5EAB2|CDK9_BOVIN Cyclin-dependent kinase 9 OS=Bos taurus OX=9913 GN=CDK9 PE=2 SV=1 && PF00069:Protein kinase domain|PF12330:Haspin like kinase domain	-
414407	87.3115	87.7084	91.4056	112.95	137.668	115.335	118.021	129.156	SCARB2	NC_010450.4	71838395	71910461	-	4813	protein_coding	scavenger receptor class B member 2 && sp|Q14108|SCRB2_HUMAN Lysosome membrane protein 2 OS=Homo sapiens OX=9606 GN=SCARB2 PE=1 SV=2 && -	-
733612	109.004	94.3008	94.1885	122.554	107.361	107.343	108.285	106.912	PPP1CC	NC_010456.5	32071472	32091267	-	1284	protein_coding	protein phosphatase 1 catalytic subunit gamma && sp|P61287|PP1G_BOVIN Serine/threonine-protein phosphatase PP1-gamma catalytic subunit OS=Bos taurus OX=9913 GN=PPP1CC PE=2 SV=1 && PF00149:Calcineurin-like phosphoesterase|PF16891:Serine-threonine protein phosphatase N-terminal domain	-
100522934	95.6478	103.927	107.052	107.378	119.424	110.931	109.435	111.525	SDF4	NC_010448.4	63529853	63539979	-	1738	protein_coding	stromal cell derived factor 4%2C transcript variant X1 && sp|A5YVD9|CAB45_CAPHI 45 kDa calcium-binding protein OS=Capra hircus OX=9925 GN=SDF4 PE=2 SV=1 && -	-
396807	102.252	97.277	94.7148	135.165	113.334	111.659	113.566	112.27	MYL6	NC_010447.5	21559226	21562418	+	1796	protein_coding	myosin light chain 6%2C transcript variant X3 && sp|P60661|MYL6_BOVIN Myosin light polypeptide 6 OS=Bos taurus OX=9913 GN=MYL6 PE=2 SV=2 && PF13405:EF-hand domain	-
100627807	104.467	113.612	120.692	117.413	81.1668	114.783	106.661	77.8969	RBM3	NC_010461.5	42704019	42707587	+	1219	protein_coding	RNA binding motif (RNP1%2C RRM) protein 3%2C transcript variant X2 && sp|W8E7I1|RBM3_CAPHI RNA-binding protein 3 OS=Capra hircus OX=9925 GN=RBM3 PE=2 SV=2 && PF00076:RNA recognition motif. (a.k.a. RRM, RBD, or RNP domain)	-
100627467	101.724	91.9586	106.406	116.943	109.798	99.0616	104.423	106.34	PHB2	NC_010447.5	63751566	63756480	+	1420	protein_coding	prohibitin 2 && sp|Q2HJ97|PHB2_BOVIN Prohibitin-2 OS=Bos taurus OX=9913 GN=PHB2 PE=2 SV=1 && PF01145:SPFH domain / Band 7 family	-
100523781	61.3714	73.4107	75.1855	110.297	151.464	80.4318	85.5295	129.93	RHBDD2	NC_010445.4	10299201	10329638	-	3380	protein_coding	rhomboid domain containing 2%2C transcript variant X6 && sp|Q6NTF9|RHBD2_HUMAN Rhomboid domain-containing protein 2 OS=Homo sapiens OX=9606 GN=RHBDD2 PE=1 SV=2 && -	-
100152077	30.3159	25.2864	31.3705	43.8915	133.219	94.9204	98.7326	119.683	KRT8	NC_010447.5	18172423	18180277	-	1709	protein_coding	keratin 8 && sp|P05786|K2C8_BOVIN Keratin, type II cytoskeletal 8 OS=Bos taurus OX=9913 GN=KRT8 PE=2 SV=3 && PF00038:Intermediate filament protein|PF16208:Keratin type II head	-
100620394	120.698	93.7908	111.322	118.775	102.717	110.365	115.236	99.1476	COL15A1	NC_010443.5	240718128	240829188	+	5277	protein_coding	collagen type XV alpha 1 chain && sp|P39059|COFA1_HUMAN Collagen alpha-1(XV) chain OS=Homo sapiens OX=9606 GN=COL15A1 PE=1 SV=2 && PF06482:Collagenase NC10 and Endostatin|PF01391:Collagen triple helix repeat (20 copies)|PF13385:Concanavalin A-like lectin/glucanases superfamily	-
102163392	102.571	98.5962	105.507	110.114	105.417	105.613	110.829	102.205	HNRNPL	NC_010448.4	47643561	47655856	-	2451	protein_coding	heterogeneous nuclear ribonucleoprotein L && sp|P14866|HNRPL_HUMAN Heterogeneous nuclear ribonucleoprotein L OS=Homo sapiens OX=9606 GN=HNRNPL PE=1 SV=2 && PF13893:RNA recognition motif. (a.k.a. RRM, RBD, or RNP domain)|PF11835:RRM-like domain	-
100037921	107.385	109.062	85.0422	142.795	127.12	111.128	110.777	120.782	SLA-DQB1	NC_010449.5	24969034	24977238	-	1194	protein_coding	SLA-DQ beta1 domain && sp|P15982|HB2C_PIG SLA class II histocompatibility antigen, DQ haplotype C beta chain OS=Sus scrofa OX=9823 PE=2 SV=1 && PF00969:Class II histocompatibility antigen, beta domain|PF07654:Immunoglobulin C1-set domain	-
100517840	93.9799	107.324	104.939	116.062	110.205	120.658	118.657	128.327	RPL34	NC_010450.4	113467779	113472058	-	2022	protein_coding	ribosomal protein L34%2C transcript variant X2 && sp|P49207|RL34_HUMAN 60S ribosomal protein L34 OS=Homo sapiens OX=9606 GN=RPL34 PE=1 SV=3 && PF01199:Ribosomal protein L34e	-
397091	89.6467	104.779	111.036	110.213	108.351	100.571	98.5453	111.907	PRKAR1A	NC_010454.4	11662344	11681490	-	3977	protein_coding	protein kinase cAMP-dependent type I regulatory subunit alpha%2C transcript variant X1 && sp|P07802|KAP0_PIG cAMP-dependent protein kinase type I-alpha regulatory subunit OS=Sus scrofa OX=9823 GN=PRKAR1A PE=1 SV=2 && PF00027:Cyclic nucleotide-binding domain|PF02197:Regulatory subunit of type II PKA R-subunit	-
100515771	66.3234	55.5574	59.1691	122.774	165.634	116.497	145.131	157.817	TMEM205	NC_010444.4	70036929	70039801	-	838	protein_coding	transmembrane protein 205%2C transcript variant X3 && sp|Q32L10|TM205_BOVIN Transmembrane protein 205 OS=Bos taurus OX=9913 GN=TMEM205 PE=2 SV=1 && PF13664:Domain of unknown function (DUF4149)	-
595108	109.185	97.2368	106.176	115.096	108.721	103.56	97.7358	111.068	ARF4	NC_010455.5	39410094	39430177	-	1750	protein_coding	ADP ribosylation factor 4 && sp|Q3SZF2|ARF4_BOVIN ADP-ribosylation factor 4 OS=Bos taurus OX=9913 GN=ARF4 PE=2 SV=3 && PF00025:ADP-ribosylation factor family	-
100625049	38.1189	45.8334	86.7591	103.682	136.586	83.9443	89.6762	127.308	LOC100625049	NC_010452.4	68534520	68539279	+	3167	protein_coding	isopentenyl-diphosphate Delta-isomerase 1%2C transcript variant X3 && sp|Q4R4W5|IDI1_MACFA Isopentenyl-diphosphate Delta-isomerase 1 OS=Macaca fascicularis OX=9541 GN=IDI1 PE=2 SV=2 && PF00293:NUDIX domain	-
rna-NC_000845.1_1246..2205	76.255	73.9229	52.4833	183.18	196.436	92.7247	110.562	194.43	-	NC_000845.1	1246	2205	+	960	-	12S ribosomal RNA && - && -	-
100738177	66.8683	70.5503	77.271	96.9135	138.201	107.591	121.789	120.083	ECI1	NC_010445.4	39750742	39758516	+	1388	protein_coding	enoyl-CoA delta isomerase 1 && sp|P42126|ECI1_HUMAN Enoyl-CoA delta isomerase 1, mitochondrial OS=Homo sapiens OX=9606 GN=ECI1 PE=1 SV=1 && -	-
100153160	106.335	97.203	103.413	99.6223	102.22	106.546	101.295	111.975	YWHAB	NC_010459.5	47298020	47317826	+	1047	protein_coding	tyrosine 3-monooxygenase/tryptophan 5-monooxygenase activation protein beta && sp|P31946|1433B_HUMAN 14-3-3 protein beta/alpha OS=Homo sapiens OX=9606 GN=YWHAB PE=1 SV=3 && PF00244:14-3-3 protein	-
100462751	71.154	93.2068	85.9529	139.848	125.577	104.721	101.101	119.562	GABARAPL1	NC_010447.5	61758127	61767427	-	1764	protein_coding	GABA type A receptor associated protein like 1 && sp|Q8HYB6|GBRL1_BOVIN Gamma-aminobutyric acid receptor-associated protein-like 1 OS=Bos taurus OX=9913 GN=GABARAPL1 PE=3 SV=2 && PF02991:Autophagy protein Atg8 ubiquitin like	-
100511351	74.3294	88.4052	83.298	108.595	119.423	84.7638	87.7669	115.482	NID1	NC_010456.5	55239327	55346948	+	5991	protein_coding	nidogen 1%2C transcript variant X1 && sp|P14543|NID1_HUMAN Nidogen-1 OS=Homo sapiens OX=9606 GN=NID1 PE=1 SV=3 && PF00058:Low-density lipoprotein receptor repeat class B|PF00086:Thyroglobulin type-1 repeat|PF14670:Coagulation Factor Xa inhibitory site|PF07645:Calcium-binding EGF domain|PF06119:Nidogen-like|PF12662:Complement Clr-like EGF-like|PF07474:G2F domain|PF12947:EGF domain	-
110261346	102.608	100.227	102.551	107.682	111.818	102.901	104.398	104.174	GNB1	NC_010448.4	63867155	63957514	-	3123	protein_coding	G protein subunit beta 1%2C transcript variant X6 && sp|P62871|GBB1_BOVIN Guanine nucleotide-binding protein G(I)/G(S)/G(T) subunit beta-1 OS=Bos taurus OX=9913 GN=GNB1 PE=1 SV=3 && PF00400:WD domain, G-beta repeat	-
100516440	108.07	116.83	129.973	69.0303	122.212	111.822	115.374	113.199	B4GALNT1	NC_010447.5	22889654	22897386	-	3046	protein_coding	beta-1%2C4-N-acetyl-galactosaminyltransferase 1%2C transcript variant X1 && sp|Q00973|B4GN1_HUMAN Beta-1,4 N-acetylgalactosaminyltransferase 1 OS=Homo sapiens OX=9606 GN=B4GALNT1 PE=1 SV=2 && PF00535:Glycosyl transferase family 2	-
100152609	101.89	97.1765	108.616	104.511	110.498	111.382	108.08	105.811	MTCH1	NC_010449.5	32617426	32635575	-	2517	protein_coding	mitochondrial carrier 1%2C transcript variant 1 && sp|Q9NZJ7|MTCH1_HUMAN Mitochondrial carrier homolog 1 OS=Homo sapiens OX=9606 GN=MTCH1 PE=1 SV=1 && PF00153:Mitochondrial carrier protein	-
396984	95.2226	87.4927	97.1419	116.402	117.096	95.3438	101.015	112.945	DAD1	NC_010449.5	76432040	76457403	+	680	protein_coding	defender against cell death 1 && sp|Q29036|DAD1_PIG Dolichyl-diphosphooligosaccharide--protein glycosyltransferase subunit DAD1 OS=Sus scrofa OX=9823 GN=DAD1 PE=3 SV=3 && PF02109:DAD family	-
100516540	97.2976	96.9913	97.0848	109.999	111.641	108.984	113.214	102.33	PRKCSH	NC_010444.4	70097424	70114460	+	2619	protein_coding	protein kinase C substrate 80K-H && sp|P14314|GLU2B_HUMAN Glucosidase 2 subunit beta OS=Homo sapiens OX=9606 GN=PRKCSH PE=1 SV=2 && -	-
100525028	95.9996	88.6774	96.4999	146.021	109.06	98.9609	102.845	101.419	DRAP1	NC_010444.4	6409623	6411935	-	1120	protein_coding	DR1 associated protein 1%2C transcript variant X1 && sp|Q14919|NC2A_HUMAN Dr1-associated corepressor OS=Homo sapiens OX=9606 GN=DRAP1 PE=1 SV=3 && PF00808:Histone-like transcription factor (CBF/NF-Y) and archaeal histone	NF-YC
100517098	98.9314	96.9013	98.2318	100.009	109.403	112.244	116.55	112.272	EIF3K	NC_010448.4	47476184	47488933	+	882	protein_coding	eukaryotic translation initiation factor 3 subunit K%2C transcript variant X1 && sp|Q3T0V3|EIF3K_BOVIN Eukaryotic translation initiation factor 3 subunit K OS=Bos taurus OX=9913 GN=EIF3K PE=2 SV=1 && PF10075:CSN8/PSMD8/EIF3K family	-
397326	66.5577	57.9773	81.2667	101.415	147.796	95.4457	107.427	125.703	KCNQ1	NC_010444.4	1675323	1989110	+	6447	protein_coding	potassium voltage-gated channel subfamily Q member 1%2C transcript variant X2 && sp|Q9TTJ7|KCNQ1_PIG Potassium voltage-gated channel subfamily KQT member 1 OS=Sus scrofa OX=9823 GN=KCNQ1 PE=2 SV=2 && -	-
733615	91.8694	61.98	68.4011	112.708	127.887	126.893	129.798	129.457	ACTA2	NC_010456.5	100868145	100886732	-	1403	protein_coding	actin%2C alpha 2%2C smooth muscle%2C aorta%2C transcript variant X1 && sp|P62739|ACTA_BOVIN Actin, aortic smooth muscle OS=Bos taurus OX=9913 GN=ACTA2 PE=1 SV=1 && PF00022:Actin	-
100153407	120.467	112.517	109.557	116.093	112.632	111.307	114.033	99.9231	CSDC2	NC_010447.5	6976121	6988604	-	2715	protein_coding	cold shock domain containing C2 && sp|Q9Y534|CSDC2_HUMAN Cold shock domain-containing protein C2 OS=Homo sapiens OX=9606 GN=CSDC2 PE=1 SV=1 && -	CSD
100141311	105.616	88.7354	92.3106	102.2	90.4277	98.8138	99.9877	97.6166	H2AFZ	NC_010450.4	120563752	120566023	+	932	protein_coding	H2A histone family%2C member Z && sp|P0C0S4|H2AZ_BOVIN Histone H2A.Z OS=Bos taurus OX=9913 GN=H2AZ1 PE=1 SV=2 && PF00125:Core histone H2A/H2B/H3/H4|PF16211:C-terminus of histone H2A	-
100152325	58.7538	64.2268	72.4492	103.12	140.646	104.946	118.326	121.591	CHCHD10	NC_010456.5	49921600	49923529	+	732	protein_coding	coiled-coil-helix-coiled-coil-helix domain containing 10 && sp|Q8WYQ3|CHC10_HUMAN Coiled-coil-helix-coiled-coil-helix domain-containing protein 10, mitochondrial OS=Homo sapiens OX=9606 GN=CHCHD10 PE=1 SV=1 && PF06747:CHCH domain	-
100152548	102.926	95.4502	104.33	98.4009	120.213	104.272	105.083	123.417	CD164	NC_010443.5	75441568	75458140	-	3143	protein_coding	CD164 molecule%2C transcript variant X1 && sp|Q04900|MUC24_HUMAN Sialomucin core protein 24 OS=Homo sapiens OX=9606 GN=CD164 PE=1 SV=2 && PF05283:Multi-glycosylated core protein 24 (MGC-24), sialomucin	-
397378	98.52	91.4216	102.742	116.537	101.192	103.635	95.9916	106.779	PPP1CB	NC_010445.4	110437681	110474896	-	3100	protein_coding	protein phosphatase 1 catalytic subunit beta%2C transcript variant X1 && sp|Q3SWW9|PP1B_BOVIN Serine/threonine-protein phosphatase PP1-beta catalytic subunit OS=Bos taurus OX=9913 GN=PPP1CB PE=2 SV=1 && PF16891:Serine-threonine protein phosphatase N-terminal domain|PF00149:Calcineurin-like phosphoesterase	-
100144519	112.072	73.9366	101.229	134.688	182.727	72.7365	78.0013	161.079	GUSB	NC_010445.4	16672071	16686520	+	1959	protein_coding	glucuronidase beta && sp|Q4FAT7|BGLR_PIG Beta-glucuronidase OS=Sus scrofa OX=9823 GN=GUSB PE=3 SV=1 && PF00703:Glycosyl hydrolases family 2|PF02836:Glycosyl hydrolases family 2, TIM barrel domain|PF02837:Glycosyl hydrolases family 2, sugar binding domain	-
100627568	102.713	88.4265	104.53	115.66	107.77	97.9674	100.998	100.588	PSMD2	NC_010455.5	122187500	122199397	+	2948	protein_coding	proteasome 26S subunit%2C non-ATPase 2 && sp|P56701|PSMD2_BOVIN 26S proteasome non-ATPase regulatory subunit 2 OS=Bos taurus OX=9913 GN=PSMD2 PE=1 SV=2 && PF18051:26S proteasome non-ATPase regulatory subunit RPN1 C-terminal|PF17781:RPN1/RPN2 N-terminal domain|PF01851:Proteasome/cyclosome repeat	-
100514028	105.635	101.604	107.261	112.636	107.726	103.782	100.77	108.004	SET	NC_010443.5	269050447	269064462	+	3195	protein_coding	SET nuclear proto-oncogene%2C transcript variant X3 && sp|Q01105|SET_HUMAN Protein SET OS=Homo sapiens OX=9606 GN=SET PE=1 SV=3 && PF00956:Nucleosome assembly protein (NAP)	-
100153387	100.561	105.855	101.312	128.432	112.961	110.092	117.34	112.964	SLA-DQA1	NC_010449.5	24953472	24959313	+	1319	protein_coding	MHC class II histocompatibility antigen SLA-DQA%2C transcript variant X1 && sp|P15981|HA2D_PIG SLA class II histocompatibility antigen, DQ haplotype D alpha chain OS=Sus scrofa OX=9823 PE=2 SV=1 && PF07654:Immunoglobulin C1-set domain|PF00993:Class II histocompatibility antigen, alpha domain	-
445534	78.2934	91.1118	90.328	96.5692	115.493	99.236	99.3756	115.899	S100A11	NC_010446.5	97233833	97239081	+	497	protein_coding	S100 calcium binding protein A11 && sp|P31950|S10AB_PIG Protein S100-A11 OS=Sus scrofa OX=9823 GN=S100A11 PE=1 SV=1 && PF00036:EF hand|PF01023:S-100/ICaBP type calcium binding domain	-
100516050	84.0473	90.9495	96.3501	109.989	99.5624	103.03	98.7601	98.0751	RHEB	NC_010460.4	5779439	5821839	+	555	protein_coding	Ras homolog enriched in brain && sp|Q62639|RHEB_RAT GTP-binding protein Rheb OS=Rattus norvegicus OX=10116 GN=Rheb PE=1 SV=1 && PF00071:Ras family	-
100037989	88.1085	83.4312	92.4508	127.259	104.332	105.306	108.932	112.869	COX6C	NC_010446.5	37074619	37089364	+	522	protein_coding	COX6C protein && sp|Q7YRK7|COX6C_CARSF Cytochrome c oxidase subunit 6C OS=Carlito syrichta OX=1868482 GN=COX6C PE=3 SV=1 && PF02937:Cytochrome c oxidase subunit VIc	-
100626761	98.2036	90.3186	94.3249	119.282	113.115	96.8215	102.931	102.437	AP2M1	NC_010455.5	122094375	122103408	+	1957	protein_coding	adaptor related protein complex 2 mu 1 subunit && sp|Q3ZC13|AP2M1_BOVIN AP-2 complex subunit mu OS=Bos taurus OX=9913 GN=AP2M1 PE=1 SV=1 && PF00928:Adaptor complexes medium subunit family	-
100738241	121.192	117.823	127.521	139.188	108.807	94.3945	93.7132	99.5041	BCAM	NC_010448.4	51298743	51310543	+	3134	protein_coding	basal cell adhesion molecule (Lutheran blood group)%2C transcript variant X1 && sp|Q9MZ08|BCAM_BOVIN Basal cell adhesion molecule OS=Bos taurus OX=9913 GN=BCAM PE=2 SV=2 && -	-
100154518	78.8604	84.6892	86.311	130.786	103.082	116.637	114.969	108.534	ARPC3	NC_010456.5	31814382	31823452	-	531	protein_coding	actin related protein 2/3 complex subunit 3 && sp|Q3T035|ARPC3_BOVIN Actin-related protein 2/3 complex subunit 3 OS=Bos taurus OX=9913 GN=ARPC3 PE=1 SV=3 && PF04062:ARP2/3 complex ARPC3 (21 kDa) subunit	-
100517877	99.9705	124.196	106.278	100.186	122.745	107.736	109.342	112.345	LTBP3	NC_010444.4	6701455	6720191	+	4943	protein_coding	latent transforming growth factor beta binding protein 3%2C transcript variant X2 && sp|Q9NS15|LTBP3_HUMAN Latent-transforming growth factor beta-binding protein 3 OS=Homo sapiens OX=9606 GN=LTBP3 PE=1 SV=4 && -	-
414411	102.318	127.884	85.1024	138.723	89.4769	105.177	101.434	85.1655	ASS1	NC_010443.5	270531434	270586364	+	1982	protein_coding	argininosuccinate synthase 1%2C transcript variant X2 && sp|P14568|ASSY_BOVIN Argininosuccinate synthase OS=Bos taurus OX=9913 GN=ASS1 PE=2 SV=1 && PF00764:Arginosuccinate synthase	-
110256043	101.301	89.3174	84.8915	307.64	99.9995	58.7939	59.0319	116.145	LOC110256043	NC_010454.4	39364414	39433654	-	2480	protein_coding	signal peptide%2C CUB and EGF-like domain-containing protein 3%2C transcript variant X6 && - && PF00095:WAP-type (Whey Acidic Protein) 'four-disulfide core'	-
100624320	97.5805	78.9921	90.4051	95.1214	120.792	98.611	103.431	111.647	PTTG1IP	NC_010455.5	207493656	207507089	-	2525	protein_coding	PTTG1 interacting protein && sp|Q6P767|PTTG_RAT Pituitary tumor-transforming gene 1 protein-interacting protein OS=Rattus norvegicus OX=10116 GN=Pttg1ip PE=2 SV=1 && -	-
100512835	95.3596	98.888	110.139	95.1553	121.737	112.454	119.679	118.614	EIF3D	NC_010447.5	11213312	11229158	+	2266	protein_coding	eukaryotic translation initiation factor 3 subunit D && sp|Q3T122|EIF3D_BOVIN Eukaryotic translation initiation factor 3 subunit D OS=Bos taurus OX=9913 GN=EIF3D PE=2 SV=1 && PF05091:Eukaryotic translation initiation factor 3 subunit 7 (eIF-3)	-
100514153	110.46	96.3274	106.023	106.4	96.2396	100.111	97.1207	91.4015	HNRNPM	NC_010444.4	70813745	70858903	-	2672	protein_coding	heterogeneous nuclear ribonucleoprotein M%2C transcript variant X2 && sp|P52272|HNRPM_HUMAN Heterogeneous nuclear ribonucleoprotein M OS=Homo sapiens OX=9606 GN=HNRNPM PE=1 SV=3 && PF11532:Heterogeneous nuclear ribonucleoprotein M|PF00076:RNA recognition motif. (a.k.a. RRM, RBD, or RNP domain)	-
100736696	107.063	100.175	103.377	135.642	87.7109	87.6106	92.6722	80.3976	PTMS	NC_010447.5	63937092	63942112	-	1594	protein_coding	parathymosin && - && -	-
100049656	93.1272	85.0294	92.4218	122.523	105.713	93.6847	93.3989	105.717	CNN3	NC_010446.5	122504450	122528351	+	1997	protein_coding	calponin 3 && sp|Q32L92|CNN3_BOVIN Calponin-3 OS=Bos taurus OX=9913 GN=CNN3 PE=2 SV=1 && PF00307:Calponin homology (CH) domain|PF00402:Calponin family repeat	-
100517207	86.4959	98.0242	100.393	73.8993	116.73	122.23	125.393	115.102	MARCKS	NC_010443.5	79789796	79795895	+	4306	protein_coding	myristoylated alanine rich protein kinase C substrate && - && PF02063:MARCKS family	-
100514839	81.1046	77.8008	82.9224	103.899	123.572	95.0656	93.5977	117.412	LRP1	NC_010447.5	22435636	22519276	+	15050	protein_coding	LDL receptor related protein 1 && sp|Q07954|LRP1_HUMAN Prolow-density lipoprotein receptor-related protein 1 OS=Homo sapiens OX=9606 GN=LRP1 PE=1 SV=2 && -	-
100622274	112.25	106.054	107.692	107.515	99.913	99.047	99.4157	94.1087	HNRNPUL1	NC_010448.4	49280296	49315967	+	3648	protein_coding	heterogeneous nuclear ribonucleoprotein U like 1 && sp|Q9BUJ2|HNRL1_HUMAN Heterogeneous nuclear ribonucleoprotein U-like protein 1 OS=Homo sapiens OX=9606 GN=HNRNPUL1 PE=1 SV=2 && PF02037:SAP domain|PF00622:SPRY domain|PF13671:AAA domain	-
100514510	62.1096	78.3322	91.0635	67.7301	146.03	103.254	114.138	118.291	TM7SF2	NC_010444.4	7076778	7081502	-	1675	protein_coding	transmembrane 7 superfamily member 2 && sp|Q8WMV1|ERG24_BOVIN Delta(14)-sterol reductase TM7SF2 OS=Bos taurus OX=9913 GN=TM7SF2 PE=1 SV=1 && PF01222:Ergosterol biosynthesis ERG4/ERG24 family	-
100154266	97.6005	84.8774	118.895	98.3484	145.272	84.2294	84.369	136.522	ABHD4	NC_010449.5	76396548	76431836	-	3256	protein_coding	abhydrolase domain containing 4%2C transcript variant X4 && sp|Q5EA59|ABHD4_BOVIN (Lyso)-N-acylphosphatidylethanolamine lipase OS=Bos taurus OX=9913 GN=ABHD4 PE=2 SV=1 && -	-
100511023	103.873	94.4618	101.042	107.313	90.4173	94.4012	94.6022	88.1308	NUDC	NC_010448.4	84238695	84252046	+	1334	protein_coding	nuclear distribution C%2C dynein complex regulator && sp|Q63525|NUDC_RAT Nuclear migration protein nudC OS=Rattus norvegicus OX=10116 GN=Nudc PE=1 SV=1 && PF16273:Nuclear distribution C domain|PF04969:CS domain|PF14050:N-terminal conserved domain of Nudc.	-
397606	100.343	95.5749	96.8545	123.119	105.055	92.3235	94.0149	99.1701	RPN1	NC_010455.5	71892600	71908772	+	2064	protein_coding	ribophorin I && sp|Q9GMB0|RPN1_PIG Dolichyl-diphosphooligosaccharide--protein glycosyltransferase subunit 1 OS=Sus scrofa OX=9823 GN=RPN1 PE=1 SV=1 && PF04597:Ribophorin I	-
100627256	84.6768	104.689	110.504	106.274	96.7025	114.09	109.827	111.196	RPL22L1	NC_010455.5	109495771	109499495	-	617	protein_coding	ribosomal protein L22 like 1 && sp|A4FUH0|RL22L_BOVIN 60S ribosomal protein L22-like 1 OS=Bos taurus OX=9913 GN=RPL22L1 PE=2 SV=1 && PF01776:Ribosomal L22e protein family	-
100529116	88.6067	94.7606	89.8765	104.471	96.2172	95.2332	99.0074	86.4082	ARHGDIA	NC_010454.4	1113358	1117319	+	2301	protein_coding	Rho GDP dissociation inhibitor alpha%2C transcript variant X3 && sp|P19803|GDIR1_BOVIN Rho GDP-dissociation inhibitor 1 OS=Bos taurus OX=9913 GN=ARHGDIA PE=1 SV=3 && -	-
100623381	85.2374	68.3089	84.8899	146.44	100.433	95.1557	93.1097	90.295	MINOS1	NC_010448.4	78011486	78045919	+	627	protein_coding	mitochondrial inner membrane organizing system 1 && sp|Q5TGZ0|MIC10_HUMAN MICOS complex subunit MIC10 OS=Homo sapiens OX=9606 GN=MICOS10 PE=1 SV=1 && PF04418:Domain of unknown function (DUF543)	-
445512	58.4554	82.6081	71.2881	102.256	117.177	115.242	123.005	98.8551	HMOX1	NW_018084968.1	1954828	1963836	+	1549	protein_coding	heme oxygenase 1 && sp|P32394|HMOX1_PIG Heme oxygenase 1 OS=Sus scrofa OX=9823 GN=HMOX1 PE=2 SV=1 && -	-
397443	98.1328	47.696	102.046	190.775	32.2056	19.4437	19.4049	31.6912	HPD	NC_010456.5	30845608	30857658	+	1442	protein_coding	4-hydroxyphenylpyruvate dioxygenase && sp|Q5EA20|HPPD_BOVIN 4-hydroxyphenylpyruvate dioxygenase OS=Bos taurus OX=9913 GN=HPD PE=2 SV=3 && PF00903:Glyoxalase/Bleomycin resistance protein/Dioxygenase superfamily	-
595115	90.0228	88.0994	98.4071	105.91	103.642	93.9229	91.0926	105.782	SAR1A	NC_010456.5	73090936	73108209	-	3123	protein_coding	secretion associated Ras related GTPase 1A && sp|Q3T0D7|SAR1A_BOVIN GTP-binding protein SAR1a OS=Bos taurus OX=9913 GN=SAR1A PE=2 SV=1 && PF00025:ADP-ribosylation factor family	-
106504183	94.2865	107.911	106.91	108.943	106.332	101.332	110.927	100.573	LENG8	NC_010448.4	58860193	58871138	-	5543	protein_coding	leukocyte receptor cluster member 8%2C transcript variant X1 && sp|Q96PV6|LENG8_HUMAN Leukocyte receptor cluster member 8 OS=Homo sapiens OX=9606 GN=LENG8 PE=1 SV=3 && -	-
110261332	120.176	104.592	106.768	99.8527	94.4406	95.0555	94.7777	89.4871	TRIM28	NC_010448.4	63094382	63101532	+	3049	protein_coding	tripartite motif containing 28%2C transcript variant X1 && sp|Q13263|TIF1B_HUMAN Transcription intermediary factor 1-beta OS=Homo sapiens OX=9606 GN=TRIM28 PE=1 SV=5 && PF14634:zinc-RING finger domain|PF00643:B-box zinc finger	-
733678	93.279	80.3372	93.4339	102.442	103.874	99.3209	99.3179	114.597	ATP5O	NC_010455.5	197509331	197519530	-	725	protein_coding	ATP synthase%2C H+ transporting%2C mitochondrial F1 complex%2C O subunit && sp|Q2EN81|ATPO_PIG ATP synthase subunit O, mitochondrial OS=Sus scrofa OX=9823 GN=ATP5PO PE=1 SV=1 && PF00213:ATP synthase delta (OSCP) subunit	-
104797534	166.454	293.066	227.362	69.0432	105.718	62.9706	72.6704	74.9682	MIR6782	NW_018085108.1	40305	40379	+	75	miRNA	microRNA 6782 && - && -	-
733611	92.6229	80.6199	87.2444	111.474	102.81	96.0245	100.249	96.7834	PPP1CA	NC_010444.4	5120202	5123168	+	1186	protein_coding	protein phosphatase 1 catalytic subunit alpha && sp|Q3T0E7|PP1A_BOVIN Serine/threonine-protein phosphatase PP1-alpha catalytic subunit OS=Bos taurus OX=9913 GN=PPP1CA PE=2 SV=1 && PF16891:Serine-threonine protein phosphatase N-terminal domain|PF00149:Calcineurin-like phosphoesterase	-
397594	92.3196	92.7298	97.1559	102.582	109.972	99.9681	106.317	100.48	LMAN2	NC_010444.4	80595064	80636168	+	1896	protein_coding	lectin%2C mannose binding 2%2C transcript variant X1 && sp|Q12907|LMAN2_HUMAN Vesicular integral-membrane protein VIP36 OS=Homo sapiens OX=9606 GN=LMAN2 PE=1 SV=1 && -	-
100155535	83.6719	67.8805	77.6896	106.083	103.781	91.6872	86.325	97.2525	DDT	NC_010456.5	49790794	49793196	-	564	protein_coding	D-dopachrome tautomerase && sp|A5PK65|DOPD_BOVIN D-dopachrome decarboxylase OS=Bos taurus OX=9913 GN=DDT PE=3 SV=1 && PF01187:Macrophage migration inhibitory factor (MIF)	-
100144502	88.1912	91.8669	89.835	118.018	104.621	96.0363	104.31	98.3099	RAB1B	NC_010444.4	6110438	6116443	-	606	protein_coding	RAB1B%2C member RAS oncogene family && sp|Q2HJH2|RAB1B_BOVIN Ras-related protein Rab-1B OS=Bos taurus OX=9913 GN=RAB1B PE=2 SV=1 && PF00071:Ras family	-
100156671	84.152	93.8174	98.3857	85.6946	105.073	108.916	101.511	109.81	EIF3E	NC_010446.5	29288878	29343593	+	1934	protein_coding	eukaryotic translation initiation factor 3 subunit E && sp|P60228|EIF3E_HUMAN Eukaryotic translation initiation factor 3 subunit E OS=Homo sapiens OX=9606 GN=EIF3E PE=1 SV=1 && PF01399:PCI domain|PF09440:eIF3 subunit 6 N terminal domain	-
100155687	61.5374	54.372	74.366	136.264	86.7496	95.334	100.633	91.9328	UQCR10	NC_010456.5	46783340	46786140	+	433	protein_coding	ubiquinol-cytochrome c reductase complex 7.2 kDa protein && sp|P00130|QCR9_BOVIN Cytochrome b-c1 complex subunit 9 OS=Bos taurus OX=9913 GN=UQCR10 PE=1 SV=3 && -	-
110260688	76.0249	85.1796	83.0842	87.0596	115.863	100.183	98.6369	100.482	OS9	NC_010447.5	22957903	23004464	+	2699	protein_coding	OS9%2C endoplasmic reticulum lectin && sp|Q3MHX6|OS9_BOVIN Protein OS-9 OS=Bos taurus OX=9913 GN=OS9 PE=2 SV=1 && -	-
100521518	92.7097	76.3401	90.6675	112.623	105.985	109.182	102.71	104.604	LOC100521518	NC_010455.5	31153614	31156339	+	619	lncRNA	uncharacterized LOC100521518 && - && -	-
414391	89.6422	89.6093	88.7356	247.857	82.1955	83.9067	90.8629	89.6873	RPS29	NC_010443.5	179454923	179456847	-	1695	protein_coding	ribosomal protein S29%2C transcript variant X2 && sp|P62276|RS29_BOVIN 40S ribosomal protein S29 OS=Bos taurus OX=9913 GN=RPS29 PE=3 SV=2 && -	-
100127139	89.8542	89.8267	91.5242	133.735	99.2433	97.8787	96.4018	104.188	SUMO1	NC_010457.5	105820237	105850099	-	306	protein_coding	small ubiquitin-like modifier 1 && sp|Q5E9D1|SUMO1_BOVIN Small ubiquitin-related modifier 1 OS=Bos taurus OX=9913 GN=SUMO1 PE=3 SV=1 && PF11976:Ubiquitin-2 like Rad60 SUMO-like	-
100512244	100.311	101.634	103.044	102.773	94.4196	92.7464	95.0469	95.8721	HNRNPD	NC_010450.4	135844492	135862633	+	1887	protein_coding	heterogeneous nuclear ribonucleoprotein D%2C transcript variant X1 && sp|Q14103|HNRPD_HUMAN Heterogeneous nuclear ribonucleoprotein D0 OS=Homo sapiens OX=9606 GN=HNRNPD PE=1 SV=1 && PF00076:RNA recognition motif. (a.k.a. RRM, RBD, or RNP domain)|PF08143:CBFNT (NUC161) domain	-
102158045	106.584	94.2353	107.496	102.42	87.3736	91.0787	88.7015	92.6925	DDX5	NC_010454.4	14571712	14580740	+	4743	protein_coding	DEAD-box helicase 5%2C transcript variant X1 && sp|P17844|DDX5_HUMAN Probable ATP-dependent RNA helicase DDX5 OS=Homo sapiens OX=9606 GN=DDX5 PE=1 SV=1 && -	-
100622245	83.5565	78.1563	97.8821	133.027	95.6338	95.0846	99.0261	91.3017	ATP5J	NC_010455.5	189281429	189290234	-	928	protein_coding	ATP synthase%2C H+ transporting%2C mitochondrial Fo complex subunit F6%2C transcript variant X5 && sp|P02721|ATP5J_BOVIN ATP synthase-coupling factor 6, mitochondrial OS=Bos taurus OX=9913 GN=ATP5PF PE=1 SV=2 && -	-
100516188	75.4889	80.1634	79.7923	94.5095	118.136	95.6561	101.359	120.139	LAPTM4A	NC_010445.4	118151866	118170279	+	2588	protein_coding	lysosomal protein transmembrane 4 alpha%2C transcript variant X1 && sp|Q6QRN8|LAP4A_BOVIN Lysosomal-associated transmembrane protein 4A OS=Bos taurus OX=9913 GN=LAPTM4A PE=2 SV=1 && PF03821:Golgi 4-transmembrane spanning transporter	-
100142664	67.1375	73.9479	71.3356	85.6822	125.182	98.4132	104.025	117.793	HEXA	NC_010449.5	60878531	60911537	+	1840	protein_coding	hexosaminidase subunit alpha && sp|Q0V8R6|HEXA_BOVIN Beta-hexosaminidase subunit alpha OS=Bos taurus OX=9913 GN=HEXA PE=2 SV=1 && PF14845:beta-acetyl hexosaminidase like|PF00728:Glycosyl hydrolase family 20, catalytic domain	-
100628119	86.352	88.6418	82.9407	112.076	112.019	101.244	98.6621	115.755	NDFIP1	NC_010444.4	143688946	143734523	+	1860	protein_coding	Nedd4 family interacting protein 1 && sp|Q9BT67|NFIP1_HUMAN NEDD4 family-interacting protein 1 OS=Homo sapiens OX=9606 GN=NDFIP1 PE=1 SV=1 && -	-
100153932	58.9772	62.8666	86.6613	128.526	110.114	79.155	78.6027	90.2201	FDPS	NC_010446.5	94500140	94514820	-	1563	protein_coding	farnesyl diphosphate synthase%2C transcript variant X1 && sp|P14324|FPPS_HUMAN Farnesyl pyrophosphate synthase OS=Homo sapiens OX=9606 GN=FDPS PE=1 SV=4 && PF00348:Polyprenyl synthetase	-
102164826	121.725	110.38	117.046	133.617	84.3575	88.0728	83.1545	73.3231	ISYNA1	NC_010444.4	59363672	59367003	+	2017	lncRNA	inositol-3-phosphate synthase 1%2C transcript variant X1 && sp|Q2NL29|INO1_BOVIN Inositol-3-phosphate synthase 1 OS=Bos taurus OX=9913 GN=ISYNA1 PE=2 SV=1 && PF01658:Myo-inositol-1-phosphate synthase|PF07994:Myo-inositol-1-phosphate synthase	-
397533	77.2972	72.8485	71.3676	91.1929	95.2433	90.9862	86.9754	97.8435	COL5A1	NC_010443.5	273934219	274083264	+	5874	protein_coding	collagen type V alpha 1 chain && sp|P20908|CO5A1_HUMAN Collagen alpha-1(V) chain OS=Homo sapiens OX=9606 GN=COL5A1 PE=1 SV=3 && PF01391:Collagen triple helix repeat (20 copies)|PF01410:Fibrillar collagen C-terminal domain	-
110259483	82.0525	79.5559	82.2612	94.8116	106.212	97.3558	93.3433	113.013	SKP1	NC_010444.4	136458772	136476364	-	1817	protein_coding	S-phase kinase associated protein 1 && sp|Q3ZCF3|SKP1_BOVIN S-phase kinase-associated protein 1 OS=Bos taurus OX=9913 GN=SKP1 PE=2 SV=1 && PF01466:Skp1 family, dimerisation domain|PF03931:Skp1 family, tetramerisation domain	-
100523778	92.6884	84.2824	92.89	93.4462	95.9064	93.6518	86.0191	97.2136	CTNNA1	NC_010444.4	140682776	140869828	+	3689	protein_coding	catenin alpha 1 && sp|P35221|CTNA1_HUMAN Catenin alpha-1 OS=Homo sapiens OX=9606 GN=CTNNA1 PE=1 SV=1 && PF01044:Vinculin family	-
100156790	82.1999	72.7969	81.6683	111.312	102.424	87.8107	86.7109	102.918	PSMA6	NC_010449.5	64578247	64603351	-	995	protein_coding	proteasome subunit alpha 6 && sp|Q2YDE4|PSA6_BOVIN Proteasome subunit alpha type-6 OS=Bos taurus OX=9913 GN=PSMA6 PE=1 SV=1 && PF00227:Proteasome subunit|PF10584:Proteasome subunit A N-terminal signature	-
100622986	68.5198	70.0694	75.2279	142.694	111.079	68.3325	74.412	92.9888	G6PD	NC_010461.5	125029147	125041040	-	2573	protein_coding	glucose-6-phosphate dehydrogenase%2C transcript variant X1 && sp|O55044|G6PD_CRIGR Glucose-6-phosphate 1-dehydrogenase OS=Cricetulus griseus OX=10029 GN=G6PD PE=2 SV=3 && PF02781:Glucose-6-phosphate dehydrogenase, C-terminal domain|PF00479:Glucose-6-phosphate dehydrogenase, NAD binding domain	-
396950	76.2206	76.8477	84.6054	130.961	92.0332	96.7453	84.9031	86.7035	ATP5I	NC_010450.4	112092	113526	-	317	protein_coding	ATP synthase%2C H+ transporting%2C mitochondrial Fo complex subunit E && sp|Q9MYT8|ATP5I_PIG ATP synthase subunit e, mitochondrial OS=Sus scrofa OX=9823 GN=ATP5ME PE=1 SV=4 && -	-
100525688	131.333	102.214	116.142	111.894	91.2688	99.7377	95.8393	87.3272	BUD23	NC_010445.4	10960037	10973084	+	1286	protein_coding	BUD23%2C rRNA methyltransferase and ribosome maturation factor && sp|Q58DP0|BUD23_BOVIN Probable 18S rRNA (guanine-N(7))-methyltransferase OS=Bos taurus OX=9913 GN=BUD23 PE=2 SV=1 && PF08241:Methyltransferase domain|PF12589:Methyltransferase involved in Williams-Beuren syndrome	-
100157887	90.5994	100.476	109.981	88.5405	88.1174	98.6919	96.0558	96.0364	SF3B1	NC_010457.5	101274968	101338018	-	9161	protein_coding	splicing factor 3b subunit 1%2C transcript variant X2 && sp|O75533|SF3B1_HUMAN Splicing factor 3B subunit 1 OS=Homo sapiens OX=9606 GN=SF3B1 PE=1 SV=3 && -	-
100521950	85.7876	87.5639	87.6351	106.826	97.2294	90.3832	88.5469	89.9696	FKBP8	NC_010444.4	59256546	59267171	+	1937	protein_coding	FK506 binding protein 8%2C transcript variant X1 && sp|Q14318|FKBP8_HUMAN Peptidyl-prolyl cis-trans isomerase FKBP8 OS=Homo sapiens OX=9606 GN=FKBP8 PE=1 SV=2 && PF00254:FKBP-type peptidyl-prolyl cis-trans isomerase	-
100626793	75.7534	79.2746	81.6935	90.2957	105.991	99.6186	99.9251	111.589	ACAT1	NC_010451.4	36525266	36545634	+	1629	protein_coding	acetyl-CoA acetyltransferase 1%2C transcript variant X1 && sp|Q29RZ0|THIL_BOVIN Acetyl-CoA acetyltransferase, mitochondrial OS=Bos taurus OX=9913 GN=ACAT1 PE=2 SV=1 && PF00108:Thiolase, N-terminal domain|PF02803:Thiolase, C-terminal domain	-
100156075	76.1051	71.583	80.0364	107.186	96.2553	88.7968	89.8309	95.5036	NDUFS2	NC_010446.5	89246958	89257090	-	1671	protein_coding	NADH_ubiquinone oxidoreductase core subunit S2%2C transcript variant X1 && sp|P17694|NDUS2_BOVIN NADH dehydrogenase [ubiquinone] iron-sulfur protein 2, mitochondrial OS=Bos taurus OX=9913 GN=NDUFS2 PE=1 SV=2 && PF00346:Respiratory-chain NADH dehydrogenase, 49 Kd subunit	-
100516395	58.2707	77.0326	82.326	92.8156	146.209	107.988	107.79	137.836	LPO	NC_010454.4	34525113	34554031	+	2750	protein_coding	lactoperoxidase && sp|A0A452E9Y6|PERL_CAPHI Lactoperoxidase OS=Capra hircus OX=9925 GN=LPO PE=1 SV=1 && PF03098:Animal haem peroxidase	-
445516	84.5155	75.7487	93.4026	96.4829	97.7524	87.8317	82.7348	104.163	DSTN	NC_010459.5	25998830	26050354	+	1688	protein_coding	destrin%2C actin depolymerizing factor && sp|Q5E9D5|DEST_BOVIN Destrin OS=Bos taurus OX=9913 GN=DSTN PE=2 SV=3 && PF00241:Cofilin/tropomyosin-type actin-binding protein	-
100625138	56.0154	63.6686	73.4881	96.4023	145.085	85.3554	90.6256	118.734	LSS	NW_018085356.1	519582	554042	+	5005	protein_coding	lanosterol synthase%2C transcript variant X1 && sp|P84466|LSS_BOVIN Lanosterol synthase OS=Bos taurus OX=9913 GN=LSS PE=1 SV=2 && PF13249:Squalene-hopene cyclase N-terminal domain|PF13243:Squalene-hopene cyclase C-terminal domain	-
102167536	102.97	93.8445	98.8868	105.014	92.7458	94.4685	99.8998	88.2773	U2AF2	NC_010448.4	59773205	59789403	+	3042	protein_coding	U2 small nuclear RNA auxiliary factor 2%2C transcript variant X1 && sp|P26368|U2AF2_HUMAN Splicing factor U2AF 65 kDa subunit OS=Homo sapiens OX=9606 GN=U2AF2 PE=1 SV=4 && -	-
397301	90.2108	80.6667	87.5838	107.348	99.5834	93.3106	94.8843	100.927	CALU	NC_010460.4	19841718	19875804	-	3657	protein_coding	calumenin%2C transcript variant X1 && sp|O43852|CALU_HUMAN Calumenin OS=Homo sapiens OX=9606 GN=CALU PE=1 SV=2 && -	-
100623620	84.079	75.1766	86.7299	107.206	92.5915	80.5572	85.7564	84.9357	SURF4	NC_010443.5	272975164	272988683	-	2974	protein_coding	surfeit 4 && sp|A7YY49|SURF4_BOVIN Surfeit locus protein 4 OS=Bos taurus OX=9913 GN=SURF4 PE=2 SV=1 && -	-
100514655	84.4252	79.035	85.2184	103.28	98.0805	93.6396	104.597	102.088	NDUFS5	NC_010448.4	94913406	94919458	+	520	protein_coding	NADH_ubiquinone oxidoreductase subunit S5 && sp|Q02379|NDUS5_BOVIN NADH dehydrogenase [ubiquinone] iron-sulfur protein 5 OS=Bos taurus OX=9913 GN=NDUFS5 PE=1 SV=2 && PF10200:NADH:ubiquinone oxidoreductase, NDUFS5-15kDa	-
100037965	67.3818	57.6793	75.8852	114.108	120.919	78.511	83.2265	109.611	MSRB1	NC_010445.4	40017161	40021736	+	1197	protein_coding	methionine sulfoxide reductase B1 && sp|A1E952|MSRB1_PIG Methionine-R-sulfoxide reductase B1 OS=Sus scrofa OX=9823 GN=MSRB1 PE=3 SV=2 && PF01641:SelR domain	-
100157773	114.344	94.1458	96.4368	116.387	92.3177	77.3353	81.6526	91.674	DYNLL1	NC_010456.5	40455954	40458352	+	705	protein_coding	dynein light chain LC8-type 1 && sp|P61285|DYL1_BOVIN Dynein light chain 1, cytoplasmic OS=Bos taurus OX=9913 GN=DYNLL1 PE=1 SV=1 && -	-
100515608	89.5491	81.6761	94.838	92.439	104.82	104.858	106.298	106.275	EIF3L	NC_010447.5	9970013	9996086	-	2750	protein_coding	eukaryotic translation initiation factor 3 subunit L%2C transcript variant X1 && sp|Q3ZCK1|EIF3L_BOVIN Eukaryotic translation initiation factor 3 subunit L OS=Bos taurus OX=9913 GN=EIF3L PE=2 SV=1 && PF10255:RNA polymerase I-associated factor PAF67	-
100135675	73.6944	81.9807	80.6522	93.9176	102.736	94.6353	99.2439	107.04	SPCS1	NC_010455.5	34839921	34841605	+	753	protein_coding	signal peptidase complex subunit 1 && sp|Q9Y6A9|SPCS1_HUMAN Signal peptidase complex subunit 1 OS=Homo sapiens OX=9606 GN=SPCS1 PE=1 SV=5 && PF06645:Microsomal signal peptidase 12 kDa subunit (SPC12)	-
novel.105	62.4399	81.2524	97.5775	127.583	104.92	100.888	98.5302	108.132	-	NC_010447.5	22267231	22276257	+	1402	-	- && - && -	-
100738636	93.5423	86.3541	97.7704	97.9574	92.2765	90.4546	95.4536	83.137	EPN1	NC_010448.4	59789952	59802302	+	2525	protein_coding	epsin 1%2C transcript variant X2 && sp|O88339|EPN1_RAT Epsin-1 OS=Rattus norvegicus OX=10116 GN=Epn1 PE=1 SV=1 && PF01417:ENTH domain	-
100154317	96.5594	84.1502	90.8848	102.562	87.5963	81.2059	84.6072	89.5573	CCT3	NC_010446.5	93733967	93753340	+	1991	protein_coding	chaperonin containing TCP1 subunit 3 && sp|Q3T0K2|TCPG_BOVIN T-complex protein 1 subunit gamma OS=Bos taurus OX=9913 GN=CCT3 PE=1 SV=1 && PF00118:TCP-1/cpn60 chaperonin family	-
100512538	74.3406	78.6175	78.8234	96.5594	112.196	92.7479	93.5691	103.008	NUCB1	NC_010448.4	54186610	54209457	+	2868	protein_coding	nucleobindin 1%2C transcript variant X1 && sp|Q02819|NUCB1_MOUSE Nucleobindin-1 OS=Mus musculus OX=10090 GN=Nucb1 PE=1 SV=2 && -	-
397608	86.6854	71.1691	82.6798	94.4199	94.1903	88.6259	93.1976	97.0817	TPM4	NC_010444.4	61453721	61476781	-	2540	protein_coding	tropomyosin 4 && - && PF00261:Tropomyosin	-
100524330	87.5361	75.3761	87.9034	140.991	99.2817	81.9347	96.7197	97.0517	SEM1	NC_010451.4	76324550	76349261	-	506	lncRNA	SEM1%2C 26S proteasome complex subunit && sp|Q3ZBR6|SEM1_BOVIN 26S proteasome complex subunit SEM1 OS=Bos taurus OX=9913 GN=SEM1 PE=3 SV=1 && -	-
100525313	89.5238	87.0994	90.6899	90.9394	90.1948	93.4714	90.3545	97.3917	NPM1	NC_010458.4	52767263	52781862	-	2605	protein_coding	nucleophosmin%2C transcript variant X2 && sp|Q3T160|NPM_BOVIN Nucleophosmin OS=Bos taurus OX=9913 GN=NPM1 PE=2 SV=1 && PF03066:Nucleoplasmin/nucleophosmin domain	-
494457	75.5936	78.5265	85.051	115.909	94.9997	71.4872	72.3432	93.4318	RDX	NC_010451.4	38243608	38299561	-	2306	protein_coding	radixin && sp|P35241|RADI_HUMAN Radixin OS=Homo sapiens OX=9606 GN=RDX PE=1 SV=1 && PF09380:FERM C-terminal PH-like domain|PF09379:FERM N-terminal domain|PF00373:FERM central domain|PF00769:Ezrin/radixin/moesin family	-
100526111	80.1587	79.1665	80.707	94.9968	106.456	97.5077	96.1987	87.771	EMC10	NC_010448.4	55316384	55322251	+	1839	protein_coding	ER membrane protein complex subunit 10%2C transcript variant X2 && sp|A1A4M2|EMC10_BOVIN ER membrane protein complex subunit 10 OS=Bos taurus OX=9913 GN=EMC10 PE=2 SV=1 && -	-
100154509	82.2658	95.4791	99.4876	89.8832	89.1579	102.037	100.934	95.8256	SRSF5	NC_010449.5	93393379	93398510	+	3641	protein_coding	serine and arginine rich splicing factor 5%2C transcript variant X9 && sp|Q13243|SRSF5_HUMAN Serine/arginine-rich splicing factor 5 OS=Homo sapiens OX=9606 GN=SRSF5 PE=1 SV=1 && -	-
100525439	92.7237	81.9805	87.4454	99.004	99.9346	83.2006	86.902	94.1525	UBA1	NC_010461.5	41810726	41832818	+	3990	protein_coding	ubiquitin like modifier activating enzyme 1%2C transcript variant X3 && sp|P22314|UBA1_HUMAN Ubiquitin-like modifier-activating enzyme 1 OS=Homo sapiens OX=9606 GN=UBA1 PE=1 SV=3 && PF00899:ThiF family|PF16191:Ubiquitin-activating enzyme E1 four-helix bundle|PF09358:Ubiquitin fold domain|PF16190:Ubiquitin-activating enzyme E1 FCCH domain|PF10585:Ubiquitin-activating enzyme active site	-
100525869	88.706	79.6581	83.9078	104.385	91.0778	81.7504	89.7887	87.0801	LOC100525869	NC_010446.5	606510	608991	-	1245	protein_coding	cytochrome c1%2C heme protein%2C mitochondrial && sp|P00125|CY1_BOVIN Cytochrome c1, heme protein, mitochondrial OS=Bos taurus OX=9913 GN=CYC1 PE=1 SV=2 && PF02167:Cytochrome C1 family	-
445521	96.8075	92.7669	96.0281	97.4824	85.5337	90.2977	87.7726	88.7855	HMGB1	NC_010453.5	7195556	7321071	-	4500	protein_coding	high mobility group box 1%2C transcript variant X2 && sp|P10103|HMGB1_BOVIN High mobility group protein B1 OS=Bos taurus OX=9913 GN=HMGB1 PE=1 SV=3 && PF09011:HMG-box domain|PF00505:HMG (high mobility group) box	HMG
100157760	81.1318	58.5215	71.9446	115.17	107.568	87.98	96.7273	114.406	MYL9	NC_010459.5	39788165	39795240	+	1271	protein_coding	myosin light chain 9 && sp|P24844|MYL9_HUMAN Myosin regulatory light polypeptide 9 OS=Homo sapiens OX=9606 GN=MYL9 PE=1 SV=4 && PF13405:EF-hand domain	-
780440	104.366	84.6777	93.4178	81.6667	86.9042	88.8291	83.0565	93.3929	YWHAZ	NC_010446.5	35975513	36009909	+	3895	protein_coding	tyrosine 3-monooxygenase/tryptophan 5-monooxygenase activation protein zeta && sp|P63103|1433Z_BOVIN 14-3-3 protein zeta/delta OS=Bos taurus OX=9913 GN=YWHAZ PE=1 SV=1 && PF00244:14-3-3 protein	-
100152754	70.5753	79.9123	66.0814	82.0657	111.172	116.817	106.983	111.983	SDC2	NC_010446.5	40003618	40129483	-	1099	protein_coding	syndecan 2 && sp|P34741|SDC2_HUMAN Syndecan-2 OS=Homo sapiens OX=9606 GN=SDC2 PE=1 SV=2 && PF01034:Syndecan domain	-
397572	79.0485	90.1742	94.8546	118.695	93.2588	82.5622	79.3351	105.308	PSME1	NC_010449.5	75161830	75164531	-	971	protein_coding	proteasome activator subunit 1 && sp|Q64L94|PSME1_PIG Proteasome activator complex subunit 1 OS=Sus scrofa OX=9823 GN=PSME1 PE=2 SV=1 && PF02251:Proteasome activator pa28 alpha subunit|PF02252:Proteasome activator pa28 beta subunit	-
100621355	75.6639	91.2777	75.6995	85.8818	136.681	90.9793	90.6578	125.099	MXRA8	NC_010448.4	63630936	63635623	-	2838	protein_coding	matrix remodeling associated 8%2C transcript variant X3 && sp|Q148M6|MXRA8_BOVIN Matrix remodeling-associated protein 8 OS=Bos taurus OX=9913 GN=MXRA8 PE=1 SV=1 && PF07686:Immunoglobulin V-set domain	-
100127131	62.634	36.7248	37.4691	55.8085	73.6966	67.3683	69.9952	66.8056	LOC100127131	NC_010447.5	15153516	15269783	+	2045	protein_coding	tubulin alpha-1C chain%2C transcript variant X1 && sp|P68365|TBA1C_CRIGR Tubulin alpha-1C chain OS=Cricetulus griseus OX=10029 GN=TUBA1C PE=2 SV=1 && PF00091:Tubulin/FtsZ family, GTPase domain|PF03953:Tubulin C-terminal domain	-
414836	73.5799	76.7368	80.2775	84.1504	94.6941	93.0657	89.993	97.2206	FBN1	NC_010443.5	123102011	123359649	+	9525	protein_coding	fibrillin 1 && sp|Q9TV36|FBN1_PIG Fibrillin-1 OS=Sus scrofa OX=9823 GN=FBN1 PE=2 SV=1 && -	-
100512448	81.9119	85.2341	81.8856	94.8946	91.856	90.4993	92.6904	94.0886	LOC100512448	NC_010460.4	50533382	50548341	+	1918	protein_coding	histone H2A.V && sp|Q32LA7|H2AV_BOVIN Histone H2A.V OS=Bos taurus OX=9913 GN=H2AZ2 PE=2 SV=3 && PF00125:Core histone H2A/H2B/H3/H4|PF16211:C-terminus of histone H2A	-
100312962	82.9944	71.4126	87.7587	101.854	93.5788	103.012	103.658	97.5483	ATOX1	NC_010458.4	71299321	71314598	+	493	protein_coding	antioxidant 1 copper chaperone && sp|Q3T0E0|ATOX1_BOVIN Copper transport protein ATOX1 OS=Bos taurus OX=9913 GN=ATOX1 PE=3 SV=1 && PF00403:Heavy-metal-associated domain	-
396913	94.4709	93.9087	100.778	95.6603	84.4332	91.2036	104.536	75.0034	JUN	NC_010448.4	153686425	153687635	+	1211	protein_coding	Jun proto-oncogene%2C AP-1 transcription factor subunit && sp|O77627|JUN_BOVIN Transcription factor AP-1 OS=Bos taurus OX=9913 GN=JUN PE=2 SV=2 && PF00170:bZIP transcription factor|PF03957:Jun-like transcription factor	TF_bZIP
100624752	83.018	88.262	88.7271	96.9673	93.4341	96.6372	98.0485	86.7677	NOP53	NC_010448.4	53443453	53451707	+	1498	protein_coding	NOP53 ribosome biogenesis factor && sp|Q9NZM5|NOP53_HUMAN Ribosome biogenesis protein NOP53 OS=Homo sapiens OX=9606 GN=NOP53 PE=1 SV=2 && -	-
110261278	76.103	75.9193	80.307	104.838	108.962	86.9622	96.3371	106.972	TMEM147	NC_010448.4	44979195	44981051	+	860	protein_coding	transmembrane protein 147 && sp|Q2TA63|TM147_RAT Transmembrane protein 147 OS=Rattus norvegicus OX=10116 GN=Tmem147 PE=2 SV=1 && PF09767:Predicted membrane protein (DUF2053)	-
100144302	93.1372	85.8521	90.479	103.809	89.8627	82.0067	84.5608	88.7355	ATF4	NC_010447.5	8742964	8745752	-	2121	protein_coding	activating transcription factor 4%2C transcript variant X1 && sp|P18848|ATF4_HUMAN Cyclic AMP-dependent transcription factor ATF-4 OS=Homo sapiens OX=9606 GN=ATF4 PE=1 SV=3 && PF00170:bZIP transcription factor	TF_bZIP
397657	83.5967	81.32	87.1009	81.4758	91.064	89.314	88.0953	90.9382	CTNNB1	NC_010455.5	25163550	25208314	+	4576	protein_coding	catenin beta 1%2C transcript variant X1 && sp|Q0VCX4|CTNB1_BOVIN Catenin beta-1 OS=Bos taurus OX=9913 GN=CTNNB1 PE=1 SV=1 && -	-
397212	74.3899	73.2672	80.7913	111.739	97.3791	87.4053	86.633	99.0905	DBI	NC_010457.5	24895575	24900710	+	514	protein_coding	diazepam binding inhibitor%2C acyl-CoA binding protein && sp|P12026|ACBP_PIG Acyl-CoA-binding protein OS=Sus scrofa OX=9823 GN=DBI PE=1 SV=2 && PF00887:Acyl CoA binding protein	-
100627537	81.0767	83.016	81.6989	123.901	96.0287	93.2354	98.6487	110.673	RPL9	NC_010450.4	30693198	30699189	-	1586	protein_coding	ribosomal protein L9%2C transcript variant X1 && sp|P32969|RL9_HUMAN 60S ribosomal protein L9 OS=Homo sapiens OX=9606 GN=RPL9 PE=1 SV=1 && PF00347:Ribosomal protein L6	-
100144875	89.5394	102.827	102.199	73.3022	100.162	107.276	99.7576	95.4179	AXL	NC_010448.4	49245802	49277917	+	4201	protein_coding	AXL receptor tyrosine kinase && sp|P30530|UFO_HUMAN Tyrosine-protein kinase receptor UFO OS=Homo sapiens OX=9606 GN=AXL PE=1 SV=4 && PF13927:Immunoglobulin domain|PF07714:Protein tyrosine kinase|PF00041:Fibronectin type III domain	-
100517703	72.2695	71.4511	78.8008	86.7031	98.3225	96.533	97.3331	90.8167	SNRNP25	NC_010445.4	41568030	41571728	-	902	protein_coding	small nuclear ribonucleoprotein U11/U12 subunit 25 && sp|Q9BV90|SNR25_HUMAN U11/U12 small nuclear ribonucleoprotein 25 kDa protein OS=Homo sapiens OX=9606 GN=SNRNP25 PE=1 SV=1 && PF18036:Ubiquitin-like domain	-
397545	104.888	111.263	91.4173	75.8521	103.151	83.168	80.3676	97.1576	MFGE8	NC_010449.5	54539970	54554885	-	2325	protein_coding	milk fat globule-EGF factor 8 protein%2C transcript variant X2 && sp|P79385|MFGM_PIG Lactadherin OS=Sus scrofa OX=9823 GN=MFGE8 PE=1 SV=2 && -	-
100512253	75.9592	74.1363	73.2033	108.215	100.349	79.2327	80.9858	85.7725	PSMD3	NC_010454.4	22344751	22360550	-	2173	protein_coding	proteasome 26S subunit%2C non-ATPase 3 && sp|Q2KJ46|PSMD3_BOVIN 26S proteasome non-ATPase regulatory subunit 3 OS=Bos taurus OX=9913 GN=PSMD3 PE=2 SV=1 && PF08375:Proteasome regulatory subunit C-terminal|PF01399:PCI domain	-
100233187	93.5493	86.9635	91.0891	110.698	90.7559	82.9059	89.4509	81.9994	HDLBP	NC_010457.5	139957703	140025336	-	7257	protein_coding	high density lipoprotein binding protein%2C transcript variant X4 && sp|Q00341|VIGLN_HUMAN Vigilin OS=Homo sapiens OX=9606 GN=HDLBP PE=1 SV=2 && -	-
100154394	66.8404	66.3677	73.1958	129.253	84.4865	84.4443	92.5716	88.8636	ROMO1	NC_010459.5	39029221	39030941	+	383	protein_coding	reactive oxygen species modulator 1 && sp|Q3SZV8|ROMO1_BOVIN Reactive oxygen species modulator 1 OS=Bos taurus OX=9913 GN=ROMO1 PE=3 SV=1 && -	-
396948	104.126	49.0331	124.724	128.97	73.5074	77.6392	81.7287	76.0203	HSD11B2	NC_010448.4	28084087	28089256	+	1386	protein_coding	hydroxysteroid 11-beta dehydrogenase 2 && sp|O77667|DHI2_BOVIN Corticosteroid 11-beta-dehydrogenase isozyme 2 OS=Bos taurus OX=9913 GN=HSD11B2 PE=1 SV=1 && PF00106:short chain dehydrogenase	-
397399	68.2712	77.8657	78.2866	89.3223	93.6572	84.236	87.8735	83.4375	FCGRT	NC_010448.4	54581103	54599193	+	2089	protein_coding	Fc fragment of IgG receptor and transporter%2C transcript variant X1 && sp|Q8SPV9|FCGRN_MACFA IgG receptor FcRn large subunit p51 OS=Macaca fascicularis OX=9541 GN=FCGRT PE=2 SV=1 && PF07654:Immunoglobulin C1-set domain|PF00129:Class I Histocompatibility antigen, domains alpha 1 and 2	-
100516258	85.209	79.8485	75.9828	88.4553	109.055	98.8544	98.1794	104.911	SPTBN1	NC_010445.4	86585225	86784316	-	13547	protein_coding	spectrin beta%2C non-erythrocytic 1%2C transcript variant X6 && sp|Q01082|SPTB2_HUMAN Spectrin beta chain, non-erythrocytic 1 OS=Homo sapiens OX=9606 GN=SPTBN1 PE=1 SV=2 && -	-
396775	87.4548	101.148	85.9633	129.626	87.0677	87.7538	82.2235	85.9203	TIMP3	NC_010447.5	12185816	12242599	-	4625	protein_coding	TIMP metallopeptidase inhibitor 3 && sp|P35625|TIMP3_HUMAN Metalloproteinase inhibitor 3 OS=Homo sapiens OX=9606 GN=TIMP3 PE=1 SV=2 && -	-
100511084	64.9226	75.2861	85.7516	78.1226	106.622	90.6659	98.9339	92.3437	PEPD	NC_010448.4	43177063	43290389	-	1837	protein_coding	peptidase D && sp|P12955|PEPD_HUMAN Xaa-Pro dipeptidase OS=Homo sapiens OX=9606 GN=PEPD PE=1 SV=3 && PF00557:Metallopeptidase family M24|PF05195:Aminopeptidase P, N-terminal domain	-
654297	69.9144	67.9873	83.3	126.255	108.156	84.4015	90.4985	100.02	CITED1	NC_010461.5	58179084	58184778	-	2852	protein_coding	Cbp/p300 interacting transactivator with Glu/Asp rich carboxy-terminal domain 1%2C transcript variant X7 && sp|Q9BDI3|CITE1_BOVIN Cbp/p300-interacting transactivator 1 OS=Bos taurus OX=9913 GN=CITED1 PE=2 SV=1 && -	-
100037992	68.1865	73.1172	80.0584	98.1011	91.7766	81.4563	86.2353	94.128	PSMB7	NC_010443.5	265172257	265235389	-	964	protein_coding	proteasome subunit beta 7 && sp|A1XQU1|PSB7_PIG Proteasome subunit beta type-7 OS=Sus scrofa OX=9823 GN=PSMB7 PE=2 SV=2 && PF12465:Proteasome beta subunits C terminal|PF00227:Proteasome subunit	-
100526040	91.9945	100.037	96.4414	77.6707	92.9229	95.9335	88.2071	93.9361	PAM	NC_010444.4	108255923	108536192	+	5004	protein_coding	peptidylglycine alpha-amidating monooxygenase%2C transcript variant X5 && sp|P10731|AMD_BOVIN Peptidyl-glycine alpha-amidating monooxygenase OS=Bos taurus OX=9913 GN=PAM PE=1 SV=2 && -	-
100516352	99.5232	84.8304	77.2125	96.3336	83.7912	74.6606	77.6537	77.6419	TUBB4B	NW_018084833.1	665653	668282	-	1780	protein_coding	tubulin beta 4B class IVb && sp|Q3MHM5|TBB4B_BOVIN Tubulin beta-4B chain OS=Bos taurus OX=9913 GN=TUBB4B PE=2 SV=1 && PF00091:Tubulin/FtsZ family, GTPase domain|PF03953:Tubulin C-terminal domain	-
595116	82.7418	74.5569	82.0185	100.405	93.7225	76.2755	88.1468	91.2712	RAB1A	NC_010445.4	76837673	76868156	+	618	protein_coding	RAB1A%2C member RAS oncogene family && sp|P62822|RAB1A_CANLF Ras-related protein Rab-1A OS=Canis lupus familiaris OX=9615 GN=RAB1A PE=1 SV=3 && PF00071:Ras family	-
100520866	70.2251	71.8704	79.8863	89.3765	101.603	83.2048	87.6745	100.282	USMG5	NC_010456.5	114321616	114327517	-	439	protein_coding	up-regulated during skeletal muscle growth 5 homolog (mouse) && sp|Q9JJW3|ATPMK_RAT ATP synthase membrane subunit K, mitochondrial OS=Rattus norvegicus OX=10116 GN=Atp5mk PE=1 SV=1 && -	-
397630	23.1272	27.7903	30.5723	71.4419	190.336	29.7132	34.8709	155.539	PC	NC_010444.4	5566608	5587797	+	3528	protein_coding	pyruvate carboxylase && sp|P11498|PYC_HUMAN Pyruvate carboxylase, mitochondrial OS=Homo sapiens OX=9606 GN=PC PE=1 SV=2 && PF00364:Biotin-requiring enzyme|PF02786:Carbamoyl-phosphate synthase L chain, ATP binding domain|PF00289:Biotin carboxylase, N-terminal domain|PF02785:Biotin carboxylase C-terminal domain|PF02436:Conserved carboxylase domain|PF00682:HMGL-like	-
664653	103.164	93.2095	109.29	63.803	83.4054	93.0857	90.5841	79.8956	DKK3	NC_010444.4	47385244	47444664	+	2733	protein_coding	dickkopf WNT signaling pathway inhibitor 3%2C transcript variant X1 && sp|Q9UBP4|DKK3_HUMAN Dickkopf-related protein 3 OS=Homo sapiens OX=9606 GN=DKK3 PE=1 SV=2 && PF04706:Dickkopf N-terminal cysteine-rich region	-
100521149	69.8457	82.8832	87.3325	95.2515	104.377	89.7049	98.523	94.5173	WBP2	NC_010454.4	5565112	5573277	+	1890	protein_coding	WW domain binding protein 2 && sp|Q969T9|WBP2_HUMAN WW domain-binding protein 2 OS=Homo sapiens OX=9606 GN=WBP2 PE=1 SV=1 && PF02893:GRAM domain	-
100513133	61.8768	89.6951	74.7726	83.2908	106.533	96.5881	105.003	113.187	LOC100513133	NC_010444.4	6803590	6811708	-	7928	lncRNA	uncharacterized LOC100513133 && - && -	-
100157082	71.5054	72.513	79.4112	88.395	94.9218	86.9632	81.3796	90.241	ERGIC3	NC_010459.5	38884830	38899140	+	1500	protein_coding	ERGIC and golgi 3%2C transcript variant X1 && sp|Q9Y282|ERGI3_HUMAN Endoplasmic reticulum-Golgi intermediate compartment protein 3 OS=Homo sapiens OX=9606 GN=ERGIC3 PE=1 SV=1 && PF13850:Endoplasmic Reticulum-Golgi Intermediate Compartment (ERGIC)|PF07970:Endoplasmic reticulum vesicle transporter	-
397659	66.3557	70.5061	74.8757	89.8462	93.2776	78.2862	84.3198	90.0984	VDAC2	NC_010456.5	77767165	77782327	+	1512	protein_coding	voltage dependent anion channel 2 && sp|Q9MZ15|VDAC2_PIG Voltage-dependent anion-selective channel protein 2 OS=Sus scrofa OX=9823 GN=VDAC2 PE=2 SV=1 && PF01459:Eukaryotic porin	-
100620510	73.6026	68.7462	72.0105	94.5913	106.215	80.8684	86.4508	95.8341	RNASEK	NC_010454.4	52416903	52418876	+	920	protein_coding	ribonuclease K && sp|Q6P5S7|RNK_HUMAN Ribonuclease kappa OS=Homo sapiens OX=9606 GN=RNASEK PE=1 SV=2 && -	-
406192	67.9374	87.1046	77.5334	111.265	76.9732	94.5451	91.1277	83.7576	ANXA2	NC_010443.5	111588721	111635064	+	1810	protein_coding	annexin A2%2C transcript variant X2 && sp|P19620|ANXA2_PIG Annexin A2 OS=Sus scrofa OX=9823 GN=ANXA2 PE=1 SV=4 && PF00191:Annexin	-
110258362	100.801	91.4848	99.6522	95.261	84.7577	78.8912	91.0226	87.4913	MTA1	NW_018084979.1	3461041	3495742	+	2922	protein_coding	metastasis associated 1%2C transcript variant X1 && sp|Q8K4B0|MTA1_MOUSE Metastasis-associated protein MTA1 OS=Mus musculus OX=10090 GN=Mta1 PE=1 SV=1 && PF00320:GATA zinc finger|PF01426:BAH domain|PF17226:MTA R1 domain|PF01448:ELM2 domain	zf-GATA
100624668	63.1458	68.5298	66.9827	109.332	119.262	81.29	83.1776	108.497	EHD2	NC_010448.4	53423489	53442007	+	3127	protein_coding	EH domain containing 2%2C transcript variant X1 && sp|Q9NZN4|EHD2_HUMAN EH domain-containing protein 2 OS=Homo sapiens OX=9606 GN=EHD2 PE=1 SV=2 && PF16880:N-terminal EH-domain containing protein|PF00350:Dynamin family|PF18150:Domain of unknown function (DUF5600)|PF12763:Cytoskeletal-regulatory complex EF hand	-
100620677	87.175	82.0865	91.0486	81.2168	87.9763	84.0022	82.3506	92.7351	RBBP4	NC_010448.4	88987092	89006815	+	2472	protein_coding	RB binding protein 4%2C chromatin remodeling factor && sp|Q3MHL3|RBBP4_BOVIN Histone-binding protein RBBP4 OS=Bos taurus OX=9913 GN=RBBP4 PE=1 SV=3 && PF12265:Histone-binding protein RBBP4 or subunit C of CAF1 complex|PF00400:WD domain, G-beta repeat	-
100623722	72.8145	68.0021	66.4117	89.0095	98.5068	80.8218	80.7963	94.01	GNS	NC_010447.5	29128754	29190283	-	4569	protein_coding	glucosamine (N-acetyl)-6-sulfatase && sp|P15586|GNS_HUMAN N-acetylglucosamine-6-sulfatase OS=Homo sapiens OX=9606 GN=GNS PE=1 SV=3 && PF00884:Sulfatase	-
100624279	74.3423	78.1125	67.6905	93.8843	95.3645	91.4711	97.3484	92.7387	ZFP36L1	NC_010449.5	92490069	92495864	-	3292	protein_coding	ZFP36 ring finger protein like 1%2C transcript variant X1 && sp|P23950|TISB_MOUSE mRNA decay activator protein ZFP36L1 OS=Mus musculus OX=10090 GN=Zfp36l1 PE=1 SV=1 && PF00642:Zinc finger C-x8-C-x5-C-x3-H type (and similar)|PF04553:Tis11B like protein, N terminus	-
414412	76.087	71.0888	79.6026	91.8587	92.3485	81.8725	85.1492	85.5362	SDHB	NC_010448.4	75648362	75678111	-	843	protein_coding	succinate dehydrogenase complex iron sulfur subunit B && sp|Q007T0|SDHB_PIG Succinate dehydrogenase [ubiquinone] iron-sulfur subunit, mitochondrial OS=Sus scrofa OX=9823 GN=SDHB PE=1 SV=1 && PF13534:4Fe-4S dicluster domain|PF13085:2Fe-2S iron-sulfur cluster binding domain	-
100516480	64.8224	65.8968	75.0971	181.017	94.0493	88.0709	84.804	96.1974	LOC100516480	NC_010461.5	61962383	61969011	+	485	protein_coding	cytochrome c oxidase subunit 7B%2C mitochondrial && sp|P13183|COX7B_BOVIN Cytochrome c oxidase subunit 7B, mitochondrial OS=Bos taurus OX=9913 GN=COX7B PE=1 SV=3 && -	-
100520004	75.1933	100.644	85.1052	93.1441	88.0291	79.8932	76.8277	81.0148	CTSF	NC_010444.4	5855083	5860258	+	2442	protein_coding	cathepsin F%2C transcript variant X2 && sp|Q9UBX1|CATF_HUMAN Cathepsin F OS=Homo sapiens OX=9606 GN=CTSF PE=1 SV=1 && -	-
100621139	80.8418	93.376	88.5774	95.6772	109.023	74.5313	75.1878	99.6944	AGRN	NC_010448.4	63366017	63398311	+	7531	protein_coding	agrin%2C transcript variant X1 && sp|O00468|AGRIN_HUMAN Agrin OS=Homo sapiens OX=9606 GN=AGRN PE=1 SV=6 && -	-
445460	66.5364	64.4	63.7731	121.141	116.038	89.6042	94.6503	107.349	C1QC	NC_010448.4	80592591	80597464	+	1298	protein_coding	complement C1q C chain && sp|P31722|C1QC_RAT Complement C1q subcomponent subunit C OS=Rattus norvegicus OX=10116 GN=C1qc PE=1 SV=2 && PF00386:C1q domain|PF01391:Collagen triple helix repeat (20 copies)	-
100158154	77.7373	76.6073	81.4223	78.6484	79.9185	87.5594	85.3044	77.1327	PKM	NC_010449.5	60971807	61032780	+	7452	protein_coding	pyruvate kinase%2C muscle%2C transcript variant X2 && sp|Q2NL67|PARP6_HUMAN Protein mono-ADP-ribosyltransferase PARP6 OS=Homo sapiens OX=9606 GN=PARP6 PE=1 SV=1 && -	-
100519826	90.2107	84.0615	85.0798	82.4519	84.2159	82.8928	77.8563	81.0122	HNRNPA0	NC_010444.4	139779865	139783016	-	3152	protein_coding	heterogeneous nuclear ribonucleoprotein A0 && sp|Q13151|ROA0_HUMAN Heterogeneous nuclear ribonucleoprotein A0 OS=Homo sapiens OX=9606 GN=HNRNPA0 PE=1 SV=1 && PF00076:RNA recognition motif. (a.k.a. RRM, RBD, or RNP domain)	-
100158185	76.7315	67.7518	82.7564	88.1794	90.3129	85.957	86.7622	88.6438	SLC25A5	NC_010461.5	97919295	97922245	+	1303	protein_coding	solute carrier family 25 member 5 && sp|Q8SQH5|ADT2_BOVIN ADP/ATP translocase 2 OS=Bos taurus OX=9913 GN=SLC25A5 PE=2 SV=3 && PF00153:Mitochondrial carrier protein	-
397656	84.9747	74.4499	81.0857	89.5451	86.9256	79.5596	79.0992	87.1552	PPP2CA	NC_010444.4	136497780	136522630	-	1794	protein_coding	protein phosphatase 2 catalytic subunit alpha && sp|P67774|PP2AA_BOVIN Serine/threonine-protein phosphatase 2A catalytic subunit alpha isoform OS=Bos taurus OX=9913 GN=PPP2CA PE=1 SV=1 && PF00149:Calcineurin-like phosphoesterase	-
101101688	74.4869	74.4233	68.1958	94.7653	94.1296	75.5522	71.7853	91.4464	LAMB2	NC_010455.5	31738282	31750623	-	5656	protein_coding	laminin subunit beta 2 && sp|P55268|LAMB2_HUMAN Laminin subunit beta-2 OS=Homo sapiens OX=9606 GN=LAMB2 PE=1 SV=2 && PF00053:Laminin EGF domain|PF00055:Laminin N-terminal (Domain VI)	-
407247	70.7775	65.8686	70.1914	112.006	117.728	92.6131	90.681	119.351	LHCGR	NC_010445.4	91964415	92023821	+	4606	protein_coding	luteinizing hormone/choriogonadotropin receptor%2C transcript variant X1 && sp|P16582|LSHR_PIG Lutropin-choriogonadotropic hormone receptor OS=Sus scrofa OX=9823 GN=LHCGR PE=2 SV=1 && PF13306:BspA type Leucine rich repeat region (6 copies)|PF00001:7 transmembrane receptor (rhodopsin family)	-
654323	73.2816	70.7117	74.3069	86.7372	89.3463	87.4565	84.9658	89.2135	FKBP1A	NC_010459.5	33910047	33935212	+	1645	protein_coding	FK506 binding protein 1A && sp|P18203|FKB1A_BOVIN Peptidyl-prolyl cis-trans isomerase FKBP1A OS=Bos taurus OX=9913 GN=FKBP1A PE=1 SV=2 && PF00254:FKBP-type peptidyl-prolyl cis-trans isomerase	-
100518636	70.7375	77.9689	69.0261	57.3449	137.621	123.602	126.816	134.05	GJA1	NC_010443.5	40988818	41002129	-	3080	protein_coding	gap junction protein alpha 1 && sp|Q29101|CXA1_PIG Gap junction alpha-1 protein OS=Sus scrofa OX=9823 GN=GJA1 PE=2 SV=2 && PF03508:Gap junction alpha-1 protein (Cx43)|PF00029:Connexin	-
449528	84.9912	76.282	84.5765	89.2243	87.2931	77.8438	78.8107	82.0942	EIF4G1	NC_010455.5	122203488	122225371	+	6120	protein_coding	eukaryotic translation initiation factor 4 gamma 1%2C transcript variant X1 && sp|Q04637|IF4G1_HUMAN Eukaryotic translation initiation factor 4 gamma 1 OS=Homo sapiens OX=9606 GN=EIF4G1 PE=1 SV=4 && PF02020:eIF4-gamma/eIF5/eIF2-epsilon|PF02847:MA3 domain|PF02854:MIF4G domain	-
595117	73.1593	68.2656	73.6224	83.4518	93.1098	83.8879	79.665	93.0762	RAB11A	NC_010443.5	163858254	163887741	+	651	protein_coding	RAB11A%2C member RAS oncogene family && sp|P62490|RB11A_CANLF Ras-related protein Rab-11A OS=Canis lupus familiaris OX=9615 GN=RAB11A PE=2 SV=3 && PF00071:Ras family	-
100154555	85.7718	83.288	71.2922	87.9685	74.1537	92.2217	88.8195	77.9635	C1H14orf166	NC_010443.5	181681368	181698980	+	997	protein_coding	chromosome 1 C14orf166 homolog && sp|Q9Y224|RTRAF_HUMAN RNA transcription, translation and transport factor protein OS=Homo sapiens OX=9606 GN=RTRAF PE=1 SV=1 && PF10036:RNA transcription, translation and transport factor protein	-
397523	78.6297	82.1069	82.0179	85.3327	85.7215	83.1572	86.1565	83.5443	GNAI2	NC_010455.5	32705326	32733804	+	4468	protein_coding	G protein subunit alpha i2%2C transcript variant X1 && sp|P04899|GNAI2_HUMAN Guanine nucleotide-binding protein G(i) subunit alpha-2 OS=Homo sapiens OX=9606 GN=GNAI2 PE=1 SV=3 && PF00503:G-protein alpha subunit	-
100524720	83.4676	72.0764	89.353	99.0905	91.9512	86.1298	90.0941	83.6446	ZYX	NC_010460.4	6861072	6870256	-	2480	protein_coding	zyxin%2C transcript variant X1 && sp|Q15942|ZYX_HUMAN Zyxin OS=Homo sapiens OX=9606 GN=ZYX PE=1 SV=1 && -	-
100621969	63.0654	67.9204	68.6582	92.3387	90.0119	77.4929	81.9799	89.2323	PSMB1	NC_010443.5	23827	40033	+	854	protein_coding	proteasome subunit beta 1 && sp|Q2TBX6|PSB1_BOVIN Proteasome subunit beta type-1 OS=Bos taurus OX=9913 GN=PSMB1 PE=1 SV=1 && PF00227:Proteasome subunit	-
733583	83.9483	77.3646	84.834	92.8593	85.0839	82.2113	83.8761	78.9671	PSMD4	NC_010446.5	97994060	98004727	-	1382	protein_coding	proteasome 26S subunit%2C non-ATPase 4%2C transcript variant X1 && sp|P55036|PSMD4_HUMAN 26S proteasome non-ATPase regulatory subunit 4 OS=Homo sapiens OX=9606 GN=PSMD4 PE=1 SV=1 && PF13519:von Willebrand factor type A domain	-
100514075	89.0866	73.6599	87.9504	80.2245	76.5639	99.7244	106.09	86.1675	GRB14	NC_010457.5	71119928	71247426	-	2507	protein_coding	growth factor receptor bound protein 14%2C transcript variant X1 && sp|Q5ICW4|GRB14_BOVIN Growth factor receptor-bound protein 14 OS=Bos taurus OX=9913 GN=GRB14 PE=1 SV=1 && PF00788:Ras association (RalGDS/AF-6) domain|PF08947:BPS (Between PH and SH2)|PF00017:SH2 domain|PF00169:PH domain	-
399537	68.7152	67.8481	70.6554	89.7673	93.6975	74.224	79.7371	87.4711	GPX4	NC_010444.4	77321568	77323931	-	890	protein_coding	glutathione peroxidase 4 && sp|P36968|GPX4_PIG Phospholipid hydroperoxide glutathione peroxidase OS=Sus scrofa OX=9823 GN=GPX4 PE=1 SV=3 && -	-
100515404	92.4757	105.349	111.991	62.13	107.412	77.6076	76.0422	100.19	ITIH5	NC_010452.4	63688416	63764566	+	4323	protein_coding	inter-alpha-trypsin inhibitor heavy chain family member 5 && sp|A2VE29|ITIH5_BOVIN Inter-alpha-trypsin inhibitor heavy chain H5 OS=Bos taurus OX=9913 GN=ITIH5 PE=2 SV=1 && PF00092:von Willebrand factor type A domain|PF08487:Vault protein inter-alpha-trypsin domain|PF06668:Inter-alpha-trypsin inhibitor heavy chain C-terminus	-
780439	59.9275	105.31	76.0421	170.386	86.2445	75.4327	77.5407	73.0054	SOD3	NC_010450.4	18796633	18802156	+	1696	protein_coding	superoxide dismutase 3 && sp|P08294|SODE_HUMAN Extracellular superoxide dismutase [Cu-Zn] OS=Homo sapiens OX=9606 GN=SOD3 PE=1 SV=2 && PF00080:Copper/zinc superoxide dismutase (SODC)	-
106509249	124.219	140.281	127.773	132.494	65.4028	107.566	105.429	62.3819	GSN	NC_010443.5	261295711	261372848	+	6385	lncRNA	gelsolin%2C transcript variant X2 && sp|P20305|GELS_PIG Gelsolin (Fragment) OS=Sus scrofa OX=9823 GN=GSN PE=1 SV=1 && PF00626:Gelsolin repeat	-
396968	61.0523	59.559	65.6195	79.1835	92.6151	77.9202	80.6931	89.1902	GOT2	NC_010448.4	20407203	20431849	-	2528	protein_coding	glutamic-oxaloacetic transaminase 2 && sp|P00506|AATM_PIG Aspartate aminotransferase, mitochondrial OS=Sus scrofa OX=9823 GN=GOT2 PE=1 SV=2 && -	-
100515029	89.8686	87.4636	92.7245	80.0904	86.8804	88.8381	85.2765	80.4066	ADGRG1	NC_010448.4	19523618	19570891	+	7265	protein_coding	adhesion G protein-coupled receptor G1%2C transcript variant X8 && sp|Q50DM8|AGRG1_MACMU Adhesion G-protein coupled receptor G1 OS=Macaca mulatta OX=9544 GN=ADGRG1 PE=2 SV=1 && -	-
100521499	83.3038	68.6405	83.8762	94.2058	77.6831	82.1802	88.0201	76.9476	EIF3I	NC_010448.4	88695926	88705083	+	1105	protein_coding	eukaryotic translation initiation factor 3 subunit I && sp|Q5E966|EIF3I_BOVIN Eukaryotic translation initiation factor 3 subunit I OS=Bos taurus OX=9913 GN=EIF3I PE=2 SV=1 && PF00400:WD domain, G-beta repeat	-
100513716	75.3628	77.9071	78.6484	94.6938	84.4731	76.8283	79.4535	81.1646	C2H11orf58	NC_010444.4	42325578	42364522	-	989	protein_coding	chromosome 2 C11orf58 homolog && sp|Q3MHL8|SMAP_BOVIN Small acidic protein OS=Bos taurus OX=9913 GN=SMAP PE=2 SV=1 && PF15477:Small acidic protein family	-
106505015	65.7206	73.8559	68.5534	86.9537	100.3	81.8273	85.8053	91.441	NFE2L1	NC_010454.4	24303381	24316765	+	6126	protein_coding	nuclear factor%2C erythroid 2 like 1%2C transcript variant X1 && sp|Q14494|NF2L1_HUMAN Endoplasmic reticulum membrane sensor NFE2L1 OS=Homo sapiens OX=9606 GN=NFE2L1 PE=1 SV=1 && -	TF_bZIP
414408	76.0805	65.6508	78.1683	62.5248	70.5719	76.7045	77.9309	67.0558	ODC1	NC_010445.4	126087013	126095644	+	2185	protein_coding	ornithine decarboxylase 1%2C transcript variant X1 && sp|P27117|DCOR_BOVIN Ornithine decarboxylase OS=Bos taurus OX=9913 GN=ODC1 PE=2 SV=1 && -	-
100623793	58.7976	59.7909	64.1245	84.362	93.4761	79.5299	85.5213	83.5293	C13H21orf33	NC_010455.5	207042929	207051814	+	1497	protein_coding	chromosome 13 C21orf33 homolog && sp|P0DPI2|GAL3A_HUMAN Glutamine amidotransferase-like class 1 domain-containing protein 3A, mitochondrial OS=Homo sapiens OX=9606 GN=GATD3A PE=1 SV=1 && -	-
100520962	79.7214	73.722	77.6515	84.7423	91.9152	79.3736	77.3582	84.3315	KDELR1	NC_010448.4	53795401	53803620	-	1631	protein_coding	KDEL endoplasmic reticulum protein retention receptor 1 && sp|Q99JH8|ERD21_MOUSE ER lumen protein-retaining receptor 1 OS=Mus musculus OX=10090 GN=Kdelr1 PE=1 SV=1 && PF00810:ER lumen protein retaining receptor	-
100156879	74.748	64.6081	68.4593	97.458	88.1755	75.0062	78.1911	84.555	LOC100156879	NC_010455.5	31298449	31308719	-	1771	protein_coding	cytochrome b-c1 complex subunit 1%2C mitochondrial%2C transcript variant X1 && sp|P31800|QCR1_BOVIN Cytochrome b-c1 complex subunit 1, mitochondrial OS=Bos taurus OX=9913 GN=UQCRC1 PE=1 SV=2 && PF00675:Insulinase (Peptidase family M16)|PF05193:Peptidase M16 inactive domain	-
100625359	71.4253	71.2858	69.9915	97.1348	83.5538	76.9546	78.9299	75.2645	VAT1	NC_010454.4	19871580	19879235	+	2745	protein_coding	vesicle amine transport 1 && sp|Q62465|VAT1_MOUSE Synaptic vesicle membrane protein VAT-1 homolog OS=Mus musculus OX=10090 GN=Vat1 PE=1 SV=3 && -	-
100621283	69.809	57.0023	75.927	69.1793	95.1548	74.501	82.9458	87.1856	MRPL37	NC_010448.4	158091873	158143529	-	1450	protein_coding	mitochondrial ribosomal protein L37 && sp|A4FUC0|RM37_BOVIN 39S ribosomal protein L37, mitochondrial OS=Bos taurus OX=9913 GN=MRPL37 PE=1 SV=1 && PF07147:Mitochondrial 28S ribosomal protein S30 (PDCD9)	-
445013	69.6503	68.6492	74.2484	90.9201	103.212	84.4213	88.96	91.4093	MAPK3	NC_010445.4	18291444	18299410	-	1844	protein_coding	mitogen-activated protein kinase 3 && sp|P27361|MK03_HUMAN Mitogen-activated protein kinase 3 OS=Homo sapiens OX=9606 GN=MAPK3 PE=1 SV=4 && PF00069:Protein kinase domain	-
100524676	57.9195	55.3737	67.6068	78.3967	102.251	76.2839	73.2975	97.9891	SDHC	NC_010446.5	89135410	89169164	-	1335	protein_coding	succinate dehydrogenase complex subunit C && sp|D0VWV4|C560_PIG Succinate dehydrogenase cytochrome b560 subunit, mitochondrial OS=Sus scrofa OX=9823 GN=SDHC PE=1 SV=2 && PF01127:Succinate dehydrogenase/Fumarate reductase transmembrane subunit	-
100141314	75.0976	38.7525	74.9597	122.213	109.156	90.2338	92.5354	97.7914	RARRES2	NC_010460.4	55903693	55906976	-	960	protein_coding	retinoic acid receptor responder 2%2C transcript variant X2 && sp|Q5R551|RARR2_PONAB Retinoic acid receptor responder protein 2 OS=Pongo abelii OX=9601 GN=RARRES2 PE=2 SV=1 && -	-
100518613	76.7423	78.645	80.9636	81.6185	85.3182	82.1801	82.2136	82.6087	SERBP1	NC_010448.4	145186551	145201781	+	3666	protein_coding	SERPINE1 mRNA binding protein 1%2C transcript variant X2 && sp|Q6AXS5|PAIRB_RAT Plasminogen activator inhibitor 1 RNA-binding protein OS=Rattus norvegicus OX=10116 GN=Serbp1 PE=1 SV=2 && PF04774:Hyaluronan / mRNA binding family|PF16174:Intracellular hyaluronan-binding protein 4 N-terminal	-
100525048	71.4063	56.2873	68.4438	114.517	76.1358	76.757	81.1482	68.2011	ATP6V0D1	NC_010448.4	28090180	28132080	-	1694	protein_coding	ATPase H+ transporting V0 subunit d1 && sp|P61420|VA0D1_BOVIN V-type proton ATPase subunit d 1 OS=Bos taurus OX=9913 GN=ATP6V0D1 PE=1 SV=1 && PF01992:ATP synthase (C/AC39) subunit	-
494463	87.5997	82.3377	76.8793	73.5424	71.0334	87.9803	78.5851	74.1131	STMN1	NC_010448.4	83356404	83362546	-	1642	protein_coding	stathmin 1 && sp|Q3T0C7|STMN1_BOVIN Stathmin OS=Bos taurus OX=9913 GN=STMN1 PE=2 SV=3 && PF00836:Stathmin family	-
100154432	78.3094	74.5857	79.3154	74.4024	83.564	77.0577	79.1873	81.4099	RPN2	NC_010459.5	40322364	40378866	+	2630	protein_coding	ribophorin II%2C transcript variant X3 && sp|Q3SZI6|RPN2_BOVIN Dolichyl-diphosphooligosaccharide--protein glycosyltransferase subunit 2 OS=Bos taurus OX=9913 GN=RPN2 PE=2 SV=1 && PF05817:Oligosaccharyltransferase subunit Ribophorin II	-
780436	81.4079	97.5307	97.4904	82.872	77.7068	75.2115	86.6757	74.3187	LDB1	NC_010456.5	113114302	113126455	-	1761	protein_coding	LIM domain binding 1 && sp|Q86U70|LDB1_HUMAN LIM domain-binding protein 1 OS=Homo sapiens OX=9606 GN=LDB1 PE=1 SV=2 && PF01803:LIM-domain binding protein|PF17916:LIM interaction domain (LID)	-
100521982	65.3263	73.4882	77.7513	85.5103	90.1128	90.3479	89.4456	90.1243	ANXA5	NC_010450.4	102387833	102420868	+	1861	protein_coding	annexin A5 && sp|P81287|ANXA5_BOVIN Annexin A5 OS=Bos taurus OX=9913 GN=ANXA5 PE=1 SV=3 && -	-
106504110	72.058	65.838	77.9392	60.0369	89.565	93.4986	91.6437	86.6136	ALDH7A1	NC_010444.4	129663226	129709728	-	4454	protein_coding	aldehyde dehydrogenase 7 family member A1 && sp|Q2KJC9|AL7A1_BOVIN Alpha-aminoadipic semialdehyde dehydrogenase OS=Bos taurus OX=9913 GN=ALDH7A1 PE=2 SV=4 && PF00171:Aldehyde dehydrogenase family	-
100156994	65.4805	66.036	70.9284	74.9646	90.9979	80.1039	85.5003	88.6349	NID2	NC_010443.5	181699098	181773084	-	5307	protein_coding	nidogen 2%2C transcript variant X1 && sp|Q14112|NID2_HUMAN Nidogen-2 OS=Homo sapiens OX=9606 GN=NID2 PE=1 SV=3 && PF07645:Calcium-binding EGF domain|PF00058:Low-density lipoprotein receptor repeat class B|PF12947:EGF domain|PF06119:Nidogen-like|PF00086:Thyroglobulin type-1 repeat|PF12662:Complement Clr-like EGF-like|PF07474:G2F domain	-
397368	83.846	76.0432	67.7597	112.488	96.1426	60.2294	60.8881	86.4068	NR5A1	NC_010443.5	265284491	265311547	-	4077	protein_coding	nuclear receptor subfamily 5 group A member 1%2C transcript variant X1 && sp|P79387|STF1_PIG Steroidogenic factor 1 OS=Sus scrofa OX=9823 GN=NR5A1 PE=2 SV=3 && -	SF-like
110260659	99.3196	102.909	101.068	159.54	106.972	124.725	114.505	114.589	LOC110260659	NC_010447.5	15774450	15775677	+	1228	transcribed_pseudogene	translationally-controlled tumor protein pseudogene && sp|P13693|TCTP_HUMAN Translationally-controlled tumor protein OS=Homo sapiens OX=9606 GN=TPT1 PE=1 SV=1 && PF00838:Translationally controlled tumour protein	-
102166994	72.3743	80.5372	82.6278	92.1409	84.5327	84.9167	80.32	81.9347	GNG5	NC_010448.4	129247324	129254973	+	553	protein_coding	G protein subunit gamma 5 && sp|P63217|GBG5_BOVIN Guanine nucleotide-binding protein G(I)/G(S)/G(O) subunit gamma-5 OS=Bos taurus OX=9913 GN=GNG5 PE=1 SV=1 && -	-
494560	73.1912	63.7307	67.2193	101.394	107.334	71.6615	79.8357	95.9194	HSPB6	NC_010448.4	45181439	45184011	-	1472	protein_coding	heat shock protein family B (small) member 6 && sp|Q148F8|HSPB6_BOVIN Heat shock protein beta-6 OS=Bos taurus OX=9913 GN=HSPB6 PE=2 SV=1 && PF00011:Hsp20/alpha crystallin family|PF00525:Alpha crystallin A chain, N terminal	-
100624335	68.9997	66.9945	79.0371	103.885	87.5097	74.4635	82.5716	81.4965	NDUFB4	NC_010455.5	139724145	139730492	-	509	protein_coding	NADH_ubiquinone oxidoreductase subunit B4 && sp|P48305|NDUB4_BOVIN NADH dehydrogenase [ubiquinone] 1 beta subcomplex subunit 4 OS=Bos taurus OX=9913 GN=NDUFB4 PE=1 SV=2 && PF07225:NADH-ubiquinone oxidoreductase B15 subunit (NDUFB4)	-
110256127	70.5083	72.9187	65.522	98.1676	83.1708	79.4304	83.8269	71.1884	FLII	NC_010454.4	60475722	60487376	+	4068	protein_coding	FLII%2C actin remodeling protein%2C transcript variant X1 && sp|Q13045|FLII_HUMAN Protein flightless-1 homolog OS=Homo sapiens OX=9606 GN=FLII PE=1 SV=2 && PF13855:Leucine rich repeat|PF12799:Leucine Rich repeats (2 copies)|PF00626:Gelsolin repeat	-
100517166	65.8928	65.0081	67.8035	78.666	109.262	91.7187	99.1863	104.312	LOC100517166	NC_010449.5	7462187	7530881	+	1476	protein_coding	transmembrane protein 14C%2C transcript variant X4 && sp|Q9CQN6|TM14C_MOUSE Transmembrane protein 14C OS=Mus musculus OX=10090 GN=Tmem14c PE=1 SV=1 && PF03647:Transmembrane proteins 14C	-
100625589	87.4062	107.507	89.9211	56.5045	97.4079	89.6827	86.4994	95.6627	LAMA1	NC_010448.4	100332843	100468457	+	9556	protein_coding	laminin subunit alpha 1 && sp|P25391|LAMA1_HUMAN Laminin subunit alpha-1 OS=Homo sapiens OX=9606 GN=LAMA1 PE=1 SV=2 && PF00053:Laminin EGF domain|PF00055:Laminin N-terminal (Domain VI)|PF06008:Laminin Domain I|PF00052:Laminin B (Domain IV)|PF00054:Laminin G domain|PF06009:Laminin Domain II	-
100739316	82.4203	77.7294	82.4151	78.1968	78.4945	80.0283	78.8061	84.9116	CSDE1	NC_010446.5	105804512	105845735	+	5253	protein_coding	cold shock domain containing E1%2C transcript variant X6 && sp|O75534|CSDE1_HUMAN Cold shock domain-containing protein E1 OS=Homo sapiens OX=9606 GN=CSDE1 PE=1 SV=2 && PF12901:SUZ-C motif|PF00313:'Cold-shock' DNA-binding domain	CSD
100520617	88.9306	76.8556	78.5367	82.6736	86.9936	87.7147	84.0418	80.3386	CLSTN1	NC_010448.4	70086245	70165240	-	4548	protein_coding	calsyntenin 1%2C transcript variant X1 && sp|O94985|CSTN1_HUMAN Calsyntenin-1 OS=Homo sapiens OX=9606 GN=CLSTN1 PE=1 SV=1 && -	-
100516165	66.9341	64.2678	75.7554	81.5095	88.0232	75.1158	71.7946	88.6901	TAX1BP1	NC_010460.4	44827908	44910265	-	3505	protein_coding	Tax1 binding protein 1%2C transcript variant X1 && sp|Q2KJE0|TAXB1_BOVIN Tax1-binding protein 1 homolog OS=Bos taurus OX=9913 GN=TAX1BP1 PE=2 SV=1 && PF18112:Autophagy receptor zinc finger-C2H2 domain|PF17751:SKICH domain|PF07888:Calcium binding and coiled-coil domain (CALCOCO1) like	-
100515289	61.3137	48.271	71.0095	90.1322	68.9172	57.9713	61.1583	63.3904	BLVRA	NC_010460.4	51131576	51185493	-	1238	protein_coding	biliverdin reductase A%2C transcript variant X2 && sp|P53004|BIEA_HUMAN Biliverdin reductase A OS=Homo sapiens OX=9606 GN=BLVRA PE=1 SV=2 && PF01408:Oxidoreductase family, NAD-binding Rossmann fold|PF09166:Biliverdin reductase, catalytic	-
100511021	64.296	60.6634	64.2872	87.8992	92.2841	70.7699	77.751	81.6291	CLPTM1	NC_010448.4	51411774	51441644	+	2413	protein_coding	CLPTM1%2C transmembrane protein && sp|O96005|CLPT1_HUMAN Cleft lip and palate transmembrane protein 1 OS=Homo sapiens OX=9606 GN=CLPTM1 PE=1 SV=1 && -	-
100513782	77.3639	75.0965	80.3782	91.8121	89.1154	74.8271	79.756	81.3087	RAB11B	NC_010444.4	70884457	70896169	-	1955	protein_coding	RAB11B%2C member RAS oncogene family && sp|Q3MHP2|RB11B_BOVIN Ras-related protein Rab-11B OS=Bos taurus OX=9913 GN=RAB11B PE=2 SV=3 && -	-
100515709	62.9983	67.2774	66.9739	81.3137	103.543	73.5218	80.9567	91.305	TECR	NC_010444.4	64723698	64752209	-	1512	protein_coding	trans-2%2C3-enoyl-CoA reductase%2C transcript variant X1 && sp|Q9NZ01|TECR_HUMAN Very-long-chain enoyl-CoA reductase OS=Homo sapiens OX=9606 GN=TECR PE=1 SV=1 && PF02544:3-oxo-5-alpha-steroid 4-dehydrogenase	-
100622671	75.9456	72.8624	73.6738	82.2182	86.8233	80.8562	82.3388	82.0333	BANF1	NC_010444.4	6333451	6335326	-	1373	protein_coding	barrier to autointegration factor 1%2C transcript variant X5 && sp|P61283|BAF_BOVIN Barrier-to-autointegration factor OS=Bos taurus OX=9913 GN=BANF1 PE=3 SV=1 && -	-
100515942	51.5656	67.8291	60.1194	67.3873	109.102	82.4914	86.9058	99.8827	ARHGAP1	NC_010444.4	15834285	15854181	+	3288	protein_coding	Rho GTPase activating protein 1%2C transcript variant X3 && sp|Q07960|RHG01_HUMAN Rho GTPase-activating protein 1 OS=Homo sapiens OX=9606 GN=ARHGAP1 PE=1 SV=1 && -	-
448979	73.0217	67.5323	80.0477	84.3111	81.0299	79.5731	84.9241	81.3466	NDUFB8	NC_010456.5	111626827	111633548	-	657	protein_coding	NADH_ubiquinone oxidoreductase subunit B8 && sp|Q02372|NDUB8_BOVIN NADH dehydrogenase [ubiquinone] 1 beta subcomplex subunit 8, mitochondrial OS=Bos taurus OX=9913 GN=NDUFB8 PE=1 SV=1 && PF05821:NADH-ubiquinone oxidoreductase ASHI subunit (CI-ASHI or NDUFB8)	-
494015	59.3035	64.0761	65.8109	92.5549	92.953	74.0234	80.7898	80.2389	SCAP	NC_010455.5	30253262	30320625	-	4456	protein_coding	SREBF chaperone%2C transcript variant X4 && sp|Q5MNU5|SCAP_PIG Sterol regulatory element-binding protein cleavage-activating protein OS=Sus scrofa OX=9823 GN=SCAP PE=2 SV=2 && PF12349:Sterol-sensing domain of SREBP cleavage-activation	-
102166364	51.755	58.1396	57.1745	82.9438	95.451	72.1277	75.027	90.4414	IDH1	NC_010457.5	111341153	111362330	-	5409	protein_coding	isocitrate dehydrogenase (NADP(+)) 1%2C cytosolic%2C transcript variant X1 && sp|Q9XSG3|IDHC_BOVIN Isocitrate dehydrogenase [NADP] cytoplasmic OS=Bos taurus OX=9913 GN=IDH1 PE=2 SV=1 && -	-
100037291	88.5305	78.2122	83.7529	84.3505	77.9416	76.7104	73.9223	75.687	DYNC1H1	NW_018084979.1	820986	887279	+	14315	protein_coding	dynein cytoplasmic 1 heavy chain 1 && sp|Q14204|DYHC1_HUMAN Cytoplasmic dynein 1 heavy chain 1 OS=Homo sapiens OX=9606 GN=DYNC1H1 PE=1 SV=5 && PF08385:Dynein heavy chain, N-terminal region 1|PF12775:P-loop containing dynein motor region|PF18199:Dynein heavy chain C-terminal domain|PF03028:Dynein heavy chain region D6 P-loop domain|PF08393:Dynein heavy chain, N-terminal region 2|PF12774:Hydrolytic…	-
100156458	46.1967	49.8976	54.874	81.5822	99.3431	70.2169	72.8407	96.8786	GHITM	NC_010456.5	85385578	85401680	+	2750	protein_coding	growth hormone inducible transmembrane protein%2C transcript variant X1 && sp|Q9H3K2|GHITM_HUMAN Growth hormone-inducible transmembrane protein OS=Homo sapiens OX=9606 GN=GHITM PE=1 SV=2 && PF01027:Inhibitor of apoptosis-promoting Bax1	-
100525660	57.2229	78.4971	77.5939	59.782	84.0421	93.2033	90.3058	88.1142	WSB1	NC_010454.4	43885115	43904118	+	2752	protein_coding	WD repeat and SOCS box containing 1%2C transcript variant X2 && sp|Q9Y6I7|WSB1_HUMAN WD repeat and SOCS box-containing protein 1 OS=Homo sapiens OX=9606 GN=WSB1 PE=1 SV=1 && -	-
100736734	75.3815	69.2705	76.0685	86.7339	75.2268	70.251	74.8211	70.2742	MLF2	NC_010447.5	63951660	63957154	+	1933	protein_coding	myeloid leukemia factor 2%2C transcript variant X3 && sp|Q99KX1|MLF2_MOUSE Myeloid leukemia factor 2 OS=Mus musculus OX=10090 GN=Mlf2 PE=1 SV=1 && PF10248:Myelodysplasia-myeloid leukemia factor 1-interacting protein	-
100628166	52.6728	72.7979	58.888	111.984	74.4185	61.5594	60.2849	69.9677	SOAT1	NC_010451.4	121045211	121112393	+	3532	protein_coding	sterol O-acyltransferase 1%2C transcript variant X1 && sp|O77760|SOAT1_CHLAE Sterol O-acyltransferase 1 OS=Chlorocebus aethiops OX=9534 GN=SOAT1 PE=2 SV=1 && -	-
100154319	59.1589	62.7523	65.9448	95.017	93.0485	75.854	79.6283	94.3732	SOD2	NC_010443.5	7679352	7689564	+	1672	protein_coding	superoxide dismutase 2 && sp|P41976|SODM_BOVIN Superoxide dismutase [Mn], mitochondrial OS=Bos taurus OX=9913 GN=SOD2 PE=2 SV=1 && PF02777:Iron/manganese superoxide dismutases, C-terminal domain|PF00081:Iron/manganese superoxide dismutases, alpha-hairpin domain	-
100137083	81.1052	85.9517	86.7026	89.4064	81.3172	74.8568	76.6175	74.4313	PRRC2A	NC_010449.5	23742302	23755950	+	6601	protein_coding	proline rich coiled-coil 2A && sp|Q5TM26|PRC2A_MACMU Protein PRRC2A OS=Macaca mulatta OX=9544 GN=PRRC2A PE=3 SV=1 && PF07001:BAT2 N-terminus	-
100523862	77.3914	68.1795	73.5469	93.9321	80.5895	73.7063	78.6066	73.8723	RAB5C	NC_010454.4	20613991	20635952	+	1668	protein_coding	RAB5C%2C member RAS oncogene family && sp|Q58DS9|RAB5C_BOVIN Ras-related protein Rab-5C OS=Bos taurus OX=9913 GN=RAB5C PE=2 SV=1 && PF00071:Ras family	-
100625219	44.6436	49.2175	55.2189	113.567	88.1214	59.4521	64.1858	78.0164	BLVRB	NC_010448.4	48715540	48728433	-	815	protein_coding	biliverdin reductase B && sp|P52556|BLVRB_BOVIN Flavin reductase (NADPH) OS=Bos taurus OX=9913 GN=BLVRB PE=1 SV=2 && PF13460:NAD(P)H-binding	-
397274	62.1925	70.036	62.1735	92.2487	104.818	72.4736	72.9865	108.64	C1S	NC_010447.5	63670309	63681466	-	2977	protein_coding	complement C1s%2C transcript variant X2 && sp|Q69DK8|C1S_PIG Complement C1s subcomponent OS=Sus scrofa OX=9823 PE=2 SV=1 && PF14670:Coagulation Factor Xa inhibitory site|PF00089:Trypsin|PF00084:Sushi repeat (SCR repeat)|PF00431:CUB domain	-
397130	70.2478	71.1971	67.1847	62.4148	73.605	76.2656	70.9357	75.0573	HMGB2	NC_010456.5	16709966	16712288	+	1244	protein_coding	high mobility group box 2%2C transcript variant X1 && sp|P17741|HMGB2_PIG High mobility group protein B2 OS=Sus scrofa OX=9823 GN=HMGB2 PE=1 SV=2 && PF09011:HMG-box domain|PF00505:HMG (high mobility group) box	HMG
110260088	81.2569	75.2652	78.5787	84.5399	76.725	71.971	76.852	73.1828	LOC110260088	NC_010445.4	18467725	18489088	+	3036	protein_coding	eukaryotic translation initiation factor 3 subunit C%2C transcript variant X1 && sp|Q99613|EIF3C_HUMAN Eukaryotic translation initiation factor 3 subunit C OS=Homo sapiens OX=9606 GN=EIF3C PE=1 SV=1 && PF05470:Eukaryotic translation initiation factor 3 subunit 8 N-terminus|PF01399:PCI domain	-
100624728	63.768	49.7975	45.6094	88.0768	125.951	91.1307	107.153	129.723	TSPAN13	NC_010451.4	85996381	86033358	+	2092	protein_coding	tetraspanin 13 && sp|O95857|TSN13_HUMAN Tetraspanin-13 OS=Homo sapiens OX=9606 GN=TSPAN13 PE=2 SV=1 && PF00335:Tetraspanin family	-
613128	65.609	65.9956	63.3687	77.2701	99.3891	70.8555	80.7071	90.0624	AGPAT1	NC_010449.5	24205930	24208430	-	880	protein_coding	1-acylglycerol-3-phosphate O-acyltransferase 1 && sp|Q95JH2|PLCA_BOVIN 1-acyl-sn-glycerol-3-phosphate acyltransferase alpha OS=Bos taurus OX=9913 GN=AGPAT1 PE=2 SV=1 && PF01553:Acyltransferase	-
100624149	49.4087	54.7208	53.3766	52.6195	60.2235	61.9555	60.5184	64.1029	LOC100624149	NC_010462.3	9827511	9847793	+	1953	protein_coding	eukaryotic translation initiation factor 2 subunit 3%2C transcript variant X2 && sp|P41091|IF2G_HUMAN Eukaryotic translation initiation factor 2 subunit 3 OS=Homo sapiens OX=9606 GN=EIF2S3 PE=1 SV=3 && PF09173:Initiation factor eIF2 gamma, C terminal|PF00009:Elongation factor Tu GTP binding domain|PF03144:Elongation factor Tu domain 2	-
110261242	64.6652	56.0294	65.8175	74.1139	91.0345	70.4295	77.3912	83.3981	ATP6V0B	NC_010448.4	167316945	167320355	-	1064	protein_coding	ATPase H+ transporting V0 subunit b && sp|Q2TA24|VATO_BOVIN V-type proton ATPase 21 kDa proteolipid subunit OS=Bos taurus OX=9913 GN=ATP6V0B PE=1 SV=1 && PF00137:ATP synthase subunit C	-
397127	58.3903	51.5255	67.0139	95.0992	70.2852	63.1656	70.1104	70.6905	ESD	NC_010453.5	20652304	20672246	+	1122	protein_coding	esterase D%2C transcript variant X1 && sp|Q9GJT2|ESTD_PIG S-formylglutathione hydrolase OS=Sus scrofa OX=9823 GN=ESD PE=2 SV=1 && PF00756:Putative esterase	-
100514066	79.5477	75.1903	81.0301	86.1009	70.694	75.7951	75.4289	68.9246	DHX9	NC_010451.4	124141929	124183838	+	7295	protein_coding	DExH-box helicase 9%2C transcript variant X4 && sp|Q08211|DHX9_HUMAN ATP-dependent RNA helicase A OS=Homo sapiens OX=9606 GN=DHX9 PE=1 SV=4 && -	-
100521478	66.0071	58.0403	67.6597	83.8348	87.4517	79.8469	80.1973	81.2099	NDUFA10	NC_010457.5	138999174	139031892	-	1451	protein_coding	NADH_ubiquinone oxidoreductase subunit A10 && sp|P34942|NDUAA_BOVIN NADH dehydrogenase [ubiquinone] 1 alpha subcomplex subunit 10, mitochondrial OS=Bos taurus OX=9913 GN=NDUFA10 PE=1 SV=1 && PF01712:Deoxynucleoside kinase	-
100152989	78.3477	72.7455	74.1658	84.3002	80.6018	70.2441	71.1302	74.9105	RNF10	NC_010456.5	40481239	40521998	+	3800	protein_coding	ring finger protein 10%2C transcript variant X1 && sp|Q08E13|RNF10_BOVIN RING finger protein 10 OS=Bos taurus OX=9913 GN=RNF10 PE=2 SV=1 && -	-
100153456	62.3891	66.1456	69.4381	77.3519	91.6914	67.4364	70.5023	80.7305	NAXD	NC_010453.5	77210164	77230687	+	2265	protein_coding	NAD(P)HX dehydratase%2C transcript variant X1 && sp|E1BNQ4|NNRD_BOVIN ATP-dependent (S)-NAD(P)H-hydrate dehydratase OS=Bos taurus OX=9913 GN=NAXD PE=3 SV=1 && PF01256:Carbohydrate kinase	-
100511038	69.7189	83.3394	81.6697	61.2646	78.2148	80.8305	77.3123	69.433	FKBP10	NC_010454.4	20872155	20881604	-	2640	protein_coding	FK506 binding protein 10 && sp|Q2HJ89|FKB10_BOVIN Peptidyl-prolyl cis-trans isomerase FKBP10 OS=Bos taurus OX=9913 GN=FKBP10 PE=2 SV=1 && PF00254:FKBP-type peptidyl-prolyl cis-trans isomerase	-
100155139	63.4159	55.7632	62.8621	79.2705	75.7314	67.5914	74.8488	71.3587	PSMB5	NC_010449.5	76014576	76021922	+	1355	protein_coding	proteasome subunit beta 5 && sp|Q32KL2|PSB5_BOVIN Proteasome subunit beta type-5 OS=Bos taurus OX=9913 GN=PSMB5 PE=1 SV=1 && PF00227:Proteasome subunit	-
397655	81.0707	67.9652	79.5388	81.1468	69.6034	72.1077	74.5932	71.5205	RAN	NC_010456.5	24312810	24318024	-	2624	protein_coding	RAN%2C member RAS oncogene family && sp|Q3T054|RAN_BOVIN GTP-binding nuclear protein Ran OS=Bos taurus OX=9913 GN=RAN PE=2 SV=3 && PF00071:Ras family	-
110259314	79.3104	81.4445	75.232	89.3604	69.9121	73.0188	74.13	63.7027	JUND	NC_010444.4	59530991	59532846	+	1854	protein_coding	JunD proto-oncogene%2C AP-1 transcription factor subunit && sp|A7YY54|JUND_BOVIN Transcription factor jun-D OS=Bos taurus OX=9913 GN=JUND PE=2 SV=1 && -	TF_bZIP
100620420	59.4626	56.0291	57.847	81.8328	84.8536	69.8596	70.3521	87.2096	PSMA2	NC_010460.4	51909399	51919859	+	964	protein_coding	proteasome subunit alpha 2 && sp|Q3T0Y5|PSA2_BOVIN Proteasome subunit alpha type-2 OS=Bos taurus OX=9913 GN=PSMA2 PE=1 SV=3 && PF00227:Proteasome subunit|PF10584:Proteasome subunit A N-terminal signature	-
100518846	56.3924	55.9954	60.0835	105.646	108.932	75.4199	89.1257	96.4171	C1QB	NC_010448.4	80601680	80606076	+	1166	protein_coding	complement C1q B chain%2C transcript variant X1 && sp|Q2KIV9|C1QB_BOVIN Complement C1q subcomponent subunit B OS=Bos taurus OX=9913 GN=C1QB PE=1 SV=1 && PF01391:Collagen triple helix repeat (20 copies)|PF00386:C1q domain	-
100462718	85.7088	82.6268	80.4362	83.8656	87.4459	68.8767	68.3233	76.5832	INPPL1	NC_010451.4	6793971	6807286	+	3783	protein_coding	inositol polyphosphate phosphatase like 1 && sp|D7PF45|SHIP2_PIG Phosphatidylinositol 3,4,5-trisphosphate 5-phosphatase 2 OS=Sus scrofa OX=9823 GN=INPPL1 PE=1 SV=2 && PF03372:Endonuclease/Exonuclease/phosphatase family|PF00536:SAM domain (Sterile alpha motif)|PF00017:SH2 domain	-
110261345	71.8429	61.5642	65.8184	93.2196	85.6238	70.0532	73.7934	72.7527	NADK	NC_010448.4	63846650	63864137	-	3664	protein_coding	NAD kinase%2C transcript variant X10 && sp|P58058|NADK_MOUSE NAD kinase OS=Mus musculus OX=10090 GN=Nadk PE=1 SV=2 && -	-
102165761	83.5331	78.6937	82.1591	80.4514	74.1401	73.8035	73.331	76.057	HNRNPU	NC_010452.4	17475266	17497060	-	7406	lncRNA	heterogeneous nuclear ribonucleoprotein U%2C transcript variant X2 && sp|Q00839|HNRPU_HUMAN Heterogeneous nuclear ribonucleoprotein U OS=Homo sapiens OX=9606 GN=HNRNPU PE=1 SV=6 && PF02037:SAP domain|PF13671:AAA domain|PF00622:SPRY domain	-
100157776	81.6208	74.6826	77.5817	75.2212	80.6293	75.1277	70.9177	85.3654	CCT2	NC_010447.5	33858514	33873596	+	2018	protein_coding	chaperonin containing TCP1 subunit 2%2C transcript variant X1 && sp|P78371|TCPB_HUMAN T-complex protein 1 subunit beta OS=Homo sapiens OX=9606 GN=CCT2 PE=1 SV=4 && PF00118:TCP-1/cpn60 chaperonin family	-
494567	54.3914	62.8204	62.301	86.0704	92.592	80.706	81.3747	81.9571	HEBP1	NC_010447.5	59493304	59523381	+	570	protein_coding	heme binding protein 1 && sp|Q5ISC6|HEBP1_PIG Heme-binding protein 1 OS=Sus scrofa OX=9823 GN=HEBP1 PE=2 SV=1 && PF04832:SOUL heme-binding protein	-
397067	48.3318	122.21	77.4827	77.5115	62.9739	101.318	99.8054	63.1051	CD9	NC_010447.5	64420177	64459783	-	1209	protein_coding	CD9 molecule && sp|Q8WMQ3|CD9_PIG CD9 antigen OS=Sus scrofa OX=9823 GN=CD9 PE=2 SV=3 && PF00335:Tetraspanin family	-
397555	82.1932	78.9382	79.8772	83.5047	77.6673	74.5106	73.8966	69.1119	GATA4	NC_010456.5	14858470	14938156	+	5575	protein_coding	GATA binding protein 4%2C transcript variant X1 && sp|Q0Q0E4|GATA4_CANLF Transcription factor GATA-4 OS=Canis lupus familiaris OX=9615 GN=GATA4 PE=2 SV=1 && -	zf-GATA
100155894	54.3542	52.2157	56.2647	90.6482	81.4315	74.4418	74.2909	76.8233	DDRGK1	NC_010459.5	32479981	32491401	+	1150	protein_coding	DDRGK domain containing 1 && sp|Q1LZB0|DDRGK_BOVIN DDRGK domain-containing protein 1 OS=Bos taurus OX=9913 GN=DDRGK1 PE=2 SV=1 && PF09756:DDRGK domain	-
100151794	65.9801	71.9962	75.1219	70.4267	86.3102	80.6027	80.3708	78.5187	RGL2	NC_010449.5	29655530	29662375	-	2923	protein_coding	ral guanine nucleotide dissociation stimulator like 2 && sp|Q5TJE5|RGL2_CANLF Ral guanine nucleotide dissociation stimulator-like 2 OS=Canis lupus familiaris OX=9615 GN=RGL2 PE=3 SV=1 && PF00788:Ras association (RalGDS/AF-6) domain|PF00618:RasGEF N-terminal motif|PF00617:RasGEF domain	-
100624883	67.8794	74.4409	69.1155	69.8892	80.7604	86.7096	86.4872	80.9904	CTDSP2	NC_010447.5	23111366	23132811	-	1644	protein_coding	CTD small phosphatase 2 && sp|O14595|CTDS2_HUMAN Carboxy-terminal domain RNA polymerase II polypeptide A small phosphatase 2 OS=Homo sapiens OX=9606 GN=CTDSP2 PE=1 SV=2 && PF03031:NLI interacting factor-like phosphatase	-
100152505	73.8542	74.4113	74.8689	75.9915	73.4331	77.4884	76.8744	71.5876	ERH	NC_010449.5	93068254	93083950	-	785	protein_coding	enhancer of rudimentary homolog (Drosophila) && sp|Q3SZC0|ERH_BOVIN Enhancer of rudimentary homolog OS=Bos taurus OX=9913 GN=ERH PE=3 SV=1 && PF01133:Enhancer of rudimentary	-
100624225	64.6335	64.5252	68.5532	88.1166	79.9308	74.3889	75.2644	73.823	SUMO3	NC_010455.5	207475303	207484362	-	1676	protein_coding	small ubiquitin-like modifier 3 && sp|Q17QV3|SUMO3_BOVIN Small ubiquitin-related modifier 3 OS=Bos taurus OX=9913 GN=SUMO3 PE=3 SV=1 && -	-
100522783	67.9731	59.3237	64.9338	78.9874	81.391	74.0771	75.6683	78.269	NDUFV1	NC_010444.4	4958508	4964211	-	1585	protein_coding	NADH_ubiquinone oxidoreductase core subunit V1 && sp|P25708|NDUV1_BOVIN NADH dehydrogenase [ubiquinone] flavoprotein 1, mitochondrial OS=Bos taurus OX=9913 GN=NDUFV1 PE=1 SV=2 && PF01512:Respiratory-chain NADH dehydrogenase 51 Kd subunit|PF10589:NADH-ubiquinone oxidoreductase-F iron-sulfur binding region|PF10531:SLBB domain	-
100522309	84.2508	78.5265	81.928	70.9503	77.4382	84.4828	77.657	80.312	PAIP2	NC_010444.4	141237417	141260207	+	1624	protein_coding	poly(A) binding protein interacting protein 2%2C transcript variant X1 && sp|Q9BPZ3|PAIP2_HUMAN Polyadenylate-binding protein-interacting protein 2 OS=Homo sapiens OX=9606 GN=PAIP2 PE=1 SV=1 && PF07145:Ataxin-2 C-terminal region	-
100134985	79.4769	78.2182	84.5482	73.4089	73.0011	76.1356	73.0958	68.5868	NELFCD	NC_010459.5	59129055	59141499	+	2431	protein_coding	negative elongation factor complex member C/D%2C transcript variant X2 && sp|A5GFY4|NELFD_PIG Negative elongation factor D OS=Sus scrofa OX=9823 GN=NELFCD PE=3 SV=1 && PF04858:TH1 protein	-
100511312	65.3762	63.5743	62.4383	82.8559	80.8475	71.3458	77.2591	77.0382	TMED9	NC_010444.4	80364532	80368434	-	1476	protein_coding	transmembrane p24 trafficking protein 9 && sp|Q3T133|TMED9_BOVIN Transmembrane emp24 domain-containing protein 9 OS=Bos taurus OX=9913 GN=TMED9 PE=1 SV=1 && -	-
100624252	73.152	73.8935	73.1053	75.1065	74.8742	74.0615	71.6264	69.0497	POLDIP2	NC_010454.4	44626447	44636302	-	2131	protein_coding	DNA polymerase delta interacting protein 2 && sp|Q9Y2S7|PDIP2_HUMAN Polymerase delta-interacting protein 2 OS=Homo sapiens OX=9606 GN=POLDIP2 PE=1 SV=1 && PF04379:ApaG domain|PF08755:Hemimethylated DNA-binding protein YccV like	-
100522924	72.4796	77.8996	74.9957	76.6048	87.28	77.8297	80.2094	76.625	VKORC1	NC_010445.4	17386230	17389162	+	1007	protein_coding	vitamin K epoxide reductase complex subunit 1%2C transcript variant X1 && sp|Q6B4J2|VKOR1_BOVIN Vitamin K epoxide reductase complex subunit 1 OS=Bos taurus OX=9913 GN=VKORC1 PE=2 SV=1 && PF07884:Vitamin K epoxide reductase family	-
733585	71.5082	69.8162	71.9812	71.189	80.5555	70.9246	72.8746	78.9304	FLNA	NC_010461.5	124889934	124915000	+	9400	protein_coding	filamin A%2C transcript variant X1 && sp|P21333|FLNA_HUMAN Filamin-A OS=Homo sapiens OX=9606 GN=FLNA PE=1 SV=4 && PF00630:Filamin/ABP280 repeat|PF00307:Calponin homology (CH) domain	-
100513591	75.1732	74.8435	84.6893	73.886	84.4731	83.4189	85.9826	73.27	ZFP36L2	NC_010445.4	97200395	97203094	+	2165	protein_coding	ZFP36 ring finger protein like 2 && sp|P47974|TISD_HUMAN mRNA decay activator protein ZFP36L2 OS=Homo sapiens OX=9606 GN=ZFP36L2 PE=1 SV=3 && PF00642:Zinc finger C-x8-C-x5-C-x3-H type (and similar)|PF04553:Tis11B like protein, N terminus	-
100038000	71.916	67.3041	64.6553	84.0054	82.4356	71.118	78.9853	80.6616	COX7A2	NC_010443.5	90696746	90703407	+	472	protein_coding	COX7A2 protein && sp|P13184|CX7A2_BOVIN Cytochrome c oxidase subunit 7A2, mitochondrial OS=Bos taurus OX=9913 GN=COX7A2 PE=1 SV=3 && -	-
100037293	35.1502	33.842	59.2196	16.8422	93.0568	129.729	127.747	90.9846	SLA-1	NC_010449.5	22824137	22920154	+	2038	protein_coding	MHC class I antigen 1%2C transcript variant X2 && sp|P13753|HA1B_BOVIN BOLA class I histocompatibility antigen, alpha chain BL3-7 OS=Bos taurus OX=9913 PE=2 SV=1 && PF07654:Immunoglobulin C1-set domain|PF06623:MHC_I C-terminus|PF00129:Class I Histocompatibility antigen, domains alpha 1 and 2	-
100627301	63.8106	62.667	69.4364	83.8382	77.2775	71.3806	72.7475	72.4842	EIF6	NC_010459.5	38638295	38643918	-	1152	protein_coding	eukaryotic translation initiation factor 6%2C transcript variant X1 && sp|Q9TU47|IF6_BOVIN Eukaryotic translation initiation factor 6 OS=Bos taurus OX=9913 GN=EIF6 PE=2 SV=2 && PF01912:eIF-6 family	-
100134962	23.067	38.9057	25.1326	149.177	82.4043	51.1475	51.8588	86.2502	PHYH	NC_010452.4	48404298	48423978	+	1447	protein_coding	phytanoyl-CoA 2-hydroxylase && sp|O18778|PAHX_BOVIN Phytanoyl-CoA dioxygenase, peroxisomal OS=Bos taurus OX=9913 GN=PHYH PE=2 SV=2 && PF05721:Phytanoyl-CoA dioxygenase (PhyH)	-
100522845	18.9891	94.8043	115.267	78.3515	96.8319	100.025	98.269	119.932	TMSB15A	NC_010461.5	83744536	83747599	-	693	protein_coding	thymosin beta 15a && sp|P0CG34|TB15A_HUMAN Thymosin beta-15A OS=Homo sapiens OX=9606 GN=TMSB15A PE=1 SV=1 && -	-
100515661	63.125	65.5931	65.6898	78.3057	82.7925	70.6563	77.8177	81.6932	DCTN2	NC_010447.5	22799286	22814358	-	1773	protein_coding	dynactin subunit 2%2C transcript variant X2 && sp|Q3ZCF0|DCTN2_BOVIN Dynactin subunit 2 OS=Bos taurus OX=9913 GN=DCTN2 PE=2 SV=1 && PF04912:Dynamitin	-
100154734	79.6804	77.867	76.8754	77.9782	67.5786	71.6108	71.768	68.0516	ILF2	NC_010446.5	95980862	95987568	+	1870	protein_coding	interleukin enhancer binding factor 2 && sp|Q12905|ILF2_HUMAN Interleukin enhancer-binding factor 2 OS=Homo sapiens OX=9606 GN=ILF2 PE=1 SV=2 && PF07528:DZF domain	-
100517321	63.2997	80.892	74.4627	90.961	82.3684	61.9822	58.6271	79.9675	TSC22D3	NC_010461.5	88171325	88233583	-	4470	protein_coding	TSC22 domain family member 3%2C transcript variant X3 && sp|Q9EQZ1|T22D3_RAT TSC22 domain family protein 3 OS=Rattus norvegicus OX=10116 GN=Tsc22d3 PE=1 SV=1 && PF01166:TSC-22/dip/bun family	TSC22
100620851	62.3196	60.5609	64.1418	89.4412	78.8575	76.8926	64.1804	69.1057	ANAPC11	NC_010454.4	1095091	1099233	-	573	protein_coding	anaphase promoting complex subunit 11 && sp|Q9NYG5|APC11_HUMAN Anaphase-promoting complex subunit 11 OS=Homo sapiens OX=9606 GN=ANAPC11 PE=1 SV=1 && -	-
100153818	78.2419	65.9936	82.3726	90.0105	66.0401	73.3805	85.2251	72.4803	C7H6orf125	NC_010449.5	29902089	29929802	-	477	protein_coding	uncharacterized protein C6orf125 homolog && sp|Q3SZ13|UQCC2_BOVIN Ubiquinol-cytochrome-c reductase complex assembly factor 2 OS=Bos taurus OX=9913 GN=UQCC2 PE=2 SV=1 && -	-
100627652	84.9374	70.3244	78.4564	79.5278	72.0874	62.0051	65.8236	71.6158	CCT5	NC_010458.4	72211452	72223202	-	2286	protein_coding	chaperonin containing TCP1 subunit 5%2C transcript variant X1 && sp|P48643|TCPE_HUMAN T-complex protein 1 subunit epsilon OS=Homo sapiens OX=9606 GN=CCT5 PE=1 SV=1 && PF00118:TCP-1/cpn60 chaperonin family	-
100625012	65.2513	57.3408	56.3468	76.2985	80.149	74.8096	77.1497	80.7314	PNRC2	NC_010448.4	81722926	81726492	+	2375	protein_coding	proline rich nuclear receptor coactivator 2 && sp|Q0VCW6|PNRC2_BOVIN Proline-rich nuclear receptor coactivator 2 OS=Bos taurus OX=9913 GN=PNRC2 PE=2 SV=1 && PF15365:Proline-rich nuclear receptor coactivator motif	-
396614	58.8515	50.6768	52.7091	94.436	77.5671	67.2757	69.5469	77.3003	ETFB	NC_010448.4	58501892	58517580	+	1081	protein_coding	electron transfer flavoprotein beta subunit && sp|Q6UAQ8|ETFB_PIG Electron transfer flavoprotein subunit beta OS=Sus scrofa OX=9823 GN=ETFB PE=1 SV=3 && PF01012:Electron transfer flavoprotein domain	-
100512335	69.1088	64.295	68.7605	75.7266	68.5249	65.4256	72.6854	70.2946	PRELID1	NC_010444.4	80641844	80646390	-	1250	protein_coding	PRELI domain containing 1 && sp|Q32KN9|PRLD1_BOVIN PRELI domain-containing protein 1, mitochondrial OS=Bos taurus OX=9913 GN=PRELID1 PE=2 SV=1 && PF04707:PRELI-like family	-
100522188	48.4226	56.9407	54.0803	66.0677	96.0302	81.8805	76.1212	89.2492	ATRAID	NC_010445.4	111914710	111919766	-	1074	protein_coding	all-trans retinoic acid induced differentiation factor && sp|Q6UW56|ARAID_HUMAN All-trans retinoic acid-induced differentiation factor OS=Homo sapiens OX=9606 GN=ATRAID PE=1 SV=2 && -	-
100520774	54.4575	55.6377	57.0875	69.402	91.5125	73.2282	78.6652	84.6669	BCAP31	NC_010461.5	124456999	124484923	-	4206	protein_coding	B-cell receptor-associated protein 31%2C transcript variant X3 && sp|Q5R8H3|BAP31_PONAB B-cell receptor-associated protein 31 OS=Pongo abelii OX=9601 GN=BCAP31 PE=2 SV=3 && -	-
100523593	62.254	59.672	60.0595	86.324	74.8216	77.368	67.1165	77.7014	TBCA	NC_010444.4	86581603	86664994	-	617	protein_coding	tubulin folding cofactor A && sp|Q6PEC1|TBCA_RAT Tubulin-specific chaperone A OS=Rattus norvegicus OX=10116 GN=Tbca PE=1 SV=1 && PF02970:Tubulin binding cofactor A	-
100337672	92.2501	69.0644	74.4427	86.1477	68.5533	62.4697	66.7829	69.2941	FKBP4	NC_010447.5	67314010	67321628	-	1546	protein_coding	FK506 binding protein 4 && sp|Q9TRY0|FKBP4_BOVIN Peptidyl-prolyl cis-trans isomerase FKBP4 OS=Bos taurus OX=9913 GN=FKBP4 PE=1 SV=4 && PF00254:FKBP-type peptidyl-prolyl cis-trans isomerase|PF00515:Tetratricopeptide repeat	-
100517459	94.7435	87.3917	98.9087	53.0485	76.1216	66.1528	64.8135	75.2795	ENC1	NC_010444.4	83678518	83691812	-	5241	protein_coding	ectodermal-neural cortex 1%2C transcript variant X1 && sp|O14682|ENC1_HUMAN Ectoderm-neural cortex protein 1 OS=Homo sapiens OX=9606 GN=ENC1 PE=1 SV=2 && -	ZBTB
100579143	63.8259	68.205	56.0259	84.5991	76.2127	69.8028	78.1287	90.1213	HSBP1	NC_010448.4	4795203	4798158	-	525	protein_coding	heat shock factor binding protein 1 && sp|Q5RDI2|HSBP1_PONAB Heat shock factor-binding protein 1 OS=Pongo abelii OX=9601 GN=HSBP1 PE=3 SV=1 && -	-
100522203	75.2453	70.6555	73.5028	83.0878	74.6863	65.2084	66.3688	74.4184	PDIA4	NC_010451.4	109260850	109280256	+	2859	protein_coding	protein disulfide isomerase family A member 4 && sp|Q29RV1|PDIA4_BOVIN Protein disulfide-isomerase A4 OS=Bos taurus OX=9913 GN=PDIA4 PE=2 SV=1 && PF00085:Thioredoxin|PF13848:Thioredoxin-like domain	-
100170651	67.461	50.8167	56.3604	59.8411	98.1252	94.8082	99.8012	102.358	SLC30A2	NC_010448.4	83478761	83484876	-	1432	protein_coding	solute carrier family 30 member 2 && sp|Q2HJ10|ZNT2_MOUSE Zinc transporter 2 OS=Mus musculus OX=10090 GN=Slc30a2 PE=1 SV=1 && PF01545:Cation efflux family	-
641348	51.8457	45.9913	52.3673	98.8627	84.8859	65.804	67.0495	78.6903	SLC1A5	NC_010448.4	52647432	52661464	-	2879	protein_coding	solute carrier family 1 member 5%2C transcript variant X1 && sp|Q95JC7|AAAT_BOVIN Neutral amino acid transporter B(0) OS=Bos taurus OX=9913 GN=SLC1A5 PE=2 SV=1 && -	-
396926	58.6122	62.5099	59.3108	75.3844	88.4407	69.0418	74.1439	86.7978	CTSV	NC_010452.4	25202360	25208058	+	1585	protein_coding	cathepsin V%2C transcript variant X2 && sp|Q28944|CATL1_PIG Procathepsin L OS=Sus scrofa OX=9823 GN=CTSL PE=2 SV=1 && PF00112:Papain family cysteine protease|PF08246:Cathepsin propeptide inhibitor domain (I29)	-
733637	65.0138	62.2391	64.3092	64.0508	77.6545	71.899	78.2116	78.7051	LOC733637	NC_010448.4	103413841	103424790	-	1379	protein_coding	myosin regulatory light chain 2 protein%2C transcript variant 2 && sp|P24032|MLRN_CHICK Myosin regulatory light chain 2, smooth muscle minor isoform OS=Gallus gallus OX=9031 PE=2 SV=2 && PF13405:EF-hand domain	-
100156249	74.9355	63.1401	64.4333	76.7696	74.3695	63.1645	61.5859	69.9768	MLEC	NC_010456.5	40601982	40617382	+	6522	protein_coding	malectin && sp|Q14165|MLEC_HUMAN Malectin OS=Homo sapiens OX=9606 GN=MLEC PE=1 SV=1 && -	-
102158514	57.4104	61.6177	60.3903	65.9969	84.4091	76.7388	74.6866	88.8738	SERINC1	NC_010443.5	40099323	40141552	+	2995	protein_coding	serine incorporator 1 && sp|Q5R419|SERC1_PONAB Serine incorporator 1 OS=Pongo abelii OX=9601 GN=SERINC1 PE=2 SV=1 && PF03348:Serine incorporator (Serinc)	-
100513556	86.1246	80.7882	47.3563	84.0056	117.498	49.0381	52.8142	107.995	CAVIN3	NC_010451.4	3378144	3379851	+	1149	protein_coding	caveolae associated protein 3 && sp|A4FV37|CAVN3_BOVIN Caveolae-associated protein 3 OS=Bos taurus OX=9913 GN=CAVIN3 PE=2 SV=1 && PF15237:PTRF/SDPR family	-
100622706	68.3681	67.3747	69.8615	80.5516	69.432	70.9758	69.3783	65.1142	WDR1	NC_010450.4	6413338	6452383	-	2884	protein_coding	WD repeat domain 1 && sp|Q2KJH4|WDR1_BOVIN WD repeat-containing protein 1 OS=Bos taurus OX=9913 GN=WDR1 PE=2 SV=3 && PF00400:WD domain, G-beta repeat	-
397010	60.2485	55.6797	64.4066	81.7947	76.0764	59.7509	60.8242	73.0533	VDAC1	NC_010444.4	136302188	136334461	-	1909	protein_coding	voltage dependent anion channel 1 && sp|Q9MZ16|VDAC1_PIG Voltage-dependent anion-selective channel protein 1 OS=Sus scrofa OX=9823 GN=VDAC1 PE=2 SV=3 && PF01459:Eukaryotic porin	-
100151996	66.6915	60.8585	68.3544	71.3525	77.5369	71.2285	66.3718	79.4318	TRAM1	NC_010446.5	64768600	64800513	+	2883	protein_coding	translocation associated membrane protein 1%2C transcript variant X1 && sp|Q9GKZ4|TRAM1_BOVIN Translocating chain-associated membrane protein 1 OS=Bos taurus OX=9913 GN=TRAM1 PE=2 SV=3 && PF08390:TRAM1-like protein|PF03798:TLC domain	-
100134958	68.0259	63.0482	63.845	82.9415	77.0138	70.4091	71.2389	71.176	CAPZB	NC_010448.4	77780682	77912653	-	1848	protein_coding	capping actin protein of muscle Z-line beta subunit%2C transcript variant X2 && sp|P47756|CAPZB_HUMAN F-actin-capping protein subunit beta OS=Homo sapiens OX=9606 GN=CAPZB PE=1 SV=4 && -	-
397026	56.6377	51.811	59.7277	70.5919	87.2201	74.3177	80.0286	86.3944	SUCLG2	NC_010455.5	48650851	49090521	-	1968	protein_coding	succinate-CoA ligase GDP-forming beta subunit%2C transcript variant X1 && sp|P53590|SUCB2_PIG Succinate--CoA ligase [GDP-forming] subunit beta, mitochondrial (Fragment) OS=Sus scrofa OX=9823 GN=SUCLG2 PE=1 SV=2 && -	-
100141402	60.9944	61.2362	66.3372	80.5152	72.8433	68.8595	68.2994	67.3042	CDC37	NC_010444.4	69202695	69212909	-	1821	protein_coding	cell division cycle 37%2C transcript variant X1 && sp|Q63692|CDC37_RAT Hsp90 co-chaperone Cdc37 OS=Rattus norvegicus OX=10116 GN=Cdc37 PE=1 SV=2 && PF08564:Cdc37 C terminal domain|PF03234:Cdc37 N terminal kinase binding|PF08565:Cdc37 Hsp90 binding domain	-
100510904	64.4043	63.5669	73.0679	89.2718	75.2218	70.2226	71.0727	75.6469	LOC100510904	NC_010447.5	10038944	10041242	-	2299	protein_coding	histone H1.0 && sp|Q0IIJ2|H10_BOVIN Histone H1.0 OS=Bos taurus OX=9913 GN=H1-0 PE=2 SV=3 && -	-
397155	62.8362	65.9216	62.4364	74.0945	66.9203	77.5074	71.3715	65.0952	RAMP2	NC_010454.4	20092204	20094426	-	742	protein_coding	receptor activity modifying protein 2 && sp|O60895|RAMP2_HUMAN Receptor activity-modifying protein 2 OS=Homo sapiens OX=9606 GN=RAMP2 PE=1 SV=2 && PF04901:Receptor activity modifying family	-
396938	76.4161	68.4642	73.2174	78.5978	73.8327	68.7908	68.7056	70.988	GANAB	NC_010444.4	9100672	9118396	+	4058	protein_coding	glucosidase II alpha subunit%2C transcript variant X1 && sp|P79403|GANAB_PIG Neutral alpha-glucosidase AB OS=Sus scrofa OX=9823 GN=GANAB PE=1 SV=1 && -	-
780428	56.74	55.9932	57.6529	71.0354	72.8052	69.1343	68.3719	72.1136	CDC42	NC_010448.4	80035034	80089243	+	3030	protein_coding	cell division cycle 42 && sp|Q2KJ93|CDC42_BOVIN Cell division control protein 42 homolog OS=Bos taurus OX=9913 GN=CDC42 PE=1 SV=1 && PF00071:Ras family	-
100144589	62.9763	61.6491	54.8057	82.3202	75.023	66.8404	68.1875	63.4415	SLC3A2	NC_010444.4	8892071	8919070	-	2037	protein_coding	solute carrier family 3 member 2 && sp|P08195|4F2_HUMAN 4F2 cell-surface antigen heavy chain OS=Homo sapiens OX=9606 GN=SLC3A2 PE=1 SV=3 && PF00128:Alpha amylase, catalytic domain|PF16028:Solute carrier family 3 member 2 N-terminus	-
100152263	70.7562	73.45	73.3441	68.749	73.6109	68.9671	70.5205	71.2713	ANP32B	NC_010443.5	239842062	239868404	+	1676	protein_coding	acidic nuclear phosphoprotein 32 family member B && sp|Q3SZC6|AN32B_BOVIN Acidic leucine-rich nuclear phosphoprotein 32 family member B OS=Bos taurus OX=9913 GN=ANP32B PE=2 SV=1 && -	-
100152260	61.2572	65.1797	63.8077	68.4007	67.9369	74.5436	73.3022	72.7416	PRDX4	NC_010461.5	19800153	19819575	+	1136	protein_coding	peroxiredoxin 4%2C transcript variant X1 && sp|O08807|PRDX4_MOUSE Peroxiredoxin-4 OS=Mus musculus OX=10090 GN=Prdx4 PE=1 SV=1 && PF10417:C-terminal domain of 1-Cys peroxiredoxin|PF00578:AhpC/TSA family	-
100127170	76.4855	68.4908	67.2371	82.5725	64.0173	59.5227	60.5177	60.1396	HNRNPAB	NC_010444.4	80186998	80194155	-	1843	protein_coding	heterogeneous nuclear ribonucleoprotein A/B%2C transcript variant X1 && sp|Q99729|ROAA_HUMAN Heterogeneous nuclear ribonucleoprotein A/B OS=Homo sapiens OX=9606 GN=HNRNPAB PE=1 SV=2 && PF08143:CBFNT (NUC161) domain|PF00076:RNA recognition motif. (a.k.a. RRM, RBD, or RNP domain)	-
100521318	80.2263	80.9945	83.9235	54.0116	84.8896	75.1829	72.809	81.9869	GPT2	NC_010448.4	37625428	37669695	-	4334	protein_coding	glutamic--pyruvic transaminase 2%2C transcript variant X1 && sp|Q8TD30|ALAT2_HUMAN Alanine aminotransferase 2 OS=Homo sapiens OX=9606 GN=GPT2 PE=1 SV=1 && -	-
100622139	69.1771	61.626	63.5229	84.6885	66.5327	73.1003	69.1903	69.0153	CHMP2A	NC_010448.4	63102155	63105032	-	1102	protein_coding	charged multivesicular body protein 2A%2C transcript variant X2 && sp|Q6IP52|CHM2A_XENLA Charged multivesicular body protein 2a OS=Xenopus laevis OX=8355 GN=chmp2a PE=2 SV=1 && PF03357:Snf7	-
397104	45.9316	38.109	44.5551	72.1962	90.6189	69.1415	71.7094	92.9748	ACADM	NC_010448.4	137541481	137575544	-	1830	protein_coding	acyl-CoA dehydrogenase%2C C-4 to C-12 straight chain && sp|P41367|ACADM_PIG Medium-chain specific acyl-CoA dehydrogenase, mitochondrial OS=Sus scrofa OX=9823 GN=ACADM PE=1 SV=3 && PF02770:Acyl-CoA dehydrogenase, middle domain|PF02771:Acyl-CoA dehydrogenase, N-terminal domain|PF00441:Acyl-CoA dehydrogenase, C-terminal domain	-
100512454	60.1423	57.1874	61.3301	79.7249	78.6437	66.3273	63.7948	70.9907	PSMC3	NC_010444.4	15185482	15191189	+	1603	protein_coding	proteasome 26S subunit%2C ATPase 3%2C transcript variant X1 && sp|O88685|PRS6A_MOUSE 26S proteasome regulatory subunit 6A OS=Mus musculus OX=10090 GN=Psmc3 PE=1 SV=2 && PF00004:ATPase family associated with various cellular activities (AAA)|PF17862:AAA+ lid domain|PF16450:Proteasomal ATPase OB C-terminal domain	-
100154443	64.5467	61.4692	67.0009	86.8067	70.7911	64.6138	70.1847	67.824	NDUFA8	NC_010443.5	262243225	262258186	-	829	protein_coding	NADH_ubiquinone oxidoreductase subunit A8 && sp|P42029|NDUA8_BOVIN NADH dehydrogenase [ubiquinone] 1 alpha subcomplex subunit 8 OS=Bos taurus OX=9913 GN=NDUFA8 PE=1 SV=2 && PF06747:CHCH domain	-
396615	49.53	43.7528	51.8177	66.2782	76.5547	68.0158	72.8412	72.4955	ETFA	NC_010449.5	56450508	56540275	-	1434	protein_coding	electron transfer flavoprotein alpha subunit%2C transcript variant X1 && sp|P13804|ETFA_HUMAN Electron transfer flavoprotein subunit alpha, mitochondrial OS=Homo sapiens OX=9606 GN=ETFA PE=1 SV=1 && PF01012:Electron transfer flavoprotein domain|PF00766:Electron transfer flavoprotein FAD-binding domain	-
100152303	41.3663	45.2187	64.7531	65.9542	82.4393	60.2749	65.2959	74.3854	ACAT2	NC_010443.5	7600616	7612861	-	1638	protein_coding	acetyl-CoA acetyltransferase 2 && sp|Q9BWD1|THIC_HUMAN Acetyl-CoA acetyltransferase, cytosolic OS=Homo sapiens OX=9606 GN=ACAT2 PE=1 SV=2 && PF02803:Thiolase, C-terminal domain|PF00108:Thiolase, N-terminal domain	-
100623256	62.1874	62.2077	66.3901	78.2406	68.7635	67.6722	70.3211	67.512	ILK	NC_010451.4	3145647	3152097	-	1970	protein_coding	integrin linked kinase%2C transcript variant X2 && sp|Q13418|ILK_HUMAN Integrin-linked protein kinase OS=Homo sapiens OX=9606 GN=ILK PE=1 SV=2 && PF13857:Ankyrin repeats (many copies)|PF07714:Protein tyrosine kinase	-
397128	29.3817	95.7026	55.0366	171.478	113.653	45.8246	44.5599	111.653	MX1	NC_010455.5	204843049	204868927	+	2602	protein_coding	MX dynamin like GTPase 1 && sp|P27594|MX1_PIG Interferon-induced GTP-binding protein Mx1 OS=Sus scrofa OX=9823 GN=MX1 PE=2 SV=1 && PF00350:Dynamin family|PF01031:Dynamin central region|PF02212:Dynamin GTPase effector domain	-
100623036	57.5755	58.1847	52.8013	87.2618	88.6817	50.0105	56.7472	78.6443	FAH	NC_010449.5	49047833	49087790	+	1609	protein_coding	fumarylacetoacetate hydrolase && sp|A5PKH3|FAAA_BOVIN Fumarylacetoacetase OS=Bos taurus OX=9913 GN=FAH PE=2 SV=1 && PF09298:Fumarylacetoacetase N-terminal|PF01557:Fumarylacetoacetate (FAA) hydrolase family	-
100125957	49.8104	46.3128	69.9014	59.9292	64.4383	62.2489	62.3498	57.2861	ACLY	NC_010454.4	20796678	20841301	+	4423	protein_coding	ATP citrate lyase%2C transcript variant X1 && sp|P53396|ACLY_HUMAN ATP-citrate synthase OS=Homo sapiens OX=9606 GN=ACLY PE=1 SV=3 && PF02629:CoA binding domain|PF00549:CoA-ligase|PF16114:ATP citrate lyase citrate-binding|PF00285:Citrate synthase, C-terminal domain	-
100153485	84.3351	68.4427	77.0909	74.9225	60.61	60.4615	61.0788	63.6307	TCP1	NC_010443.5	7590140	7600709	+	1936	protein_coding	t-complex 1 && sp|Q32L40|TCPA_BOVIN T-complex protein 1 subunit alpha OS=Bos taurus OX=9913 GN=TCP1 PE=1 SV=1 && PF00118:TCP-1/cpn60 chaperonin family	-
100620392	63.0209	69.4645	70.4139	64.8021	80.321	70.9016	69.9175	74.3723	DAG1	NC_010455.5	32028019	32092450	+	7242	protein_coding	dystroglycan 1%2C transcript variant X1 && sp|Q29243|DAG1_PIG Dystroglycan OS=Sus scrofa OX=9823 GN=DAG1 PE=2 SV=2 && -	-
397121	67.1927	76.3059	75.058	68.3239	70.2959	78.946	74.3739	65.3726	PLAT	NC_010459.5	11195599	11223821	-	2427	protein_coding	plasminogen activator%2C tissue type && sp|Q8SQ23|TPA_PIG Tissue-type plasminogen activator OS=Sus scrofa OX=9823 GN=PLAT PE=2 SV=1 && -	-
100736966	54.391	37.5009	65.4255	99.7356	89.6143	63.1395	71.6761	70.6875	PPP1R1B	NC_010454.4	22681244	22690978	-	1843	protein_coding	protein phosphatase 1 regulatory inhibitor subunit 1B%2C transcript variant X1 && sp|Q9UD71|PPR1B_HUMAN Protein phosphatase 1 regulatory subunit 1B OS=Homo sapiens OX=9606 GN=PPP1R1B PE=1 SV=2 && -	-
100152796	67.3733	76.5721	81.5502	70.7093	64.4328	69.9815	71.77	69.7674	ARGLU1	NC_010453.5	74241089	74267416	-	1776	protein_coding	arginine and glutamate rich 1 && - && PF15346:Arginine and glutamate-rich 1	-
100625322	56.7104	61.6067	59.2129	82.4655	75.0425	59.7207	63.3871	67.5321	PLD3	NC_010448.4	48645347	48667394	+	3891	protein_coding	phospholipase D family member 3%2C transcript variant X2 && sp|Q2KJJ8|PLD3_BOVIN 5'-3' exonuclease PLD3 OS=Bos taurus OX=9913 GN=PLD3 PE=2 SV=1 && -	-
100626322	65.6398	62.3761	65.7845	67.9316	70.5061	68.2097	64.6059	72.9473	NUCKS1	NC_010451.4	66398845	66435548	-	5714	protein_coding	nuclear casein kinase and cyclin dependent kinase substrate 1 && sp|Q29S11|NUCKS_BOVIN Nuclear ubiquitous casein and cyclin-dependent kinase substrate 1 OS=Bos taurus OX=9913 GN=NUCKS1 PE=2 SV=1 && -	-
399539	56.5581	48.5843	53.7087	80.4898	66.762	56.7674	63.3589	69.4899	SUCLG1	NC_010445.4	60142340	60177497	+	1626	protein_coding	succinate-CoA ligase alpha subunit%2C transcript variant X1 && sp|O19069|SUCA_PIG Succinate--CoA ligase [ADP/GDP-forming] subunit alpha, mitochondrial OS=Sus scrofa OX=9823 GN=SUCLG1 PE=1 SV=2 && PF02629:CoA binding domain|PF00549:CoA-ligase	-
100623340	71.8689	72.9776	67.136	78.5067	57.0155	81.7293	85.6455	54.0118	GPRC5B	NC_010445.4	25870369	25896113	+	2886	protein_coding	G protein-coupled receptor class C group 5 member B && sp|Q9NZH0|GPC5B_HUMAN G-protein coupled receptor family C group 5 member B OS=Homo sapiens OX=9606 GN=GPRC5B PE=2 SV=2 && PF00003:7 transmembrane sweet-taste receptor of 3 GCPR	-
100155420	66.7009	66.5472	67.4753	83.7392	74.536	66.9831	64.437	74.3373	SNU13	NC_010447.5	6891014	6900026	+	1594	protein_coding	small nuclear ribonucleoprotein 13%2C transcript variant 2 && sp|Q3B8S0|NH2L1_BOVIN NHP2-like protein 1 OS=Bos taurus OX=9913 GN=SNU13 PE=2 SV=3 && PF01248:Ribosomal protein L7Ae/L30e/S12e/Gadd45 family	-
100737214	67.8853	62.6398	60.8257	86.5519	70.1448	72.309	64.0376	66.8971	POLR2F	NC_010447.5	9905359	9917721	-	587	protein_coding	RNA polymerase II subunit F && sp|P61219|RPAB2_MOUSE DNA-directed RNA polymerases I, II, and III subunit RPABC2 OS=Mus musculus OX=10090 GN=Polr2f PE=2 SV=1 && PF01192:RNA polymerase Rpb6	-
100517573	65.5942	59.3495	60.6681	81.3724	73.786	68.0214	59.0699	73.7463	TMEM258	NC_010444.4	9756970	9760615	+	468	protein_coding	transmembrane protein 258 && sp|Q76LT9|TM258_CHICK Transmembrane protein 258 OS=Gallus gallus OX=9031 GN=TMEM258 PE=3 SV=1 && -	-
100520727	64.4096	67.9881	70.6305	69.8624	78.3338	62.8531	66.5333	67.5252	GET4	NC_010445.4	533525	547527	+	2083	protein_coding	golgi to ER traffic protein 4%2C transcript variant X1 && sp|Q0P5I8|GET4_BOVIN Golgi to ER traffic protein 4 homolog OS=Bos taurus OX=9913 GN=GET4 PE=2 SV=1 && PF04190:Protein of unknown function (DUF410)	-
100737887	62.6166	58.4161	59.992	80.8481	72.3452	72.9625	65.9219	72.6199	PPIB	NC_010443.5	107886663	107893155	+	1016	protein_coding	peptidylprolyl isomerase B && sp|P80311|PPIB_BOVIN Peptidyl-prolyl cis-trans isomerase B OS=Bos taurus OX=9913 GN=PPIB PE=1 SV=4 && PF00160:Cyclophilin type peptidyl-prolyl cis-trans isomerase/CLD	-
100623047	57.2613	79.4944	72.0952	51.6479	72.2629	67.5595	64.2733	63.5089	CHPF	NC_010457.5	121547666	121553590	-	3190	protein_coding	chondroitin polymerizing factor && sp|Q8IZ52|CHSS2_HUMAN Chondroitin sulfate synthase 2 OS=Homo sapiens OX=9606 GN=CHPF PE=1 SV=2 && PF05679:Chondroitin N-acetylgalactosaminyltransferase	-
100621695	71.229	60.8369	82.7166	47.161	67.7143	99.703	89.6162	75.264	LOC100621695	NC_010459.5	35167885	35173855	-	453	lncRNA	uncharacterized LOC100621695 && sp|Q8K3U4|DFB36_MOUSE Beta-defensin 36 OS=Mus musculus OX=10090 GN=Defb36 PE=3 SV=2 && -	-
100156461	64.9112	65.2061	48.2017	72.6248	73.362	64.6196	64.8671	69.6317	BMP1	NC_010456.5	6443773	6489066	+	3726	protein_coding	bone morphogenetic protein 1 && sp|P13497|BMP1_HUMAN Bone morphogenetic protein 1 OS=Homo sapiens OX=9606 GN=BMP1 PE=1 SV=2 && PF14670:Coagulation Factor Xa inhibitory site|PF00431:CUB domain|PF01400:Astacin (Peptidase family M12A)	-
100626434	56.5008	55.336	59.0956	78.0383	74.2158	66.9655	69.1721	68.0291	ADI1	NC_010445.4	131295257	131303663	+	1136	protein_coding	acireductone dioxygenase 1 && sp|Q3ZBL1|MTND_BOVIN 1,2-dihydroxy-3-keto-5-methylthiopentene dioxygenase OS=Bos taurus OX=9913 GN=ADI1 PE=2 SV=2 && PF03079:ARD/ARD' family	-
100620211	41.2723	64.2194	96.4871	55.3524	66.0822	34.3574	34.8393	56.8359	CHST8	NC_010448.4	43371436	43493250	+	4136	protein_coding	carbohydrate sulfotransferase 8%2C transcript variant X1 && sp|Q9H2A9|CHST8_HUMAN Carbohydrate sulfotransferase 8 OS=Homo sapiens OX=9606 GN=CHST8 PE=1 SV=2 && -	-
397129	54.7481	54.4412	61.6469	64.5611	75.0047	71.1625	63.7358	73.1189	DLD	NC_010451.4	107642129	107668443	+	2293	protein_coding	dihydrolipoamide dehydrogenase && sp|P09623|DLDH_PIG Dihydrolipoyl dehydrogenase, mitochondrial OS=Sus scrofa OX=9823 GN=DLD PE=1 SV=1 && PF07992:Pyridine nucleotide-disulphide oxidoreductase|PF02852:Pyridine nucleotide-disulphide oxidoreductase, dimerisation domain	-
100621037	71.5809	64.2698	68.2703	64.063	71.1357	72.2354	75.1403	62.5426	2025-09-09	NC_010454.4	4254771	4347526	-	3454	protein_coding	septin 9 && sp|Q9UHD8|SEPT9_HUMAN Septin-9 OS=Homo sapiens OX=9606 GN=SEPTIN9 PE=1 SV=2 && -	-
100513927	92.1521	62.272	101.899	92.2243	70.4029	65.5261	59.3845	72.5324	NDRG4	NC_010448.4	20222876	20265581	+	4694	protein_coding	NDRG family member 4%2C transcript variant X1 && sp|Q6DIX1|NDRG4_XENTR Protein NDRG4 OS=Xenopus tropicalis OX=8364 GN=ndrg4 PE=2 SV=1 && -	-
100153503	64.1292	83.1557	85.4761	68.7278	72.3637	73.2587	74.8809	68.2023	MMP11	NC_010456.5	49907684	49917494	-	8098	protein_coding	matrix metallopeptidase 11%2C transcript variant X3 && sp|P24347|MMP11_HUMAN Stromelysin-3 OS=Homo sapiens OX=9606 GN=MMP11 PE=1 SV=3 && -	-
399538	52.9004	55.1615	59.3879	71.0622	79.4915	62.8055	60.3831	73.9135	PRDX6	NC_010451.4	115857629	115868898	+	1661	protein_coding	peroxiredoxin 6 && sp|Q9TSX9|PRDX6_PIG Peroxiredoxin-6 OS=Sus scrofa OX=9823 GN=PRDX6 PE=2 SV=3 && PF00578:AhpC/TSA family|PF10417:C-terminal domain of 1-Cys peroxiredoxin	-
100155484	74.8968	72.4528	72.8108	71.0827	70.227	76.1311	70.9491	69.6205	SARS	NC_010446.5	110857067	110874712	-	1949	protein_coding	seryl-tRNA synthetase && sp|Q9GMB8|SYSC_BOVIN Serine--tRNA ligase, cytoplasmic OS=Bos taurus OX=9913 GN=SARS1 PE=2 SV=3 && PF00587:tRNA synthetase class II core domain (G, H, P, S and T)|PF02403:Seryl-tRNA synthetase N-terminal domain	-
397360	48.4508	57.4521	32.9732	95.5349	97.1629	58.2891	56.3234	82.5689	CEBPB	NC_010459.5	51722633	51723673	+	1041	protein_coding	CCAAT/enhancer binding protein beta && sp|P17676|CEBPB_HUMAN CCAAT/enhancer-binding protein beta OS=Homo sapiens OX=9606 GN=CEBPB PE=1 SV=2 && PF07716:Basic region leucine zipper	C/EBP
503544	46.0406	50.6027	56.4344	58.7501	83.7323	68.5159	70.4456	82.8621	DECR1	NC_010446.5	46731359	46767427	-	2341	protein_coding	2%2C4-dienoyl-CoA reductase 1 && sp|Q16698|DECR_HUMAN 2,4-dienoyl-CoA reductase [(3E)-enoyl-CoA-producing], mitochondrial OS=Homo sapiens OX=9606 GN=DECR1 PE=1 SV=1 && PF13561:Enoyl-(Acyl carrier protein) reductase	-
100522387	64.6613	65.0298	64.7195	57.0374	79.0189	68.9903	73.2749	80.4581	CTSC	NC_010451.4	21726628	21761796	-	4668	protein_coding	cathepsin C%2C transcript variant X2 && sp|Q3ZCJ8|CATC_BOVIN Dipeptidyl peptidase 1 OS=Bos taurus OX=9913 GN=CTSC PE=2 SV=1 && -	-
100622584	75.1791	70.9182	68.722	61.509	70.255	68.0427	64.6541	69.1457	GLG1	NC_010448.4	13011829	13165487	+	8728	protein_coding	golgi glycoprotein 1 && sp|Q92896|GSLG1_HUMAN Golgi apparatus protein 1 OS=Homo sapiens OX=9606 GN=GLG1 PE=1 SV=2 && -	-
396976	65.5975	75.6063	72.8681	73.5168	70.278	66.9079	58.9718	81.7596	RNASE4	NC_010449.5	78244284	78244931	-	646	protein_coding	ribonuclease A family member 4 && sp|P15468|RNAS4_PIG Ribonuclease 4 OS=Sus scrofa OX=9823 GN=RNASE4 PE=1 SV=3 && PF00074:Pancreatic ribonuclease	-
100526048	65.1098	65.7157	68.36	77.648	74.2533	66.9098	69.311	64.0629	MAF1	NC_010446.5	597410	600520	-	1732	protein_coding	MAF1 homolog%2C negative regulator of RNA polymerase III && sp|A5D9C6|MAF1_BOVIN Repressor of RNA polymerase III transcription MAF1 homolog OS=Bos taurus OX=9913 GN=MAF1 PE=2 SV=1 && -	-
100270722	75.1261	59.0923	81.2764	65.8491	70.9421	69.6943	66.742	72.7543	ARF5	NC_010460.4	20695706	20698635	-	772	protein_coding	ADP ribosylation factor 5 && sp|P84085|ARF5_HUMAN ADP-ribosylation factor 5 OS=Homo sapiens OX=9606 GN=ARF5 PE=1 SV=2 && PF00025:ADP-ribosylation factor family	-
100623614	61.9294	61.3487	63.9613	72.374	69.8083	63.197	67.6976	67.3559	VAPA	NC_010448.4	98212335	98254272	-	1987	protein_coding	VAMP associated protein A%2C transcript variant X1 && sp|Q0VCY1|VAPA_BOVIN Vesicle-associated membrane protein-associated protein A OS=Bos taurus OX=9913 GN=VAPA PE=2 SV=1 && PF00635:MSP (Major sperm protein) domain	-
445464	52.1082	62.9696	55.4996	87.3	95.941	62.691	66.3234	86.5077	C1R	NC_010447.5	63644097	63655149	+	2456	protein_coding	complement C1r && sp|P00736|C1R_HUMAN Complement C1r subcomponent OS=Homo sapiens OX=9606 GN=C1R PE=1 SV=2 && PF00089:Trypsin|PF00431:CUB domain|PF00084:Sushi repeat (SCR repeat)|PF14670:Coagulation Factor Xa inhibitory site	-
100739661	62.2945	59.8897	63.5658	67.8688	71.7607	63.6883	66.4368	66.6959	SNX17	NC_010445.4	111775038	111781545	-	1982	protein_coding	sorting nexin 17 && sp|Q5EA77|SNX17_BOVIN Sorting nexin-17 OS=Bos taurus OX=9913 GN=SNX17 PE=2 SV=1 && PF00787:PX domain|PF18116:Sorting Nexin 17 FERM C-terminal domain	-
100157985	57.5516	49.7611	65.4438	79.6804	66.9883	69.4853	72.1662	63.2506	RNASET2	NC_010443.5	2146707	2164768	+	1950	protein_coding	ribonuclease T2 && sp|Q7M329|RNT2_PIG Ribonuclease T2 OS=Sus scrofa OX=9823 GN=RNASET2 PE=1 SV=1 && -	-
768117	66.4163	69.7363	75.0342	79.8129	64.0803	61.8793	63.5081	58.7807	SRSF2	NC_010454.4	4800578	4803767	+	3036	protein_coding	serine and arginine rich splicing factor 2 && sp|Q3MHR5|SRSF2_BOVIN Serine/arginine-rich splicing factor 2 OS=Bos taurus OX=9913 GN=SRSF2 PE=2 SV=3 && PF00076:RNA recognition motif. (a.k.a. RRM, RBD, or RNP domain)	-
397214	49.5427	68.6643	51.141	62.9413	80.9958	71.7228	70.4065	73.6888	IGF2R	NC_010443.5	7369485	7472480	-	7560	protein_coding	insulin like growth factor 2 receptor && sp|P08169|MPRI_BOVIN Cation-independent mannose-6-phosphate receptor OS=Bos taurus OX=9913 GN=IGF2R PE=1 SV=2 && PF00878:Cation-independent mannose-6-phosphate receptor repeat|PF00040:Fibronectin type II domain	-
100739251	74.6964	75.6616	90.3373	55.5001	68.6302	71.1974	69.2183	76.6523	MUM1L1	NC_010461.5	86785317	86814631	+	11917	protein_coding	MUM1 like 1%2C transcript variant X4 && sp|Q5H9M0|PWP3B_HUMAN PWWP domain-containing DNA repair factor 3B OS=Homo sapiens OX=9606 GN=PWWP3B PE=2 SV=1 && -	-
497064	49.052	47.7205	51.8927	91.2077	73.4895	54.8994	56.9866	61.3869	PSMB3	NC_010454.4	23347060	23357616	-	704	protein_coding	proteasome subunit beta 3 && sp|P33672|PSB3_BOVIN Proteasome subunit beta type-3 OS=Bos taurus OX=9913 GN=PSMB3 PE=1 SV=3 && PF00227:Proteasome subunit	-
100158127	54.9981	55.8757	56.3378	87.3295	66.8355	62.8756	60.7972	60.3194	CNDP2	NC_010443.5	149565327	149584319	-	2609	protein_coding	carnosine dipeptidase 2%2C transcript variant X1 && sp|Q3ZC84|CNDP2_BOVIN Cytosolic non-specific dipeptidase OS=Bos taurus OX=9913 GN=CNDP2 PE=2 SV=1 && PF07687:Peptidase dimerisation domain|PF01546:Peptidase family M20/M25/M40	-
100157162	59.6909	61.4677	65.3679	62.7583	67.1824	69.055	68.9569	66.8619	GLUD1	NC_010456.5	87968850	88005375	-	3043	protein_coding	glutamate dehydrogenase 1 && sp|P42174|DHE3_PIG Glutamate dehydrogenase 1, mitochondrial OS=Sus scrofa OX=9823 GN=GLUD1 PE=1 SV=2 && PF02812:Glu/Leu/Phe/Val dehydrogenase, dimerisation domain|PF00208:Glutamate/Leucine/Phenylalanine/Valine dehydrogenase	-
100286877	71.0258	67.3596	69.1037	71.9176	63.1967	61.3188	63.5861	62.6576	PRMT1	NC_010448.4	54718845	54730411	+	2704	protein_coding	protein arginine methyltransferase 1%2C transcript variant X1 && sp|Q63009|ANM1_RAT Protein arginine N-methyltransferase 1 OS=Rattus norvegicus OX=10116 GN=Prmt1 PE=1 SV=1 && PF13649:Methyltransferase domain	-
100187581	60.8035	58.9706	58.0613	68.0505	71.0204	67.5397	69.054	65.6417	CLTA	NC_010443.5	236971317	236993291	+	1391	protein_coding	clathrin light chain A%2C transcript variant X4 && sp|P09496|CLCA_HUMAN Clathrin light chain A OS=Homo sapiens OX=9606 GN=CLTA PE=1 SV=1 && PF01086:Clathrin light chain	-
100627838	53.9743	57.9494	65.4977	65.9121	75.3199	64.6811	65.3317	63.0429	PMPCA	NW_018084833.1	1302694	1313522	-	3002	protein_coding	peptidase%2C mitochondrial processing alpha subunit && sp|Q0P5M8|MPPA_BOVIN Mitochondrial-processing peptidase subunit alpha OS=Bos taurus OX=9913 GN=PMPCA PE=2 SV=1 && -	-
100511704	59.8591	73.4656	74.5025	60.5101	65.5328	67.1161	67.3139	69.0472	HNRNPDL	NC_010450.4	135802530	135809871	+	5005	protein_coding	heterogeneous nuclear ribonucleoprotein D like%2C transcript variant X1 && sp|O14979|HNRDL_HUMAN Heterogeneous nuclear ribonucleoprotein D-like OS=Homo sapiens OX=9606 GN=HNRNPDL PE=1 SV=3 && -	-
100517950	73.0799	68.3622	63.1532	57.3851	79.6145	76.982	78.4014	75.9648	TINAGL1	NC_010448.4	88095650	88106092	+	1863	protein_coding	tubulointerstitial nephritis antigen like 1%2C transcript variant X1 && sp|Q9GZM7|TINAL_HUMAN Tubulointerstitial nephritis antigen-like OS=Homo sapiens OX=9606 GN=TINAGL1 PE=1 SV=1 && PF00112:Papain family cysteine protease	-
100151902	70.1035	74.8589	71.9721	67.71	74.3315	66.5823	65.621	66.5064	PBXIP1	NC_010446.5	94837365	94847652	+	3455	protein_coding	PBX homeobox interacting protein 1%2C transcript variant X3 && sp|Q96AQ6|PBIP1_HUMAN Pre-B-cell leukemia transcription factor-interacting protein 1 OS=Homo sapiens OX=9606 GN=PBXIP1 PE=1 SV=1 && -	-
100142667	51.7202	48.5448	56.2368	57.404	77.4148	61.6004	64.2317	73.7622	NAGA	NC_010447.5	6580141	6587550	+	1233	protein_coding	alpha-N-acetylgalactosaminidase && sp|Q58DH9|NAGAB_BOVIN Alpha-N-acetylgalactosaminidase OS=Bos taurus OX=9913 GN=NAGA PE=2 SV=1 && PF16499:Alpha galactosidase A|PF17450:Alpha galactosidase A C-terminal beta sandwich domain	-
100737040	75.7984	69.342	68.5712	65.0513	69.8629	62.0658	63.2496	66.2428	POLR2A	NC_010454.4	52779833	52806210	+	6728	protein_coding	RNA polymerase II subunit A && sp|P11414|RPB1_CRIGR DNA-directed RNA polymerase II subunit RPB1 OS=Cricetulus griseus OX=10029 GN=POLR2A PE=1 SV=2 && -	-
100514753	49.9407	66.9911	52.8558	115.157	101.117	54.4122	61.3573	89.852	UBE2L6	NC_010444.4	13354088	13368446	+	462	protein_coding	ubiquitin conjugating enzyme E2 L6 && sp|A5PJC4|UB2L6_BOVIN Ubiquitin/ISG15-conjugating enzyme E2 L6 OS=Bos taurus OX=9913 GN=UBE2L6 PE=2 SV=1 && PF00179:Ubiquitin-conjugating enzyme	-
100524745	61.8599	53.9855	62.0831	65.2187	75.6744	69.9619	70.7014	67.5208	TRAPPC2L	NC_010448.4	865498	869253	-	784	protein_coding	trafficking protein particle complex 2 like%2C transcript variant X1 && sp|A6H7F7|TPC2L_BOVIN Trafficking protein particle complex subunit 2-like protein OS=Bos taurus OX=9913 GN=TRAPPC2L PE=2 SV=1 && PF04628:Sedlin, N-terminal conserved region	-
100520885	60.5662	61.1903	60.0698	72.5449	65.3866	62.9572	61.189	69.4599	TRMT112	NC_010444.4	7802184	7803556	+	1045	protein_coding	tRNA methyltransferase 11-2 homolog (S. cerevisiae) && sp|Q9DCG9|TR112_MOUSE Multifunctional methyltransferase subunit TRM112-like protein OS=Mus musculus OX=10090 GN=Trmt112 PE=1 SV=1 && PF03966:Trm112p-like protein	-
100623083	69.5712	83.1345	84.2281	67.6352	59.1381	56.8629	60.3173	60.7234	SLC4A3	NC_010457.5	121629794	121643554	+	4280	protein_coding	solute carrier family 4 member 3 && sp|P48751|B3A3_HUMAN Anion exchange protein 3 OS=Homo sapiens OX=9606 GN=SLC4A3 PE=1 SV=2 && PF00955:HCO3- transporter family|PF07565:Band 3 cytoplasmic domain	-
100623886	68.0589	66.3041	65.8862	74.5385	60.919	62.3443	63.0262	58.0111	CCT8	NC_010455.5	192407831	192423466	-	1890	protein_coding	chaperonin containing TCP1 subunit 8 && sp|P50990|TCPQ_HUMAN T-complex protein 1 subunit theta OS=Homo sapiens OX=9606 GN=CCT8 PE=1 SV=4 && PF00118:TCP-1/cpn60 chaperonin family	-
397273	62.3955	53.5728	56.9052	72.1302	72.9891	60.771	65.4102	72.8663	PRDX5	NC_010444.4	7798672	7801955	-	786	protein_coding	peroxiredoxin 5 && sp|P30044|PRDX5_HUMAN Peroxiredoxin-5, mitochondrial OS=Homo sapiens OX=9606 GN=PRDX5 PE=1 SV=4 && PF08534:Redoxin	-
396977	58.1982	55.1973	57.2391	109.182	61.1128	63.3053	61.7655	67.7186	FAU	NC_010444.4	7070903	7072811	+	806	protein_coding	FAU%2C ubiquitin like and ribosomal protein S30 fusion && sp|P62865|UBIM_BOVIN Ubiquitin-like protein FUBI OS=Bos taurus OX=9913 GN=FAU PE=3 SV=1 && PF00240:Ubiquitin family|PF04758:Ribosomal protein S30	-
100624675	54.4135	66.1366	57.3214	74.2766	75.3788	67.2369	64.4849	59.8364	COL18A1	NC_010455.5	207907835	207984082	+	7013	protein_coding	collagen type XVIII alpha 1 chain%2C transcript variant X1 && sp|P39060|COIA1_HUMAN Collagen alpha-1(XVIII) chain OS=Homo sapiens OX=9606 GN=COL18A1 PE=1 SV=5 && -	-
110262251	47.4811	63.2144	58.6977	75.6705	70.2709	63.1627	62.9338	69.0125	PRKAR2B	NC_010451.4	106851044	106957519	+	3307	protein_coding	protein kinase cAMP-dependent type II regulatory subunit beta && sp|P31324|KAP3_MOUSE cAMP-dependent protein kinase type II-beta regulatory subunit OS=Mus musculus OX=10090 GN=Prkar2b PE=1 SV=3 && PF02197:Regulatory subunit of type II PKA R-subunit|PF00027:Cyclic nucleotide-binding domain	-
100154130	59.9467	59.802	59.6079	88.2477	65.0534	68.5297	59.8655	70.2387	NDUFB9	NC_010446.5	15105305	15113281	-	680	protein_coding	NADH_ubiquinone oxidoreductase subunit B9 && sp|Q02369|NDUB9_BOVIN NADH dehydrogenase [ubiquinone] 1 beta subcomplex subunit 9 OS=Bos taurus OX=9913 GN=NDUFB9 PE=1 SV=2 && PF05347:Complex 1 protein (LYR family)	-
100157220	63.8573	57.9822	61.3243	67.255	71.5744	64.9732	66.7285	69.125	TLN1	NC_010443.5	236416041	236450978	-	8908	protein_coding	talin 1%2C transcript variant X5 && sp|P26039|TLN1_MOUSE Talin-1 OS=Mus musculus OX=10090 GN=Tln1 PE=1 SV=2 && PF01608:I/LWEQ domain|PF09141:Talin, middle domain|PF08913:Vinculin Binding Site|PF00373:FERM central domain|PF09379:FERM N-terminal domain|PF16511:N-terminal or F0 domain of Talin-head FERM	-
100622110	49.9614	49.1929	55.185	96.1432	73.7413	68.7398	66.3921	68.3392	NDUFA13	NC_010444.4	58401542	58410414	-	614	protein_coding	NADH_ubiquinone oxidoreductase subunit A13 && sp|Q95KV7|NDUAD_BOVIN NADH dehydrogenase [ubiquinone] 1 alpha subcomplex subunit 13 OS=Bos taurus OX=9913 GN=NDUFA13 PE=1 SV=3 && PF06212:GRIM-19 protein	-
110257483	51.5296	55.1638	58.52	74.1443	72.5801	58.28	62.0504	59.3394	ADRM1	NC_010459.5	61692923	61698138	+	1572	protein_coding	adhesion regulating molecule 1%2C transcript variant X1 && sp|Q9JMB5|ADRM1_RAT Proteasomal ubiquitin receptor ADRM1 OS=Rattus norvegicus OX=10116 GN=Adrm1 PE=1 SV=2 && PF16550:UCH-binding domain|PF04683:Proteasome complex subunit Rpn13 ubiquitin receptor	-
100739125	58.9564	55.4442	59.177	60.3614	72.1221	64.4527	68.0732	77.1053	SPCS2	NC_010451.4	9280517	9305606	+	1728	protein_coding	signal peptidase complex subunit 2 && sp|Q28250|SPCS2_CANLF Signal peptidase complex subunit 2 OS=Canis lupus familiaris OX=9615 GN=SPCS2 PE=1 SV=1 && PF06703:Microsomal signal peptidase 25 kDa subunit (SPC25)	-
448813	67.7376	68.4188	70.013	66.2556	68.3045	64.7651	72.1649	72.9264	DDX39B	NC_010449.5	23658089	23669095	-	4667	protein_coding	DExD-box helicase 39B%2C transcript variant X6 && sp|Q13838|DX39B_HUMAN Spliceosome RNA helicase DDX39B OS=Homo sapiens OX=9606 GN=DDX39B PE=1 SV=1 && -	-
100217386	69.5923	64.7902	67.5514	66.6111	65.4456	61.927	59.8202	66.3892	XBP1	NC_010456.5	46011239	46016526	-	1756	protein_coding	X-box binding protein 1%2C transcript variant 1 && sp|Q3SZZ2|XBP1_BOVIN X-box-binding protein 1 OS=Bos taurus OX=9913 GN=XBP1 PE=2 SV=1 && PF07716:Basic region leucine zipper	TF_bZIP
100523679	65.9993	68.6474	66.7732	62.0003	69.1738	73.2303	66.918	71.8111	CCNI	NC_010450.4	72686095	72719307	-	3074	protein_coding	cyclin I%2C transcript variant X2 && sp|Q14094|CCNI_HUMAN Cyclin-I OS=Homo sapiens OX=9606 GN=CCNI PE=1 SV=1 && PF00134:Cyclin, N-terminal domain	-
100624907	69.3952	67.8177	69.674	67.9393	64.7065	62.8776	64.5932	60.5971	SSRP1	NC_010444.4	13619666	13629233	+	2868	protein_coding	structure specific recognition protein 1%2C transcript variant X2 && sp|Q08945|SSRP1_HUMAN FACT complex subunit SSRP1 OS=Homo sapiens OX=9606 GN=SSRP1 PE=1 SV=1 && PF00505:HMG (high mobility group) box|PF03531:Structure-specific recognition protein (SSRP1)|PF17292:POB3-like N-terminal PH domain|PF08512:Histone chaperone Rttp106-like	HMG
100514403	67.5686	68.373	70.0524	68.3429	66.8063	63.8483	65.0996	60.7875	CPSF1	NC_010446.5	382887	393732	+	4521	protein_coding	cleavage and polyadenylation specific factor 1 && sp|Q10569|CPSF1_BOVIN Cleavage and polyadenylation specificity factor subunit 1 OS=Bos taurus OX=9913 GN=CPSF1 PE=1 SV=1 && PF03178:CPSF A subunit region|PF10433:Mono-functional DNA-alkylating methyl methanesulfonate N-term	-
100153480	54.9447	36.3189	55.8267	71.8295	66.315	57.6559	60.8004	65.7474	SNRPD3	NC_010456.5	49585177	49598015	+	1462	protein_coding	small nuclear ribonucleoprotein D3 polypeptide && sp|P62318|SMD3_HUMAN Small nuclear ribonucleoprotein Sm D3 OS=Homo sapiens OX=9606 GN=SNRPD3 PE=1 SV=1 && -	-
100622444	52.214	53.7904	57.0245	78.0562	68.0883	57.8925	59.1593	66.4497	PSMB2	NC_010448.4	91792055	91829942	-	870	protein_coding	proteasome subunit beta 2 && sp|P49721|PSB2_HUMAN Proteasome subunit beta type-2 OS=Homo sapiens OX=9606 GN=PSMB2 PE=1 SV=1 && PF00227:Proteasome subunit	-
100522628	38.6896	33.945	50.9394	57.8531	90.7494	44.3868	46.0328	80.8587	TSKU	NC_010451.4	10927224	10940851	+	3256	protein_coding	tsukushi%2C small leucine rich proteoglycan%2C transcript variant X2 && sp|Q8WUA8|TSK_HUMAN Tsukushi OS=Homo sapiens OX=9606 GN=TSKU PE=1 SV=3 && -	-
100623873	65.7824	57.3321	59.084	85.4106	66.8096	61.9482	61.4476	65.8832	NDUFB10	NC_010445.4	40003109	40005650	-	828	protein_coding	NADH_ubiquinone oxidoreductase subunit B10 && sp|Q02373|NDUBA_BOVIN NADH dehydrogenase [ubiquinone] 1 beta subcomplex subunit 10 OS=Bos taurus OX=9913 GN=NDUFB10 PE=1 SV=2 && PF10249:NADH-ubiquinone oxidoreductase subunit 10	-
100511362	64.1489	57.6318	62.0472	88.9757	64.7938	63.1092	64.006	64.9643	SEC61B	NC_010443.5	240985173	240991820	+	575	protein_coding	Sec61 translocon beta subunit && sp|P60467|SC61B_CANLF Protein transport protein Sec61 subunit beta OS=Canis lupus familiaris OX=9615 GN=SEC61B PE=1 SV=2 && PF03911:Sec61beta family	-
100525695	59.9435	60.5664	67.1927	69.6326	59.6629	60.6609	65.7879	55.5487	GPAA1	NC_010446.5	614596	618274	-	2075	protein_coding	glycosylphosphatidylinositol anchor attachment 1 && sp|O43292|GPAA1_HUMAN Glycosylphosphatidylinositol anchor attachment 1 protein OS=Homo sapiens OX=9606 GN=GPAA1 PE=1 SV=3 && PF04114:Gaa1-like, GPI transamidase component	-
100622994	67.5926	66.6492	66.667	68.8246	60.6184	62.0552	65.2812	62.1464	MAZ	NC_010445.4	18043032	18047531	+	2617	protein_coding	MYC associated zinc finger protein && sp|P56270|MAZ_HUMAN Myc-associated zinc finger protein OS=Homo sapiens OX=9606 GN=MAZ PE=1 SV=1 && PF00096:Zinc finger, C2H2 type	zf-C2H2
100736833	47.3702	42.3161	38.0377	78.9609	71.5956	60.5551	63.5246	74.3441	MCFD2	NC_010445.4	93620921	93633018	+	2359	protein_coding	multiple coagulation factor deficiency 2%2C transcript variant X1 && sp|Q8NI22|MCFD2_HUMAN Multiple coagulation factor deficiency protein 2 OS=Homo sapiens OX=9606 GN=MCFD2 PE=1 SV=1 && PF13499:EF-hand domain pair	-
100125954	65.4881	59.7707	65.0242	77.5876	61.82	62.9972	61.7147	60.6555	COPS6	NC_010445.4	8002702	8005545	+	1032	protein_coding	COP9 signalosome subunit 6 && sp|A7TX81|CSN6_PIG COP9 signalosome complex subunit 6 OS=Sus scrofa OX=9823 GN=COPS6 PE=2 SV=1 && PF01398:JAB1/Mov34/MPN/PAD-1 ubiquitin protease|PF13012:Maintenance of mitochondrial structure and function	-
100156798	44.7191	44.4201	41.8135	66.4989	83.8943	59.7346	63.4655	71.578	CTSA	NC_010459.5	48082480	48089971	+	1884	protein_coding	cathepsin A && sp|Q3MI05|PPGB_BOVIN Lysosomal protective protein OS=Bos taurus OX=9913 GN=CTSA PE=2 SV=1 && PF00450:Serine carboxypeptidase	-
397337	51.7012	48.4063	54.2543	87.5663	72.2815	57.5285	55.6032	62.604	DHDH	NC_010448.4	54210693	54217250	+	1008	protein_coding	dihydrodiol dehydrogenase && sp|Q9TV69|DHDH_PIG Trans-1,2-dihydrobenzene-1,2-diol dehydrogenase OS=Sus scrofa OX=9823 GN=DHDH PE=1 SV=1 && PF01408:Oxidoreductase family, NAD-binding Rossmann fold	-
100038012	63.0194	59.2	64.7766	66.0372	67.4269	60.5098	59.6517	61.2827	NECTIN2	NC_010448.4	51317386	51358665	+	5135	protein_coding	nectin cell adhesion molecule 2%2C transcript variant X5 && sp|Q92692|NECT2_HUMAN Nectin-2 OS=Homo sapiens OX=9606 GN=NECTIN2 PE=1 SV=1 && -	-
100513555	57.6583	57.7091	66.4878	71.457	67.0425	66.0128	62.4151	70.8429	ADH5	NC_010450.4	121266794	121282313	+	1516	protein_coding	alcohol dehydrogenase 5 (class III)%2C chi polypeptide && sp|Q3ZC42|ADHX_BOVIN Alcohol dehydrogenase class-3 OS=Bos taurus OX=9913 GN=ADH5 PE=2 SV=1 && PF00107:Zinc-binding dehydrogenase|PF08240:Alcohol dehydrogenase GroES-like domain	-
100048954	54.6196	53.8956	57.9945	72.7539	69.9218	64.7801	66.5469	66.7069	SDHD	NC_010451.4	39790654	39803602	+	933	protein_coding	succinate dehydrogenase complex subunit D && sp|A5GZW8|DHSD_PIG Succinate dehydrogenase [ubiquinone] cytochrome b small subunit, mitochondrial OS=Sus scrofa OX=9823 GN=SDHD PE=1 SV=2 && PF05328:CybS, succinate dehydrogenase cytochrome B small subunit	-
100144440	50.8264	61.7382	42.3854	89.5033	68.6633	58.5755	61.2223	67.5461	TOB1	NC_010454.4	27116579	27119906	-	1412	protein_coding	transducer of ERBB2%2C 1 && sp|P50616|TOB1_HUMAN Protein Tob1 OS=Homo sapiens OX=9606 GN=TOB1 PE=1 SV=1 && PF07742:BTG family	-
100512860	55.6912	57.1349	57.8831	82.5083	66.3601	49.5521	54.4071	58.1243	DYNLL2	NC_010454.4	34348336	34356478	+	2618	protein_coding	dynein light chain LC8-type 2%2C transcript variant X1 && sp|Q3MHR3|DYL2_BOVIN Dynein light chain 2, cytoplasmic OS=Bos taurus OX=9913 GN=DYNLL2 PE=3 SV=1 && -	-
100516042	49.6199	48.8202	54.1377	68.4364	67.3173	59.8604	64.7932	64.356	PDHB	NC_010455.5	40161519	40167502	-	1528	protein_coding	pyruvate dehydrogenase (lipoamide) beta && sp|P11966|ODPB_BOVIN Pyruvate dehydrogenase E1 component subunit beta, mitochondrial OS=Bos taurus OX=9913 GN=PDHB PE=1 SV=2 && PF02779:Transketolase, pyrimidine binding domain|PF02780:Transketolase, C-terminal domain	-
100518934	60.1354	60.7514	59.2368	71.0552	77.3165	68.1239	69.9462	72.7518	TPRA1	NC_010455.5	72661580	72666995	+	1505	protein_coding	transmembrane protein adipocyte associated 1 && sp|Q86W33|TPRA1_HUMAN Transmembrane protein adipocyte-associated 1 OS=Homo sapiens OX=9606 GN=TPRA1 PE=1 SV=1 && PF10160:Predicted membrane protein	-
100145895	23.6832	63.1016	37.1072	165.879	96.1631	41.4745	44.1481	95.4192	ISG15	NC_010448.4	63363201	63364211	+	609	protein_coding	ISG15 ubiquitin-like modifier && sp|O02741|ISG15_BOVIN Ubiquitin-like protein ISG15 OS=Bos taurus OX=9913 GN=ISG15 PE=1 SV=3 && PF00240:Ubiquitin family	-
100523442	59.9172	60.003	60.9393	65.9143	64.2127	63.142	62.5433	66.3716	NECAP2	NC_010448.4	75527071	75543187	+	2153	protein_coding	NECAP endocytosis associated 2%2C transcript variant X1 && sp|Q5E9Q4|NECP2_BOVIN Adaptin ear-binding coat-associated protein 2 OS=Bos taurus OX=9913 GN=NECAP2 PE=2 SV=1 && PF07933:Protein of unknown function (DUF1681)	-
100513030	46.4721	48.2936	49.7481	67.2455	66.9573	65.4267	63.1082	67.869	NDUFC2	NC_010451.4	12486488	12492507	-	609	protein_coding	NADH_ubiquinone oxidoreductase subunit C2 && sp|Q02827|NDUC2_BOVIN NADH dehydrogenase [ubiquinone] 1 subunit C2 OS=Bos taurus OX=9913 GN=NDUFC2 PE=1 SV=1 && PF06374:NADH-ubiquinone oxidoreductase subunit b14.5b (NDUFC2)	-
100522851	59.1157	70.6071	72.4299	57.4908	62.1624	68.6515	69.7788	60.4286	CIRBP	NC_010444.4	77185295	77194373	-	7165	protein_coding	cold inducible RNA binding protein%2C transcript variant X18 && sp|Q14011|CIRBP_HUMAN Cold-inducible RNA-binding protein OS=Homo sapiens OX=9606 GN=CIRBP PE=1 SV=1 && -	-
100038022	58.3013	58.5678	60.5289	78.5445	63.6293	60.9173	64.0833	55.9914	COX6B	NC_010448.4	45091829	45102785	+	790	protein_coding	COX6B protein%2C transcript variant X2 && sp|P00429|CX6B1_BOVIN Cytochrome c oxidase subunit 6B1 OS=Bos taurus OX=9913 GN=COX6B1 PE=1 SV=2 && -	-
100519138	41.9018	38.829	36.0089	54.7954	87.9753	61.7185	64.242	81.0348	RETSAT	NC_010445.4	59401161	59416829	+	3921	protein_coding	retinol saturase && sp|Q6NUM9|RETST_HUMAN All-trans-retinol 13,14-reductase OS=Homo sapiens OX=9606 GN=RETSAT PE=1 SV=2 && PF13450:NAD(P)-binding Rossmann-like domain	-
100126861	60.7572	57.2327	59.636	68.8635	61.0746	61.3862	64.5544	56.9224	AKT1	NW_018084979.1	3040277	3061464	-	3019	protein_coding	AKT serine/threonine kinase 1%2C transcript variant X3 && sp|Q01314|AKT1_BOVIN RAC-alpha serine/threonine-protein kinase OS=Bos taurus OX=9913 GN=AKT1 PE=1 SV=2 && -	-
100155274	48.2004	51.6736	51.4663	79.4771	65.6835	50.2429	53.7237	63.7507	PSMC1	NC_010449.5	112027904	112041360	+	1573	protein_coding	proteasome 26S subunit%2C ATPase 1 && sp|P62191|PRS4_HUMAN 26S proteasome regulatory subunit 4 OS=Homo sapiens OX=9606 GN=PSMC1 PE=1 SV=1 && PF17862:AAA+ lid domain|PF00004:ATPase family associated with various cellular activities (AAA)|PF16450:Proteasomal ATPase OB C-terminal domain	-
100514785	55.3127	57.4655	63.4715	62.2786	63.407	58.4654	60.2273	64.4499	LAMC1	NC_010451.4	124283668	124405967	+	7582	protein_coding	laminin subunit gamma 1 && sp|P02468|LAMC1_MOUSE Laminin subunit gamma-1 OS=Mus musculus OX=10090 GN=Lamc1 PE=1 SV=2 && -	-
102160861	49.0427	49.7203	56.8392	60.9752	67.6722	57.8715	57.9234	64.3622	ATP5C1	NC_010452.4	63584288	63599537	-	2769	protein_coding	ATP synthase%2C H+ transporting%2C mitochondrial F1 complex%2C gamma polypeptide 1%2C transcript variant X3 && sp|P05631|ATPG_BOVIN ATP synthase subunit gamma, mitochondrial OS=Bos taurus OX=9913 GN=ATP5F1C PE=1 SV=3 && PF00231:ATP synthase	-
100158053	67.4079	68.7734	61.8838	80.8592	56.0065	57.8816	56.9598	64.5691	DYNLT1	NC_010443.5	8556083	8562865	+	692	protein_coding	dynein light chain Tctex-type 1 && sp|P63171|DYLT1_BOVIN Dynein light chain Tctex-type 1 OS=Bos taurus OX=9913 GN=DYNLT1 PE=1 SV=1 && PF03645:Tctex-1 family	-
397603	50.5927	47.4738	52.7084	56.5077	65.93	54.1365	55.5232	61.3137	IDH2	NC_010449.5	55654298	55675571	-	1816	protein_coding	isocitrate dehydrogenase (NADP(+)) 2%2C mitochondrial && sp|Q04467|IDHP_BOVIN Isocitrate dehydrogenase [NADP], mitochondrial OS=Bos taurus OX=9913 GN=IDH2 PE=1 SV=2 && PF00180:Isocitrate/isopropylmalate dehydrogenase	-
100516546	60.2084	60.9503	60.3788	63.7004	66.4579	59.5792	59.8022	64.0682	GNB2	NC_010445.4	8579037	8585268	+	2651	protein_coding	G protein subunit beta 2%2C transcript variant X1 && sp|P11017|GBB2_BOVIN Guanine nucleotide-binding protein G(I)/G(S)/G(T) subunit beta-2 OS=Bos taurus OX=9913 GN=GNB2 PE=2 SV=3 && PF00400:WD domain, G-beta repeat	-
100134977	69.7098	76.1953	71.5153	60.8482	61.0891	63.1528	60.4935	55.1598	ITGB5	NC_010455.5	135468111	135587483	+	2891	protein_coding	integrin subunit beta 5 && sp|P80747|ITB5_BOVIN Integrin beta-5 OS=Bos taurus OX=9913 GN=ITGB5 PE=1 SV=2 && PF07965:Integrin beta tail domain|PF00362:Integrin beta chain VWA domain|PF17205:Integrin plexin domain|PF18372:Integrin beta epidermal growth factor like domain 1|PF08725:Integrin beta cytoplasmic domain	-
100624868	47.2154	45.734	49.9338	66.6682	66.7396	59.6395	61.9185	60.0598	BNIP3	NC_010456.5	140362123	140371951	-	1466	protein_coding	BCL2 interacting protein 3 && sp|Q32KN2|BNIP3_BOVIN BCL2/adenovirus E1B 19 kDa protein-interacting protein 3 OS=Bos taurus OX=9913 GN=BNIP3 PE=2 SV=1 && PF06553:BNIP3	-
406235	44.8879	55.4836	62.1712	51.6087	63.4348	36.6963	38.7302	62.9623	WNK1	NC_010447.5	68000792	68142533	+	10814	protein_coding	WNK lysine deficient protein kinase 1 && sp|Q6R2V0|WNK1_PIG Serine/threonine-protein kinase WNK1 OS=Sus scrofa OX=9823 GN=WNK1 PE=2 SV=3 && -	-
100519144	64.287	58.2699	60.6281	49.2463	76.0696	53.2285	54.7445	75.2308	FBLN1	NC_010447.5	3839498	3927178	-	3366	protein_coding	fibulin 1%2C transcript variant X1 && sp|Q08879|FBLN1_MOUSE Fibulin-1 OS=Mus musculus OX=10090 GN=Fbln1 PE=1 SV=2 && PF07645:Calcium-binding EGF domain|PF12662:Complement Clr-like EGF-like	-
396675	61.3226	57.5667	68.5499	67.5063	74.1248	58.3931	59.942	63.5758	SREBF2	NC_010447.5	6719484	6784724	-	5853	protein_coding	sterol regulatory element binding transcription factor 2%2C transcript variant X3 && sp|Q12772|SRBP2_HUMAN Sterol regulatory element-binding protein 2 OS=Homo sapiens OX=9606 GN=SREBF2 PE=1 SV=2 && -	bHLH
110255236	61.643	57.336	53.0079	69.5592	62.1719	68.6008	62.188	71.2804	B2M	NC_010443.5	126837721	126844043	-	1166	protein_coding	beta-2-microglobulin%2C transcript variant X3 && sp|Q07717|B2MG_PIG Beta-2-microglobulin OS=Sus scrofa OX=9823 GN=B2M PE=1 SV=1 && PF07654:Immunoglobulin C1-set domain	-
100623924	62.5768	60.334	62.3122	55.1499	57.7556	63.7329	60.2598	59.2933	FKBP9	NC_010460.4	40486371	40532259	-	2981	protein_coding	FK506 binding protein 9 && sp|Q2KJC8|FKBP9_BOVIN Peptidyl-prolyl cis-trans isomerase FKBP9 OS=Bos taurus OX=9913 GN=FKBP9 PE=2 SV=1 && -	-
100156393	61.7092	57.9367	59.66	63.1622	74.1605	62.7255	68.1249	65.9188	RETREG2	NC_010457.5	121212370	121218796	+	2935	protein_coding	reticulophagy regulator family member 2%2C transcript variant X1 && sp|Q3MHU5|RETR2_RAT Reticulophagy regulator 2 OS=Rattus norvegicus OX=10116 GN=Retreg2 PE=1 SV=2 && -	-
100513895	55.2209	46.6555	52.5784	78.2702	66.0938	55.3743	63.9564	67.3264	NDUFB2	NC_010460.4	9135359	9150513	-	434	protein_coding	NADH_ubiquinone oxidoreductase subunit B2 && sp|Q02374|NDUB2_BOVIN NADH dehydrogenase [ubiquinone] 1 beta subcomplex subunit 2, mitochondrial OS=Bos taurus OX=9913 GN=NDUFB2 PE=1 SV=1 && PF14813:NADH dehydrogenase 1 beta subcomplex subunit 2	-
100524413	62.6288	57.8962	58.0748	60.5669	68.6086	59.0374	56.9834	61.2043	DBNL	NC_010460.4	48713335	48725692	-	2368	protein_coding	drebrin like%2C transcript variant X2 && sp|A6H7G2|DBNL_BOVIN Drebrin-like protein OS=Bos taurus OX=9913 GN=DBNL PE=2 SV=1 && -	-
397640	53.4301	47.0859	48.3914	63.0973	79.7114	79.8605	70.1326	78.6186	RGS5	NC_010446.5	87286953	87340816	+	2047	protein_coding	regulator of G protein signaling 5 && sp|Q864Z2|RGS5_PIG Regulator of G-protein signaling 5 OS=Sus scrofa OX=9823 GN=RGS5 PE=2 SV=1 && PF00615:Regulator of G protein signaling domain	-
100302506	88.4272	68.0448	62.2791	78.9019	44.9576	45.6929	44.7388	41.7897	SLC6A8	NC_010461.5	124435282	124452182	+	2147	protein_coding	solute carrier family 6 member 8 && sp|P48029|SC6A8_HUMAN Sodium- and chloride-dependent creatine transporter 1 OS=Homo sapiens OX=9606 GN=SLC6A8 PE=1 SV=1 && PF00209:Sodium:neurotransmitter symporter family	-
100154817	54.6727	50.5264	55.4606	62.0659	64.9859	61.0818	62.0978	69.3215	ATP5F1	NC_010446.5	108896063	108907626	-	1702	protein_coding	ATP synthase%2C H+ transporting%2C mitochondrial Fo complex subunit B1 && sp|P13619|AT5F1_BOVIN ATP synthase F(0) complex subunit B1, mitochondrial OS=Bos taurus OX=9913 GN=ATP5PB PE=1 SV=2 && -	-
100523931	58.8239	49.6357	61.1546	67.9811	62.2519	51.4311	58.1069	58.8921	ERGIC1	NC_010458.4	51283763	51403513	-	3046	protein_coding	endoplasmic reticulum-golgi intermediate compartment 1%2C transcript variant X1 && sp|Q969X5|ERGI1_HUMAN Endoplasmic reticulum-Golgi intermediate compartment protein 1 OS=Homo sapiens OX=9606 GN=ERGIC1 PE=1 SV=1 && PF13850:Endoplasmic Reticulum-Golgi Intermediate Compartment (ERGIC)|PF07970:Endoplasmic reticulum vesicle transporter	-
100154056	61.5198	44.7868	57.3522	73.8259	56.233	47.6492	47.532	55.3313	CALM1	NC_010449.5	112160823	112171754	+	4469	protein_coding	calmodulin 1 && sp|P0DP23|CALM1_HUMAN Calmodulin-1 OS=Homo sapiens OX=9606 GN=CALM1 PE=1 SV=1 && PF13499:EF-hand domain pair	-
100621808	48.4923	39.3992	66.7712	65.7155	59.8892	60.6165	58.8479	52.7374	PPP1R1A	NC_010447.5	19753850	19763281	-	824	protein_coding	protein phosphatase 1 regulatory inhibitor subunit 1A && sp|Q8WMS3|PPR1A_CANLF Protein phosphatase 1 regulatory subunit 1A OS=Canis lupus familiaris OX=9615 GN=PPP1R1A PE=2 SV=1 && PF05395:Protein phosphatase inhibitor 1/DARPP-32	-
100625283	41.4915	40.6205	44.6054	62.2936	77.744	51.7132	53.7829	78.2861	LONP2	NC_010448.4	36372596	36466185	-	2908	protein_coding	lon peptidase 2%2C peroxisomal && sp|Q3SX23|LONP2_BOVIN Lon protease homolog 2, peroxisomal OS=Bos taurus OX=9913 GN=LONP2 PE=2 SV=1 && PF05362:Lon protease (S16) C-terminal proteolytic domain|PF00004:ATPase family associated with various cellular activities (AAA)|PF02190:ATP-dependent protease La (LON) substrate-binding domain	-
733656	61.2475	63.3261	72.2464	59.9472	53.2212	60.8302	61.0931	60.2957	SRSF11	NC_010448.4	142621904	142668107	-	2738	protein_coding	serine and arginine rich splicing factor 11 && sp|Q05519|SRS11_HUMAN Serine/arginine-rich splicing factor 11 OS=Homo sapiens OX=9606 GN=SRSF11 PE=1 SV=1 && -	-
100523057	60.5401	54.6477	54.0562	77.0082	67.5031	50.8329	51.1077	64.8344	YWHAG	NC_010445.4	9994802	10023296	+	2151	protein_coding	tyrosine 3-monooxygenase/tryptophan 5-monooxygenase activation protein gamma && sp|P61981|1433G_HUMAN 14-3-3 protein gamma OS=Homo sapiens OX=9606 GN=YWHAG PE=1 SV=2 && PF00244:14-3-3 protein	-
100628225	54.3801	54.2643	58.384	66.3059	67.9825	59.9294	63.6207	66.067	VAMP3	NC_010448.4	68473921	68482438	+	2234	protein_coding	vesicle associated membrane protein 3 && sp|P63024|VAMP3_MOUSE Vesicle-associated membrane protein 3 OS=Mus musculus OX=10090 GN=Vamp3 PE=1 SV=1 && -	-
497065	48.1859	51.3828	55.162	70.1035	64.2115	55.7469	60.6601	64.8993	PSMB6	NC_010454.4	52096009	52098164	-	1200	protein_coding	proteasome subunit beta 6 && sp|P28072|PSB6_HUMAN Proteasome subunit beta type-6 OS=Homo sapiens OX=9606 GN=PSMB6 PE=1 SV=4 && PF00227:Proteasome subunit	-
100525632	59.1819	55.1437	55.7525	73.7594	60.8857	57.7587	56.9107	57.9698	COPE	NC_010444.4	58930929	58948466	+	1167	protein_coding	coatomer protein complex subunit epsilon && sp|Q28104|COPE_BOVIN Coatomer subunit epsilon OS=Bos taurus OX=9913 GN=COPE PE=1 SV=3 && PF04733:Coatomer epsilon subunit	-
100624870	48.224	39.9335	47.2774	74.6364	69.8756	65.9184	66.3526	59.2072	COPS9	NC_010457.5	139260471	139264252	-	492	protein_coding	COP9 signalosome subunit 9 && sp|Q3U898|CSN9_MOUSE COP9 signalosome complex subunit 9 OS=Mus musculus OX=10090 GN=Cops9 PE=1 SV=1 && -	-
414852	69.9585	65.1571	68.1324	56.6328	55.9184	62.9497	59.8989	58.7927	MAGED1	NC_010461.5	45258761	45329282	+	3218	protein_coding	MAGE family member D1%2C transcript variant X1 && sp|Q6ITT4|MAGD1_PIG Melanoma-associated antigen D1 OS=Sus scrofa OX=9823 GN=MAGED1 PE=2 SV=1 && PF01454:MAGE family	-
110255331	44.8375	46.3054	55.5226	54.946	70.8667	56.1094	58.953	66.926	LOC110255331	NC_010449.5	96868109	96873604	+	1880	protein_coding	acyl-coenzyme A thioesterase 1-like && sp|P49753|ACOT2_HUMAN Acyl-coenzyme A thioesterase 2, mitochondrial OS=Homo sapiens OX=9606 GN=ACOT2 PE=1 SV=6 && PF08840:BAAT / Acyl-CoA thioester hydrolase C terminal|PF04775:Acyl-CoA thioester hydrolase/BAAT N-terminal region	-
100049699	37.5075	46.7954	49.3641	58.5953	76.1806	57.6451	60.3973	75.6058	SFXN1	NC_010444.4	82025799	82057629	-	4252	protein_coding	sideroflexin 1%2C transcript variant X4 && sp|A5A761|SFXN1_PIG Sideroflexin-1 OS=Sus scrofa OX=9823 GN=SFXN1 PE=2 SV=1 && PF03820:Tricarboxylate carrier	-
100154850	60.5741	58.938	58.1565	73.8264	60.4076	58.4226	60.6516	55.9441	SF3A1	NC_010456.5	47312460	47335448	-	2990	protein_coding	splicing factor 3a subunit 1 && sp|A2VDN6|SF3A1_BOVIN Splicing factor 3A subunit 1 OS=Bos taurus OX=9913 GN=SF3A1 PE=2 SV=1 && PF00240:Ubiquitin family|PF12230:Pre-mRNA splicing factor PRP21 like protein|PF01805:Surp module	-
100037985	48.3568	47.5097	48.3205	62.8606	68.6934	57.4492	60.5054	62.4411	NDUFC1	NC_010450.4	87695273	87700024	+	410	protein_coding	NADH_ubiquinone oxidoreductase subunit C1 && sp|Q02376|NDUC1_BOVIN NADH dehydrogenase [ubiquinone] 1 subunit C1, mitochondrial OS=Bos taurus OX=9913 GN=NDUFC1 PE=1 SV=1 && -	-
100516488	53.6108	51.9977	54.9155	65.9552	63.2366	61.7609	61.7829	64.9267	TUFM	NC_010445.4	18521119	18524705	-	1843	protein_coding	Tu translation elongation factor%2C mitochondrial && sp|P49410|EFTU_BOVIN Elongation factor Tu, mitochondrial OS=Bos taurus OX=9913 GN=TUFM PE=1 SV=1 && PF03144:Elongation factor Tu domain 2|PF03143:Elongation factor Tu C-terminal domain|PF00009:Elongation factor Tu GTP binding domain	-
403334	32.9447	31.7695	53.0119	56.981	71.6372	47.0942	50.9236	72.5946	CYP51	NC_010451.4	72057506	72079587	-	2476	protein_coding	cytochrome P450%2C family 51%2C subfamily A%2C polypeptide 1 && sp|O46420|CP51A_PIG Lanosterol 14-alpha demethylase OS=Sus scrofa OX=9823 GN=CYP51A1 PE=2 SV=1 && PF00067:Cytochrome P450	-
100519964	67.3602	63.427	64.5059	63.5195	61.1941	59.9413	61.3612	60.5726	DENND5A	NC_010451.4	268372	357334	+	4698	protein_coding	DENN domain containing 5A && sp|Q6PAL8|DEN5A_MOUSE DENN domain-containing protein 5A OS=Mus musculus OX=10090 GN=Dennd5a PE=1 SV=1 && PF02759:RUN domain|PF01477:PLAT/LH2 domain|PF03455:dDENN domain|PF03456:uDENN domain|PF02141:DENN (AEX-3) domain	-
397604	51.5637	46.5984	52.5832	60.885	67.214	53.2055	57.7256	68.7455	HADH	NC_010450.4	113952561	114005510	-	1718	protein_coding	hydroxyacyl-CoA dehydrogenase && sp|P00348|HCDH_PIG Hydroxyacyl-coenzyme A dehydrogenase, mitochondrial OS=Sus scrofa OX=9823 GN=HADH PE=1 SV=2 && -	-
100520250	64.8461	58.9515	59.4031	58.9068	61.6594	56.3163	58.2143	54.5702	AP2A1	NC_010448.4	54786537	54823906	+	3467	protein_coding	adaptor related protein complex 2 alpha 1 subunit%2C transcript variant X1 && sp|O95782|AP2A1_HUMAN AP-2 complex subunit alpha-1 OS=Homo sapiens OX=9606 GN=AP2A1 PE=1 SV=3 && PF01602:Adaptin N terminal region|PF02883:Adaptin C-terminal domain|PF02296:Alpha adaptin AP2, C-terminal domain	-
100514957	78.4858	64.3338	75.1743	48.6337	58.7306	63.1545	61.183	59.2169	ILDR2	NC_010446.5	84056736	84117123	+	5850	protein_coding	immunoglobulin like domain containing receptor 2%2C transcript variant X1 && sp|Q71H61|ILDR2_HUMAN Immunoglobulin-like domain-containing receptor 2 OS=Homo sapiens OX=9606 GN=ILDR2 PE=2 SV=1 && PF05624:Lipolysis stimulated receptor (LSR)	-
100517399	47.1547	53.9401	54.365	66.5774	67.8097	60.148	62.6226	65.1482	BLOC1S1	NC_010447.5	21156460	21160738	+	572	protein_coding	biogenesis of lysosomal organelles complex 1 subunit 1 && sp|P78537|BL1S1_HUMAN Biogenesis of lysosome-related organelles complex 1 subunit 1 OS=Homo sapiens OX=9606 GN=BLOC1S1 PE=1 SV=2 && PF06320:GCN5-like protein 1 (GCN5L1)	-
397619	68.4534	61.3605	73.3513	82.4925	49.1113	64.8989	61.984	51.4357	QDPR	NC_010450.4	12529500	12549471	-	1367	protein_coding	quinoid dihydropteridine reductase && sp|Q8MJ30|DHPR_PIG Dihydropteridine reductase OS=Sus scrofa OX=9823 GN=QDPR PE=2 SV=1 && PF00106:short chain dehydrogenase	-
100627778	39.4326	40.6237	29.6241	59.9677	61.9016	47.3483	50.427	61.3826	ARSE	NC_010461.5	131769	156083	-	2404	protein_coding	arylsulfatase E (chondrodysplasia punctata 1)%2C transcript variant X2 && sp|P51690|ARSL_HUMAN Arylsulfatase L OS=Homo sapiens OX=9606 GN=ARSL PE=1 SV=2 && PF00884:Sulfatase|PF14707:C-terminal region of aryl-sulfatase	-
397690	45.8866	47.5857	50.749	61.4015	65.4264	51.44	54.6645	64.3999	DLST	NC_010449.5	98091161	98111267	+	2544	protein_coding	dihydrolipoamide S-succinyltransferase && sp|Q9N0F1|ODO2_PIG Dihydrolipoyllysine-residue succinyltransferase component of 2-oxoglutarate dehydrogenase complex, mitochondrial OS=Sus scrofa OX=9823 GN=DLST PE=1 SV=1 && PF00198:2-oxoacid dehydrogenases acyltransferase (catalytic domain)|PF00364:Biotin-requiring enzyme	-
100151822	51.1289	49.2812	54.9355	61.4139	60.1472	55.7958	58.5127	65.6694	RAB2A	NC_010446.5	72800617	72882183	-	2212	protein_coding	RAB2A%2C member RAS oncogene family && sp|P61105|RAB2A_CANLF Ras-related protein Rab-2A OS=Canis lupus familiaris OX=9615 GN=RAB2A PE=1 SV=1 && PF00071:Ras family	-
100521086	60.2654	69.5334	68.2984	65.2585	65.9841	53.6576	55.6053	62.0036	MOV10	NC_010446.5	107738089	107763873	-	3758	protein_coding	Mov10 RISC complex RNA helicase%2C transcript variant X2 && sp|Q9HCE1|MOV10_HUMAN Helicase MOV-10 OS=Homo sapiens OX=9606 GN=MOV10 PE=1 SV=2 && -	-
100521269	47.8024	51.1485	47.5406	69.272	60.3117	60.669	68.4151	85.4129	ZC3H10	NC_010447.5	21506510	21513972	+	4483	protein_coding	zinc finger CCCH-type containing 10%2C transcript variant X1 && sp|Q96K80|ZC3HA_HUMAN Zinc finger CCCH domain-containing protein 10 OS=Homo sapiens OX=9606 GN=ZC3H10 PE=1 SV=1 && -	-
100518125	62.1153	56.4689	62.9931	72.6048	60.5457	61.9471	67.3651	65.8801	YBX3	NC_010447.5	61337868	61361269	+	1933	protein_coding	Y-box binding protein 3%2C transcript variant X1 && sp|P16989|YBOX3_HUMAN Y-box-binding protein 3 OS=Homo sapiens OX=9606 GN=YBX3 PE=1 SV=4 && PF00313:'Cold-shock' DNA-binding domain	CSD
100624156	57.1702	54.9538	52.8501	62.2784	59.2631	56.271	57.0135	53.6209	CD99	NC_010462.3	5946851	5983610	+	2588	lncRNA	CD99 molecule (Xg blood group)%2C transcript variant X1 && sp|P14209|CD99_HUMAN CD99 antigen OS=Homo sapiens OX=9606 GN=CD99 PE=1 SV=1 && PF12301:CD99 antigen like protein 2	-
100522629	38.3877	33.1997	32.1026	85.7687	56.8387	47.1543	45.7797	56.18	REXO2	NC_010451.4	41977969	41988699	+	1193	protein_coding	RNA exonuclease 2 && sp|A2VE52|ORN_BOVIN Oligoribonuclease, mitochondrial OS=Bos taurus OX=9913 GN=REXO2 PE=2 SV=1 && PF00929:Exonuclease	-
100515576	56.1149	53.5682	54.9578	71.4943	66.4512	58.6859	61.1933	56.5691	TAX1BP3	NC_010454.4	49754162	49759026	-	1336	protein_coding	Tax1 binding protein 3 && sp|O14907|TX1B3_HUMAN Tax1-binding protein 3 OS=Homo sapiens OX=9606 GN=TAX1BP3 PE=1 SV=2 && PF00595:PDZ domain	-
100462651	67.0691	62.0701	70.3236	90.2094	42.9414	54.4503	52.6957	50.4386	SELENOH	NC_010444.4	13229296	13229879	-	370	protein_coding	selenoprotein H && sp|Q8IZQ5|SELH_HUMAN Selenoprotein H OS=Homo sapiens OX=9606 GN=SELENOH PE=1 SV=2 && -	-
397062	17.0421	24.4316	38.8819	19.1596	68.4593	55.4547	65.6318	66.2659	TFRC	NC_010455.5	133976765	133997554	+	2383	protein_coding	transferrin receptor && sp|Q8HZV3|TFR1_PIG Transferrin receptor protein 1 OS=Sus scrofa OX=9823 GN=TFRC PE=2 SV=1 && PF02225:PA domain|PF04389:Peptidase family M28|PF04253:Transferrin receptor-like dimerisation domain	-
100517634	52.9	50.4785	51.3169	76.6573	69.4094	58.3295	51.9349	58.8088	NDUFA7	NC_010444.4	70954844	70961717	+	535	protein_coding	NADH_ubiquinone oxidoreductase subunit A7 && sp|Q05752|NDUA7_BOVIN NADH dehydrogenase [ubiquinone] 1 alpha subcomplex subunit 7 OS=Bos taurus OX=9913 GN=NDUFA7 PE=1 SV=2 && PF07347:NADH:ubiquinone oxidoreductase subunit B14.5a (Complex I-B14.5a)	-
100737559	63.7785	60.9361	64.5086	62.2626	56.7365	59.311	58.7687	58.0317	RNPS1	NC_010445.4	39739058	39749600	+	2918	protein_coding	RNA binding protein with serine rich domain 1%2C transcript variant X3 && sp|A6QR16|RNPS1_BOVIN RNA-binding protein with serine-rich domain 1 OS=Bos taurus OX=9913 GN=RNPS1 PE=2 SV=1 && -	-
100526074	60.3952	61.2762	64.9311	63.479	61.5227	57.5477	56.7393	59.4526	PRPF8	NC_010454.4	47861041	47895286	-	7344	protein_coding	pre-mRNA processing factor 8%2C transcript variant X1 && sp|Q6P2Q9|PRP8_HUMAN Pre-mRNA-processing-splicing factor 8 OS=Homo sapiens OX=9606 GN=PRPF8 PE=1 SV=2 && PF12134:PRP8 domain IV core|PF01398:JAB1/Mov34/MPN/PAD-1 ubiquitin protease|PF10598:RNA recognition motif of the spliceosomal PrP8|PF08084:PROCT (NUC072) domain|PF10596:U6-snRNA interacting domain of PrP8|PF08082:PRO8NT (NUC069), PrP8 N-…	-
396707	55.7865	64.706	62.9892	48.8088	67.1657	68.5178	67.9113	65.4675	LAMB1	NC_010451.4	107670120	107747242	-	6799	protein_coding	laminin subunit beta 1 && sp|P02469|LAMB1_MOUSE Laminin subunit beta-1 OS=Mus musculus OX=10090 GN=Lamb1 PE=1 SV=3 && PF00053:Laminin EGF domain|PF00055:Laminin N-terminal (Domain VI)	-
100524707	53.4016	49.3217	51.6768	61.5238	66.3084	57.4295	61.4756	60.8562	PHB	NC_010454.4	25596520	25609693	-	1982	protein_coding	prohibitin%2C transcript variant X4 && sp|Q3T165|PHB_BOVIN Prohibitin OS=Bos taurus OX=9913 GN=PHB PE=2 SV=1 && -	-
102161802	48.8119	47.5944	53.3911	58.3478	65.448	59.3935	59.4337	67.7645	TM9SF2	NC_010453.5	68407834	68469956	+	3307	protein_coding	transmembrane 9 superfamily member 2 && sp|Q5R8Y6|TM9S2_PONAB Transmembrane 9 superfamily member 2 OS=Pongo abelii OX=9601 GN=TM9SF2 PE=2 SV=1 && PF02990:Endomembrane protein 70	-
100037990	48.0753	51.1497	57.1546	75.8941	66.2064	65.7317	65.3861	67.4715	COX7C	NC_010444.4	94345436	94347709	+	1457	protein_coding	cytochrome c oxidase subunit VIIc && sp|Q1W0Y2|COX7C_PIG Cytochrome c oxidase subunit 7C, mitochondrial OS=Sus scrofa OX=9823 GN=COX7C PE=1 SV=1 && PF02935:Cytochrome c oxidase subunit VIIc	-
100513370	57.213	53.9276	57.8665	76.3606	58.6553	54.2933	54.776	57.743	SRPRA	NC_010451.4	53358522	53365085	-	3262	protein_coding	SRP receptor alpha subunit%2C transcript variant X1 && sp|P08240|SRPRA_HUMAN Signal recognition particle receptor subunit alpha OS=Homo sapiens OX=9606 GN=SRPRA PE=1 SV=2 && PF02881:SRP54-type protein, helical bundle domain|PF00448:SRP54-type protein, GTPase domain|PF04086:Signal recognition particle, alpha subunit, N-terminal	-
595122	31.4049	29.0671	36.3757	53.7595	54.8374	56.0122	62.4316	48.5436	LOC595122	NC_010449.5	20881642	20882307	-	666	protein_coding	histone H1.3-like protein && sp|A7MAZ5|H13_BOVIN Histone H1.3 OS=Bos taurus OX=9913 GN=H1-3 PE=1 SV=1 && PF00538:linker histone H1 and H5 family	-
100622787	65.1352	47.7488	49.7475	68.6914	59.5682	62.9332	58.9345	65.7425	CLIC4	NC_010448.4	82401041	82483038	+	4430	protein_coding	chloride intracellular channel 4 && sp|Q9XSA7|CLIC4_BOVIN Chloride intracellular channel protein 4 OS=Bos taurus OX=9913 GN=CLIC4 PE=2 SV=3 && PF13410:Glutathione S-transferase, C-terminal domain	-
100579141	55.8268	53.0558	59.0713	74.5702	60.6724	49.4677	63.1131	63.2451	NDUFA4	NC_010451.4	80637005	80644067	-	994	protein_coding	NDUFA4%2C mitochondrial complex associated%2C transcript variant X1 && sp|Q01321|NDUA4_BOVIN Cytochrome c oxidase subunit NDUFA4 OS=Bos taurus OX=9913 GN=NDUFA4 PE=1 SV=1 && PF06522:NADH-ubiquinone reductase complex 1 MLRQ subunit	-
100157874	57.0802	60.7015	60.8081	73.3999	59.0794	61.2838	62.7393	56.1298	MRPS26	NC_010459.5	32629281	32631434	-	1055	protein_coding	mitochondrial ribosomal protein S26 && sp|Q3SZ86|RT26_BOVIN 28S ribosomal protein S26, mitochondrial OS=Bos taurus OX=9913 GN=MRPS26 PE=1 SV=1 && PF14943:Mitochondrial ribosome subunit S26	-
100620890	68.3253	60.8437	69.0444	63.9696	53.0378	57.6709	58.9813	53.4091	SRRT	NC_010445.4	8717782	8731204	+	3058	protein_coding	serrate%2C RNA effector molecule && sp|Q9BXP5|SRRT_HUMAN Serrate RNA effector molecule homolog OS=Homo sapiens OX=9606 GN=SRRT PE=1 SV=1 && PF04959:Arsenite-resistance protein 2|PF12066:Domain of unknown function (DUF3546)	-
100312968	29.2478	31.3263	38.9997	63.1729	89.8103	48.6838	54.8955	74.4655	EBP	NC_010461.5	42670592	42678571	+	1282	protein_coding	emopamil binding protein (sterol isomerase) && sp|Q15125|EBP_HUMAN 3-beta-hydroxysteroid-Delta(8),Delta(7)-isomerase OS=Homo sapiens OX=9606 GN=EBP PE=1 SV=3 && PF05241:Emopamil binding protein	-
100523064	32.0966	41.9215	45.888	66.0934	69.4786	60.9878	61.8405	63.022	LDHD	NC_010448.4	12548098	12552237	+	2033	protein_coding	lactate dehydrogenase D && sp|Q86WU2|LDHD_HUMAN Probable D-lactate dehydrogenase, mitochondrial OS=Homo sapiens OX=9606 GN=LDHD PE=1 SV=1 && PF01565:FAD binding domain|PF02913:FAD linked oxidases, C-terminal domain	-
100622909	48.0697	53.1564	50.7037	64.6808	64.7915	66.0413	66.0315	63.5115	FIS1	NC_010445.4	8938250	8942102	-	979	protein_coding	fission%2C mitochondrial 1 && sp|Q3T0I5|FIS1_BOVIN Mitochondrial fission 1 protein OS=Bos taurus OX=9913 GN=FIS1 PE=2 SV=1 && PF14853:Fis1 C-terminal tetratricopeptide repeat|PF14852:Fis1 N-terminal tetratricopeptide repeat	-
100156322	37.7157	50.3413	48.8175	53.1685	48.3051	49.3468	49.7791	48.3515	MRPL3	NC_010455.5	984985	1024185	+	1521	protein_coding	mitochondrial ribosomal protein L3 && sp|Q3ZBX6|RM03_BOVIN 39S ribosomal protein L3, mitochondrial OS=Bos taurus OX=9913 GN=MRPL3 PE=1 SV=1 && PF00297:Ribosomal protein L3	-
110257384	54.0863	59.0892	65.7155	58.3044	54.775	60.6306	58.4448	53.4218	TCEA2	NC_010459.5	62866594	62888790	+	1656	protein_coding	transcription elongation factor A2%2C transcript variant X1 && sp|Q15560|TCEA2_HUMAN Transcription elongation factor A protein 2 OS=Homo sapiens OX=9606 GN=TCEA2 PE=1 SV=1 && PF08711:TFIIS helical bundle-like domain|PF01096:Transcription factor S-II (TFIIS)|PF07500:Transcription factor S-II (TFIIS), central domain	-
100737127	72.9247	65.9507	82.7156	44.4255	68.9507	65.5859	63.1437	69.4135	RAB31	NC_010448.4	98278644	98385857	-	4007	protein_coding	RAB31%2C member RAS oncogene family && sp|Q13636|RAB31_HUMAN Ras-related protein Rab-31 OS=Homo sapiens OX=9606 GN=RAB31 PE=1 SV=1 && PF00071:Ras family	-
100156570	57.9516	53.9104	53.3849	61.3829	60.6109	57.8771	58.4438	56.9362	EIF3A	NC_010456.5	128967645	129007168	-	5319	protein_coding	eukaryotic translation initiation factor 3 subunit A && sp|Q1JU68|EIF3A_RAT Eukaryotic translation initiation factor 3 subunit A OS=Rattus norvegicus OX=10116 GN=Eif3a PE=2 SV=2 && PF01399:PCI domain	-
100622145	46.3619	51.2864	47.474	72.9088	64.1128	44.7863	51.3453	58.9692	GRPEL1	NC_010450.4	3797310	3813725	+	1485	protein_coding	GrpE like 1%2C mitochondrial && sp|Q3SZC1|GRPE1_BOVIN GrpE protein homolog 1, mitochondrial OS=Bos taurus OX=9913 GN=GRPEL1 PE=1 SV=1 && PF01025:GrpE	-
100037957	54.936	49.0738	55.8901	64.2318	62.3289	53.6373	59.4841	67.5959	CAPZA1	NC_010446.5	107769570	107821806	-	861	protein_coding	capping actin protein of muscle Z-line alpha subunit 1 && sp|A4FUA8|CAZA1_BOVIN F-actin-capping protein subunit alpha-1 OS=Bos taurus OX=9913 GN=CAPZA1 PE=2 SV=1 && PF01267:F-actin capping protein alpha subunit	-
100516780	65.1546	61.3275	61.5576	59.7769	56.2638	53.4748	58.3357	56.0171	KHSRP	NC_010444.4	72656951	72668854	+	4213	protein_coding	KH-type splicing regulatory protein%2C transcript variant X1 && sp|Q3U0V1|FUBP2_MOUSE Far upstream element-binding protein 2 OS=Mus musculus OX=10090 GN=Khsrp PE=1 SV=2 && PF09005:Domain of unknown function (DUF1897)|PF00013:KH domain	-
100154024	42.7547	63.8911	49.7738	60.8057	59.6223	44.5208	44.6943	55.0116	IGSF8	NC_010446.5	90393614	90401380	+	2366	protein_coding	immunoglobulin superfamily member 8 && sp|Q969P0|IGSF8_HUMAN Immunoglobulin superfamily member 8 OS=Homo sapiens OX=9606 GN=IGSF8 PE=1 SV=1 && -	-
100737330	64.5773	54.7146	51.9144	69.0772	61.9129	52.9601	53.4033	55.8446	NFIC	NC_010444.4	75193113	75262490	-	4640	protein_coding	nuclear factor I C%2C transcript variant X2 && sp|P21999|NFIC_PIG Nuclear factor 1 C-type OS=Sus scrofa OX=9823 GN=NFIC PE=3 SV=1 && -	CTF/NFI
100518647	53.8216	57.1418	50.6622	68.3193	66.0013	61.0894	63.1734	59.751	MAN2B1	NC_010444.4	66329051	66347051	+	3270	protein_coding	mannosidase alpha class 2B member 1%2C transcript variant X1 && sp|Q29451|MA2B1_BOVIN Lysosomal alpha-mannosidase OS=Bos taurus OX=9913 GN=MAN2B1 PE=1 SV=4 && PF07748:Glycosyl hydrolases family 38 C-terminal domain|PF17677:Glycosyl hydrolases family 38 C-terminal beta sandwich domain|PF01074:Glycosyl hydrolases family 38 N-terminal domain|PF09261:Alpha mannosidase middle domain	-
100623333	53.9353	51.4095	52.389	84.8508	62.2336	53.432	56.0386	57.3959	POLR2E	NC_010444.4	77330755	77341910	+	1125	protein_coding	RNA polymerase II subunit E && sp|Q5R587|RPAB1_PONAB DNA-directed RNA polymerases I, II, and III subunit RPABC1 OS=Pongo abelii OX=9601 GN=POLR2E PE=2 SV=1 && PF03871:RNA polymerase Rpb5, N-terminal domain|PF01191:RNA polymerase Rpb5, C-terminal domain	-
100626662	81.3742	62.7	76.1099	55.9617	71.4425	61.2357	56.7516	75.3017	VSIG1	NC_010461.5	88468498	88534958	+	2694	protein_coding	V-set and immunoglobulin domain containing 1%2C transcript variant X1 && sp|Q29RR6|VSIG1_BOVIN V-set and immunoglobulin domain-containing protein 1 OS=Bos taurus OX=9913 GN=VSIG1 PE=2 SV=1 && PF07686:Immunoglobulin V-set domain|PF13927:Immunoglobulin domain	-
110256120	45.3725	39.4545	40.436	70.0622	63.7191	41.0688	42.7329	72.2247	MFAP4	NC_010454.4	60141488	60144214	+	1781	protein_coding	microfibrillar associated protein 4 && sp|P55083|MFAP4_HUMAN Microfibril-associated glycoprotein 4 OS=Homo sapiens OX=9606 GN=MFAP4 PE=1 SV=2 && -	-
110261143	67.0688	66.2371	71.3758	56.4351	47.6239	55.6488	54.1691	48.8029	SFPQ	NC_010448.4	91391552	91408236	-	9864	protein_coding	splicing factor proline and glutamine rich%2C transcript variant X1 && sp|P23246|SFPQ_HUMAN Splicing factor, proline- and glutamine-rich OS=Homo sapiens OX=9606 GN=SFPQ PE=1 SV=2 && PF00076:RNA recognition motif. (a.k.a. RRM, RBD, or RNP domain)|PF08075:NOPS (NUC059) domain	-
780415	38.0453	68.7631	55.7149	88.5872	74.0978	49.3675	50.0031	68.8817	IRF9	NC_010449.5	75133800	75139641	-	1458	protein_coding	interferon regulatory factor 9 && sp|Q00978|IRF9_HUMAN Interferon regulatory factor 9 OS=Homo sapiens OX=9606 GN=IRF9 PE=1 SV=1 && PF00605:Interferon regulatory factor transcription factor|PF10401:Interferon-regulatory factor 3	IRF
100302502	51.2401	43.346	54.8444	58.9972	65.8565	52.8168	59.2667	59.6304	SELENOT	NC_010455.5	90818409	90839242	+	648	protein_coding	selenoprotein T && sp|A6QP01|SELT_BOVIN Thioredoxin reductase-like selenoprotein T OS=Bos taurus OX=9913 GN=SELENOT PE=2 SV=2 && PF10262:Rdx family	-
100154462	56.307	45.9621	54.5878	69.1713	51.6849	47.9422	48.1615	48.7454	ARPC5L	NC_010443.5	265645800	265653513	+	462	protein_coding	actin related protein 2/3 complex subunit 5 like && sp|Q5E963|ARP5L_BOVIN Actin-related protein 2/3 complex subunit 5-like protein OS=Bos taurus OX=9913 GN=ARPC5L PE=2 SV=1 && PF04699:ARP2/3 complex 16 kDa subunit (p16-Arc)	-
396801	50.5269	64.3425	44.6452	95.6174	58.2797	24.1873	23.6043	53.6163	LDLR	NC_010444.4	69828348	69864823	+	5838	protein_coding	low density lipoprotein receptor%2C transcript variant X4 && sp|Q28832|LDLR_PIG Low-density lipoprotein receptor (Fragment) OS=Sus scrofa OX=9823 GN=LDLR PE=2 SV=2 && PF14670:Coagulation Factor Xa inhibitory site|PF00058:Low-density lipoprotein receptor repeat class B|PF07645:Calcium-binding EGF domain|PF00057:Low-density lipoprotein receptor domain class A	-
100737517	35.0659	31.7918	40.9752	40.6218	72.6401	69.0661	77.0727	71.9812	SLC40A1	NC_010457.5	94140635	94161793	-	3503	protein_coding	solute carrier family 40 member 1%2C transcript variant X1 && sp|Q9NP59|S40A1_HUMAN Solute carrier family 40 member 1 OS=Homo sapiens OX=9606 GN=SLC40A1 PE=1 SV=1 && PF06963:Ferroportin1 (FPN1)	-
100152220	50.5181	45.1173	57.5348	63.5325	61.9772	54.9225	58.001	54.6825	CUTA	NC_010449.5	29720094	29721713	-	775	protein_coding	cutA divalent cation tolerance homolog%2C transcript variant X1 && sp|Q9CQ89|CUTA_MOUSE Protein CutA OS=Mus musculus OX=10090 GN=Cuta PE=1 SV=3 && PF03091:CutA1 divalent ion tolerance protein	-
397021	53.6866	49.0724	62.6339	58.7595	64.8307	58.771	64.7612	72.6846	TAGLN	NC_010451.4	44561756	44567385	+	1478	protein_coding	transgelin%2C transcript variant X1 && sp|Q01995|TAGL_HUMAN Transgelin OS=Homo sapiens OX=9606 GN=TAGLN PE=1 SV=4 && PF00307:Calponin homology (CH) domain|PF00402:Calponin family repeat	-
396922	41.151	38.6624	46.1864	61.9701	72.0957	51.6534	54.4687	68.626	CD46	NC_010451.4	135025439	135078910	-	3839	protein_coding	CD46 molecule%2C complement regulatory protein%2C transcript variant X1 && sp|O02839|MCP_PIG Membrane cofactor protein OS=Sus scrofa OX=9823 GN=CD46 PE=1 SV=1 && PF00084:Sushi repeat (SCR repeat)	-
100627707	33.1763	32.2829	37.7257	27.5463	89.1307	58.2864	63.6942	76.5128	DHCR7	NC_010444.4	2377352	2391846	+	2418	protein_coding	7-dehydrocholesterol reductase%2C transcript variant X1 && sp|Q5E9J5|DHCR7_BOVIN 7-dehydrocholesterol reductase OS=Bos taurus OX=9913 GN=DHCR7 PE=2 SV=1 && PF01222:Ergosterol biosynthesis ERG4/ERG24 family	-
100525039	46.6363	38.3991	45.9469	94.8882	60.2581	43.374	47.3405	53.9612	MCRIP2	NC_010445.4	41123037	41133463	-	1359	protein_coding	MAPK regulated corepressor interacting protein 2%2C transcript variant X4 && sp|Q0II70|MCRI2_BOVIN MAPK regulated corepressor interacting protein 2 OS=Bos taurus OX=9913 GN=MCRIP2 PE=2 SV=1 && -	-
100512764	64.765	64.1853	65.3275	67.3111	58.8869	56.6581	60.5329	52.5109	MEX3D	NC_010444.4	76929583	76938238	+	2813	protein_coding	mex-3 RNA binding family member D && sp|Q3UE17|MEX3D_MOUSE RNA-binding protein MEX3D OS=Mus musculus OX=10090 GN=Mex3d PE=1 SV=2 && PF00013:KH domain|PF13920:Zinc finger, C3HC4 type (RING finger)	-
100141471	59.6251	76.1259	77.3987	54.1608	48.1444	59.6309	64.0548	56.5441	CLK1	NC_010457.5	104553512	104562348	-	1975	protein_coding	CDC like kinase 1%2C transcript variant X1 && sp|P49759|CLK1_HUMAN Dual specificity protein kinase CLK1 OS=Homo sapiens OX=9606 GN=CLK1 PE=1 SV=2 && -	-
100156112	49.7698	48.6559	51.0311	66.1739	59.5346	49.3692	48.0156	61.0983	ATP6V1E1	NC_010447.5	69752644	69772038	-	1375	protein_coding	ATPase H+ transporting V1 subunit E1 && sp|P11019|VATE1_BOVIN V-type proton ATPase subunit E 1 OS=Bos taurus OX=9913 GN=ATP6V1E1 PE=1 SV=1 && PF01991:ATP synthase (E/31 kDa) subunit	-
100739583	61.1783	66.1702	72.3795	69.7949	47.1252	68.7432	68.5381	47.0839	LAP3	NC_010450.4	12590335	12619102	+	2375	protein_coding	leucine aminopeptidase 3%2C transcript variant X1 && sp|P28839|AMPL_PIG Cytosol aminopeptidase OS=Sus scrofa OX=9823 GN=LAP3 PE=1 SV=2 && PF02789:Cytosol aminopeptidase family, N-terminal domain|PF00883:Cytosol aminopeptidase family, catalytic domain	-
100156967	50.9819	44.7295	51.9774	65.8746	59.3517	54.2523	55.6617	60.5627	LOC100156967	NC_010449.5	58622969	58644024	+	800	protein_coding	cytochrome c oxidase subunit 5A%2C mitochondrial && sp|P00426|COX5A_BOVIN Cytochrome c oxidase subunit 5A, mitochondrial OS=Bos taurus OX=9913 GN=COX5A PE=1 SV=2 && PF02284:Cytochrome c oxidase subunit Va	-
100515613	47.4523	55.0849	52.9437	53.5683	71.2231	54.7713	56.6521	64.3254	PINK1	NC_010448.4	78863195	78884663	+	3090	protein_coding	PTEN induced putative kinase 1 && sp|Q9BXM7|PINK1_HUMAN Serine/threonine-protein kinase PINK1, mitochondrial OS=Homo sapiens OX=9606 GN=PINK1 PE=1 SV=1 && PF00069:Protein kinase domain	-
100625594	60.7285	57.8238	56.1888	54.9125	58.005	54.138	56.6508	57.0043	NRBP1	NC_010445.4	111720377	111733032	-	2309	protein_coding	nuclear receptor binding protein 1%2C transcript variant X1 && sp|Q9UHY1|NRBP_HUMAN Nuclear receptor-binding protein OS=Homo sapiens OX=9606 GN=NRBP1 PE=1 SV=1 && PF07714:Protein tyrosine kinase	-
110256143	59.9483	55.3112	60.8895	55.0429	63.0721	58.1311	57.8627	58.3138	USP22	NC_010454.4	61273939	61308381	-	4363	protein_coding	ubiquitin specific peptidase 22 && sp|P0C8Z3|UBP22_BOVIN Ubiquitin carboxyl-terminal hydrolase 22 OS=Bos taurus OX=9913 GN=USP22 PE=2 SV=1 && -	-
100156707	52.8107	51.7545	55.4011	75.1333	56.2957	55.77	55.9999	58.2762	DYNLRB1	NC_010459.5	37923451	37941851	+	894	protein_coding	dynein light chain roadblock-type 1%2C transcript variant X1 && sp|Q3T140|DLRB1_BOVIN Dynein light chain roadblock-type 1 OS=Bos taurus OX=9913 GN=DYNLRB1 PE=3 SV=1 && PF03259:Roadblock/LC7 domain	-
100154665	44.1821	44.5698	48.0402	75.393	61.5333	49.7971	55.8468	64.0937	EMC3	NC_010455.5	66221844	66241963	-	1398	protein_coding	ER membrane protein complex subunit 3 && sp|Q9P0I2|EMC3_HUMAN ER membrane protein complex subunit 3 OS=Homo sapiens OX=9606 GN=EMC3 PE=1 SV=3 && PF01956:Integral membrane protein EMC3/TMCO1-like	-
100144503	63.9495	51.7086	58.6513	58.1965	54.6137	57.4179	57.6823	50.4919	RHOB	NC_010445.4	117773400	117777569	-	3009	protein_coding	ras homolog family member B && sp|Q3ZBW5|RHOB_BOVIN Rho-related GTP-binding protein RhoB OS=Bos taurus OX=9913 GN=RHOB PE=2 SV=1 && PF00071:Ras family	-
100154506	31.875	33.6992	46.5	39.0313	74.2742	39.7804	45.0859	73.9207	ENTPD5	NC_010449.5	97270698	97316578	-	6030	protein_coding	ectonucleoside triphosphate diphosphohydrolase 5%2C transcript variant X9 && sp|D2GZV9|ENTP5_AILME Ectonucleoside triphosphate diphosphohydrolase 5 OS=Ailuropoda melanoleuca OX=9646 GN=ENTPD5 PE=3 SV=1 && -	-
102163816	22.7976	27.7175	35.2118	30.674	26.2703	206.133	206.857	30.7235	LOC102163816	NC_010444.4	6749941	6794116	+	10263	lncRNA	uncharacterized LOC102163816 && - && -	-
100737250	59.6673	54.3382	59.1508	61.3381	56.9691	52.2266	55.0133	58.3394	NAP1L4	NC_010444.4	2070140	2117503	-	2797	protein_coding	nucleosome assembly protein 1 like 4 && sp|Q2TA40|NP1L4_BOVIN Nucleosome assembly protein 1-like 4 OS=Bos taurus OX=9913 GN=NAP1L4 PE=2 SV=1 && PF00956:Nucleosome assembly protein (NAP)	-
100511912	53.6651	58.8442	61.9315	56.81	60.4766	57.2159	56.2973	57.4736	PRRC2B	NC_010443.5	271336780	271430936	+	11100	protein_coding	proline rich coiled-coil 2B%2C transcript variant X12 && sp|Q5JSZ5|PRC2B_HUMAN Protein PRRC2B OS=Homo sapiens OX=9606 GN=PRRC2B PE=1 SV=2 && -	-
100627508	58.5296	46.1078	51.44	68.2738	57.6926	44.6734	50.4031	53.0963	EIF4EBP1	NC_010457.5	48423001	48443373	-	641	protein_coding	eukaryotic translation initiation factor 4E binding protein 1 && sp|Q0P5A7|4EBP1_BOVIN Eukaryotic translation initiation factor 4E-binding protein 1 OS=Bos taurus OX=9913 GN=EIF4EBP1 PE=3 SV=1 && PF05456:Eukaryotic translation initiation factor 4E binding protein (EIF4EBP)	-
100626033	59.5291	55.0477	59.7677	58.3919	55.8206	66.0662	60.0669	60.4228	CTNNAL1	NC_010443.5	250005444	250078448	-	2854	protein_coding	catenin alpha like 1%2C transcript variant X2 && sp|Q9UBT7|CTNL1_HUMAN Alpha-catulin OS=Homo sapiens OX=9606 GN=CTNNAL1 PE=1 SV=2 && PF01044:Vinculin family	-
399527	44.2609	58.919	45.1953	56.5828	64.8497	40.0013	42.1872	61.2252	CPT1A	NC_010444.4	4250642	4293914	+	4284	protein_coding	carnitine palmitoyltransferase 1A && sp|Q68Y62|CPT1A_HORSE Carnitine O-palmitoyltransferase 1, liver isoform OS=Equus caballus OX=9796 GN=CPT1A PE=2 SV=1 && PF16484:Carnitine O-palmitoyltransferase N-terminus|PF00755:Choline/Carnitine o-acyltransferase	-
100155530	42.8866	45.0933	46.4661	50.4558	67.1731	59.3156	64.3156	60.4167	COMT	NC_010456.5	51384729	51403997	+	2883	protein_coding	catechol-O-methyltransferase%2C transcript variant X1 && sp|Q5H879|COMT_HORSE Catechol O-methyltransferase OS=Equus caballus OX=9796 GN=COMT PE=2 SV=1 && PF01596:O-methyltransferase	-
100523423	55.7174	47.3187	52.5936	66.1958	60.5904	53.04	58.8703	53.7368	ATP5D	NC_010444.4	77216430	77219301	-	1299	protein_coding	ATP synthase%2C H+ transporting%2C mitochondrial F1 complex%2C delta subunit && sp|P05630|ATPD_BOVIN ATP synthase subunit delta, mitochondrial OS=Bos taurus OX=9913 GN=ATP5F1D PE=1 SV=2 && PF02823:ATP synthase, Delta/Epsilon chain, beta-sandwich domain	-
100337673	41.5107	53.2166	47.9526	57.9633	66.801	61.0331	64.625	62.1646	HTRA3	NC_010450.4	2794780	2819686	-	1362	protein_coding	HtrA serine peptidase 3 && sp|P83110|HTRA3_HUMAN Serine protease HTRA3 OS=Homo sapiens OX=9606 GN=HTRA3 PE=1 SV=2 && PF17820:PDZ domain|PF00219:Insulin-like growth factor binding protein|PF13365:Trypsin-like peptidase domain|PF07648:Kazal-type serine protease inhibitor domain	-
397648	56.7272	49.5413	49.903	64.4992	55.5915	58.4862	57.5134	56.3799	MCL1	NC_010446.5	98562092	98567014	+	3944	protein_coding	MCL1%2C BCL2 family apoptosis regulator && sp|Q07820|MCL1_HUMAN Induced myeloid leukemia cell differentiation protein Mcl-1 OS=Homo sapiens OX=9606 GN=MCL1 PE=1 SV=3 && PF00452:Apoptosis regulator proteins, Bcl-2 family	-
100520244	72.2088	58.6697	72.7479	64.4638	59.3073	55.4409	50.9933	61.2867	MYL6B	NC_010447.5	21554351	21558995	+	1260	protein_coding	myosin light chain 6B%2C transcript variant X2 && sp|Q8CI43|MYL6B_MOUSE Myosin light chain 6B OS=Mus musculus OX=10090 GN=Myl6b PE=1 SV=1 && -	-
100513900	47.7666	58.4398	45.8718	55.7422	67.8923	59.1196	59.8852	65.0245	IGDCC4	NC_010443.5	163396224	163435902	-	6361	protein_coding	immunoglobulin superfamily DCC subclass member 4%2C transcript variant X1 && sp|Q8TDY8|IGDC4_HUMAN Immunoglobulin superfamily DCC subclass member 4 OS=Homo sapiens OX=9606 GN=IGDCC4 PE=1 SV=1 && -	-
100153369	53.7948	64.5925	63.8418	48.0251	59.9628	59.9566	56.1208	58.9751	NOTCH2	NC_010446.5	100951522	101152348	+	13709	protein_coding	notch 2%2C transcript variant X1 && sp|Q04721|NOTC2_HUMAN Neurogenic locus notch homolog protein 2 OS=Homo sapiens OX=9606 GN=NOTCH2 PE=1 SV=3 && -	-
100515549	52.0196	51.0464	53.6774	63.0998	61.6843	54.4819	58.3317	55.7451	USF2	NC_010448.4	44774417	44783594	+	1940	protein_coding	upstream transcription factor 2%2C c-fos interacting%2C transcript variant X1 && sp|Q15853|USF2_HUMAN Upstream stimulatory factor 2 OS=Homo sapiens OX=9606 GN=USF2 PE=1 SV=1 && PF00010:Helix-loop-helix DNA-binding domain	bHLH
654327	57.5682	57.0566	64.3499	52.4807	49.6028	52.8557	55.5305	53.5746	SRSF1	NC_010454.4	34278363	34282164	-	2818	protein_coding	serine and arginine rich splicing factor 1 && sp|Q0VCY7|SRSF1_BOVIN Serine/arginine-rich splicing factor 1 OS=Bos taurus OX=9913 GN=SRSF1 PE=2 SV=1 && PF00076:RNA recognition motif. (a.k.a. RRM, RBD, or RNP domain)	-
100154598	46.8962	52.3697	49.2855	57.5723	72.6008	49.9233	54.1304	72.971	LAMP2	NC_010461.5	98586718	98623939	-	2853	protein_coding	lysosomal associated membrane protein 2%2C transcript variant 1 && sp|P13473|LAMP2_HUMAN Lysosome-associated membrane glycoprotein 2 OS=Homo sapiens OX=9606 GN=LAMP2 PE=1 SV=2 && PF01299:Lysosome-associated membrane glycoprotein (Lamp)	-
100157249	49.2056	46.8388	54.4682	44.3606	61.1361	55.8308	53.6941	55.3402	APMAP	NC_010459.5	30768485	30795002	-	3041	protein_coding	adipocyte plasma membrane associated protein && sp|Q9HDC9|APMAP_HUMAN Adipocyte plasma membrane-associated protein OS=Homo sapiens OX=9606 GN=APMAP PE=1 SV=2 && -	-
397522	45.9951	50.3418	50.7167	81.11	60.8287	44.1653	48.2185	58.7545	PSME2	NC_010449.5	75154570	75157871	+	846	protein_coding	proteasome activator subunit 2 && sp|Q863Z0|PSME2_PIG Proteasome activator complex subunit 2 OS=Sus scrofa OX=9823 GN=PSME2 PE=2 SV=3 && PF02251:Proteasome activator pa28 alpha subunit|PF02252:Proteasome activator pa28 beta subunit	-
110255924	56.1218	53.7643	56.6804	71.3595	57.0264	54.2411	57.0706	51.5824	GPS1	NC_010454.4	951865	958423	-	2325	protein_coding	G protein pathway suppressor 1%2C transcript variant X7 && sp|Q99LD4|CSN1_MOUSE COP9 signalosome complex subunit 1 OS=Mus musculus OX=10090 GN=Gps1 PE=1 SV=1 && PF01399:PCI domain|PF10602:26S proteasome subunit RPN7	-
100523665	48.1689	52.8433	43.4186	49.1449	59.5977	57.5906	57.0772	54.2266	EMILIN1	NC_010445.4	112031910	112039928	-	4078	protein_coding	elastin microfibril interfacer 1%2C transcript variant X1 && sp|Q9Y6C2|EMIL1_HUMAN EMILIN-1 OS=Homo sapiens OX=9606 GN=EMILIN1 PE=1 SV=3 && PF01391:Collagen triple helix repeat (20 copies)|PF07546:EMI domain|PF00386:C1q domain	-
397461	59.4168	58.3307	62.0956	56.1951	54.48	52.3633	56.7291	53.5881	PTBP1	NC_010444.4	77551562	77563153	-	6652	protein_coding	polypyrimidine tract binding protein 1%2C transcript variant X4 && sp|Q29099|PTBP1_PIG Polypyrimidine tract-binding protein 1 OS=Sus scrofa OX=9823 GN=PTBP1 PE=2 SV=1 && -	-
574054	56.0171	44.1914	51.6626	68.7892	55.5017	54.0249	58.9884	56.0305	ATP5G1	NC_010454.4	25110540	25113481	+	893	protein_coding	ATP synthase%2C H+ transporting%2C mitochondrial Fo complex subunit C1 (subunit 9)%2C transcript variant X2 && sp|A1XQS5|AT5G1_PIG ATP synthase F(0) complex subunit C1, mitochondrial OS=Sus scrofa OX=9823 GN=ATP5MC1 PE=2 SV=1 && PF00137:ATP synthase subunit C	-
110260603	47.4414	48.534	46.6666	68.3262	63.8082	46.7488	51.5286	57.9775	PLXNB2	NC_010447.5	390347	416805	+	7910	protein_coding	plexin B2%2C transcript variant X7 && sp|O15031|PLXB2_HUMAN Plexin-B2 OS=Homo sapiens OX=9606 GN=PLXNB2 PE=1 SV=3 && PF08337:Plexin cytoplasmic RasGAP domain|PF01403:Sema domain|PF01833:IPT/TIG domain|PF01437:Plexin repeat|PF17960:TIG domain	-
100174963	50.8322	45.8303	49.5827	55.8162	52.2009	54.8215	58.5111	55.288	ARPC1A	NC_010445.4	6296257	6324526	+	1645	protein_coding	actin related protein 2/3 complex subunit 1A%2C transcript variant X1 && sp|Q92747|ARC1A_HUMAN Actin-related protein 2/3 complex subunit 1A OS=Homo sapiens OX=9606 GN=ARPC1A PE=1 SV=2 && -	-
100521253	35.4948	41.3544	41.702	64.328	60.2859	46.5591	45.5398	55.3419	IQGAP2	NC_010444.4	85294423	85633645	+	5857	protein_coding	IQ motif containing GTPase activating protein 2 && sp|Q13576|IQGA2_HUMAN Ras GTPase-activating-like protein IQGAP2 OS=Homo sapiens OX=9606 GN=IQGAP2 PE=1 SV=4 && PF00616:GTPase-activator protein for Ras-like GTPase|PF00307:Calponin homology (CH) domain|PF03836:RasGAP C-terminus	-
100157085	59.9683	58.5704	60.3954	58.6576	50.1551	50.8615	52.521	51.4787	RALY	NC_010459.5	37447827	37542461	+	2436	protein_coding	RALY heterogeneous nuclear ribonucleoprotein%2C transcript variant X10 && sp|Q64012|RALY_MOUSE RNA-binding protein Raly OS=Mus musculus OX=10090 GN=Raly PE=1 SV=3 && PF00076:RNA recognition motif. (a.k.a. RRM, RBD, or RNP domain)	-
396784	32.0101	37.5827	44.0232	59.6817	81.6869	58.1675	56.8414	72.5332	FOLR1	NC_010451.4	6746014	6750431	+	1592	protein_coding	folate receptor 1 (adult)%2C transcript variant X1 && sp|P02702|FOLR1_BOVIN Folate receptor alpha OS=Bos taurus OX=9913 GN=FOLR1 PE=1 SV=3 && -	-
100622592	47.1002	43.2063	51.3017	67.591	57.9617	47.945	49.4531	57.2632	UBQLN1	NC_010452.4	31275916	31317521	+	4313	protein_coding	ubiquilin 1%2C transcript variant X1 && sp|Q9UMX0|UBQL1_HUMAN Ubiquilin-1 OS=Homo sapiens OX=9606 GN=UBQLN1 PE=1 SV=2 && -	-
100522899	54.3393	51.7479	51.8201	64.7207	58.9626	53.3383	56.299	60.2621	BRK1	NC_010455.5	66315438	66324641	+	1271	protein_coding	BRICK1%2C SCAR/WAVE actin nucleating complex subunit && sp|Q6IQ86|BRK1_DANRE Probable protein BRICK1 OS=Danio rerio OX=7955 GN=brk1 PE=3 SV=1 && -	-
100153709	61.3318	66.7122	56.9004	77.7325	56.0929	45.9212	51.2036	50.9685	ATN1	NC_010447.5	63782159	63795648	-	4520	protein_coding	atrophin 1%2C transcript variant X1 && sp|P54259|ATN1_HUMAN Atrophin-1 OS=Homo sapiens OX=9606 GN=ATN1 PE=1 SV=3 && PF03154:Atrophin-1 family	-
100156865	48.3656	51.6015	52.9402	57.412	48.6571	53.4747	51.9505	51.3624	OAT	NC_010456.5	133808193	133830517	-	2360	protein_coding	ornithine aminotransferase%2C transcript variant X3 && sp|Q3ZCF5|OAT_BOVIN Ornithine aminotransferase, mitochondrial OS=Bos taurus OX=9913 GN=OAT PE=2 SV=1 && PF00202:Aminotransferase class-III	-
102165618	46.0354	43.1448	53.3472	66.3177	65.8835	58.1814	57.6867	64.2837	GNG2	NC_010443.5	181485257	181651972	+	4444	protein_coding	G protein subunit gamma 2%2C transcript variant X2 && sp|P63212|GBG2_BOVIN Guanine nucleotide-binding protein G(I)/G(S)/G(O) subunit gamma-2 OS=Bos taurus OX=9913 GN=GNG2 PE=1 SV=2 && -	-
100512646	60.7894	55.516	61.0486	55.6308	56.0911	53.2897	53.6454	61.2328	CAPRIN1	NC_010444.4	26830987	26875425	-	4894	protein_coding	cell cycle associated protein 1 && sp|Q14444|CAPR1_HUMAN Caprin-1 OS=Homo sapiens OX=9606 GN=CAPRIN1 PE=1 SV=2 && PF18293:Caprin-1 dimerization domain|PF12287:Cytoplasmic activation/proliferation-associated protein-1 C term	-
100514935	38.1482	38.6667	42.8313	54.9608	66.8576	54.9377	55.0001	67.3772	ATP6AP2	NC_010461.5	36271154	36300240	+	2104	protein_coding	ATPase H+ transporting accessory protein 2 && sp|O75787|RENR_HUMAN Renin receptor OS=Homo sapiens OX=9606 GN=ATP6AP2 PE=1 SV=2 && PF07850:Renin receptor-like protein	-
100151809	48.1985	46.2967	44.636	61.998	64.8503	51.7299	56.8765	64.291	TMCO1	NC_010446.5	84961912	85011139	+	735	protein_coding	transmembrane and coiled-coil domains 1 && sp|Q9UM00|TMCO1_HUMAN Calcium load-activated calcium channel OS=Homo sapiens OX=9606 GN=TMCO1 PE=1 SV=2 && PF01956:Integral membrane protein EMC3/TMCO1-like	-
100521716	58.5092	58.6111	60.1046	53.216	54.2316	55.3741	53.098	56.5251	MATR3	NC_010444.4	141179515	141230259	+	5418	protein_coding	matrin 3%2C transcript variant X2 && sp|P43243|MATR3_HUMAN Matrin-3 OS=Homo sapiens OX=9606 GN=MATR3 PE=1 SV=2 && -	-
100627402	54.6972	53.5207	56.8786	53.338	59.5377	58.2058	58.3424	62.267	THRAP3	NC_010448.4	92350021	92412335	+	4513	protein_coding	thyroid hormone receptor associated protein 3 && sp|Q9Y2W1|TR150_HUMAN Thyroid hormone receptor-associated protein 3 OS=Homo sapiens OX=9606 GN=THRAP3 PE=1 SV=2 && PF15440:THRAP3/BCLAF1 family	-
100624565	55.1144	54.9723	57.97	60.3032	57.6941	54.4416	54.2585	53.0748	PUF60	NC_010446.5	812137	824321	+	3319	protein_coding	poly(U) binding splicing factor 60%2C transcript variant X3 && sp|Q9UHX1|PUF60_HUMAN Poly(U)-binding-splicing factor PUF60 OS=Homo sapiens OX=9606 GN=PUF60 PE=1 SV=1 && PF00076:RNA recognition motif. (a.k.a. RRM, RBD, or RNP domain)	-
100158080	46.7733	46.0675	50.3787	54.1336	62.9298	58.8008	58.9044	59.2423	TXN2	NC_010447.5	11264470	11289388	+	2193	protein_coding	thioredoxin 2 && sp|Q95108|THIOM_BOVIN Thioredoxin, mitochondrial OS=Bos taurus OX=9913 GN=TXN2 PE=1 SV=2 && -	-
100144492	59.8488	55.9637	57.8086	60.1336	53.4315	57.1086	52.521	51.814	CDK4	NC_010447.5	23039206	23041959	-	1241	protein_coding	cyclin dependent kinase 4 && sp|P79432|CDK4_PIG Cyclin-dependent kinase 4 OS=Sus scrofa OX=9823 GN=CDK4 PE=3 SV=1 && PF00069:Protein kinase domain	-
399543	40.5969	39.5606	28.2596	44.5859	54.8475	59.4277	63.55	50.3222	VWF	NC_010447.5	64516627	64655938	+	8686	protein_coding	von Willebrand factor%2C transcript variant X1 && sp|Q28833|VWF_PIG von Willebrand factor (Fragment) OS=Sus scrofa OX=9823 GN=VWF PE=2 SV=2 && PF16164:VWA N-terminal|PF00093:von Willebrand factor type C domain|PF00094:von Willebrand factor type D domain|PF08742:C8 domain|PF00092:von Willebrand factor type A domain|PF01826:Trypsin Inhibitor like cysteine rich domain	-
100738633	59.3754	58.0624	58.5302	53.1608	52.0103	57.7554	55.4493	55.2239	RAD21	NC_010446.5	21772821	21802453	+	3687	protein_coding	RAD21 cohesin complex component && sp|Q3SWX9|RAD21_BOVIN Double-strand-break repair protein rad21 homolog OS=Bos taurus OX=9913 GN=RAD21 PE=2 SV=1 && -	-
100513781	55.021	54.5916	57.4812	56.5923	54.7932	57.3369	53.3553	60.3423	EIF3M	NC_010444.4	28258399	28282812	-	1418	protein_coding	eukaryotic translation initiation factor 3 subunit M && sp|Q7L2H7|EIF3M_HUMAN Eukaryotic translation initiation factor 3 subunit M OS=Homo sapiens OX=9606 GN=EIF3M PE=1 SV=1 && PF01399:PCI domain|PF18005:eIF3 subunit M, C-terminal helix	-
397043	52.617	47.4971	49.7958	65.8586	57.7185	49.1334	51.3171	54.5399	PSMC5	NC_010454.4	15101946	15106326	-	2007	protein_coding	proteasome 26S subunit%2C ATPase 5%2C transcript variant X2 && sp|P62194|PRS8_BOVIN 26S proteasome regulatory subunit 8 OS=Bos taurus OX=9913 GN=PSMC5 PE=2 SV=1 && PF00004:ATPase family associated with various cellular activities (AAA)|PF16450:Proteasomal ATPase OB C-terminal domain	-
100155147	32.2544	45.1425	41.3088	69.6007	78.1084	51.9412	54.9873	69.5783	PIK3IP1	NC_010456.5	48040848	48051660	-	2760	protein_coding	phosphoinositide-3-kinase interacting protein 1%2C transcript variant X2 && sp|Q1RMT9|P3IP1_BOVIN Phosphoinositide-3-kinase-interacting protein 1 OS=Bos taurus OX=9913 GN=PIK3IP1 PE=2 SV=1 && PF00051:Kringle domain	-
100516520	54.2886	53.9015	57.2893	56.88	51.7482	51.9377	50.4751	52.1084	HNRNPA3	NC_010457.5	82958329	82968740	+	5468	protein_coding	heterogeneous nuclear ribonucleoprotein A3%2C transcript variant X1 && sp|P51991|ROA3_HUMAN Heterogeneous nuclear ribonucleoprotein A3 OS=Homo sapiens OX=9606 GN=HNRNPA3 PE=1 SV=2 && -	-
100511042	50.016	44.9159	45.9987	64.3037	60.332	52.4732	55.0321	52.065	KIF1C	NC_010454.4	51899762	51924465	-	4106	protein_coding	kinesin family member 1C && sp|O43896|KIF1C_HUMAN Kinesin-like protein KIF1C OS=Homo sapiens OX=9606 GN=KIF1C PE=1 SV=3 && PF00225:Kinesin motor domain|PF16183:Kinesin-associated	-
396741	78.4337	63.17	56.5805	64.9618	54.0484	44.8252	49.6439	48.9521	DNAJB1	NC_010444.4	64761672	64764482	+	1305	protein_coding	DnaJ heat shock protein family (Hsp40) member B1 && sp|Q3MI00|DNJB1_BOVIN DnaJ homolog subfamily B member 1 OS=Bos taurus OX=9913 GN=DNAJB1 PE=2 SV=3 && PF01556:DnaJ C terminal domain|PF00226:DnaJ domain	-
100525480	53.4869	51.5724	59.422	65.5326	47.0952	45.4954	49.4845	47.0441	CCNY	NC_010452.4	57929484	58057964	+	4220	protein_coding	cyclin Y && sp|Q8ND76|CCNY_HUMAN Cyclin-Y OS=Homo sapiens OX=9606 GN=CCNY PE=1 SV=2 && PF00134:Cyclin, N-terminal domain	-
100622012	33.9453	33.0041	50.6486	67.3228	62.7781	45.779	50.8246	62.8111	AS3MT	NC_010456.5	113844107	113867880	+	1697	protein_coding	arsenite methyltransferase%2C transcript variant X1 && sp|Q9HBK9|AS3MT_HUMAN Arsenite methyltransferase OS=Homo sapiens OX=9606 GN=AS3MT PE=1 SV=3 && PF13847:Methyltransferase domain	-
100144769	55.8581	55.9137	59.4422	60.1193	55.5705	52.2477	50.1415	53.4158	PRPF19	NC_010444.4	10851779	10860315	+	1575	protein_coding	pre-mRNA processing factor 19 && sp|Q08E38|PRP19_BOVIN Pre-mRNA-processing factor 19 OS=Bos taurus OX=9913 GN=PRPF19 PE=2 SV=1 && PF00400:WD domain, G-beta repeat|PF08606:Prp19/Pso4-like|PF04564:U-box domain	-
414389	55.8984	55.9853	60.007	53.9181	53.1862	49.7778	51.9535	53.4117	ATXN10	NC_010447.5	3637794	3798204	-	1957	protein_coding	ataxin 10%2C transcript variant X1 && sp|Q2TBW0|ATX10_BOVIN Ataxin-10 OS=Bos taurus OX=9913 GN=ATXN10 PE=2 SV=1 && PF09759:Spinocerebellar ataxia type 10 protein domain	-
100625479	42.9837	48.1786	38.369	64.2783	51.2496	45.6911	44.1131	54.5734	LOC100625479	NC_010445.4	102195743	102205687	+	6419	protein_coding	cytochrome P450 1B1 && sp|Q16678|CP1B1_HUMAN Cytochrome P450 1B1 OS=Homo sapiens OX=9606 GN=CYP1B1 PE=1 SV=2 && -	-
rna-NC_000845.1_2274..3844	33.3949	30.1405	19.1268	90.2767	101.934	46.0449	50.752	115.937	-	NC_000845.1	2274	3844	+	1571	-	16S ribosomal RNA && - && -	-
100518488	51.6657	55.3071	53.2726	59.0812	52.9436	51.8386	53.5123	49.9715	LMF2	NC_010447.5	233601	238266	+	2698	protein_coding	lipase maturation factor 2%2C transcript variant X1 && sp|A1L504|LMF2_BOVIN Lipase maturation factor 2 OS=Bos taurus OX=9913 GN=LMF2 PE=2 SV=2 && PF06762:Lipase maturation factor	-
100627011	54.11	60.6262	57.8648	50.8913	54.3277	55.4062	53.2819	53.8508	KHDRBS1	NC_010448.4	88530364	88572467	+	3470	protein_coding	KH RNA binding domain containing%2C signal transduction associated 1 && sp|Q07666|KHDR1_HUMAN KH domain-containing, RNA-binding, signal transduction-associated protein 1 OS=Homo sapiens OX=9606 GN=KHDRBS1 PE=1 SV=1 && PF00013:KH domain|PF16568:Tyrosine-rich domain of Sam68|PF16274:Qua1 domain	-
100156625	51.0387	47.1213	52.7723	58.5448	58.4039	55.9092	57.6624	58.555	ERP29	NC_010456.5	39687028	39695748	-	1258	protein_coding	endoplasmic reticulum protein 29 && sp|P81623|ERP29_BOVIN Endoplasmic reticulum resident protein 29 OS=Bos taurus OX=9913 GN=ERP29 PE=1 SV=2 && PF07749:Endoplasmic reticulum protein ERp29, C-terminal domain|PF07912:ERp29, N-terminal domain	-
100511210	58.1775	56.117	59.2293	53.8015	56.1826	50.0456	51.6325	55.3537	SEC31A	NC_010450.4	135431965	135495124	+	5001	protein_coding	SEC31 homolog A%2C COPII coat complex component%2C transcript variant X3 && sp|Q9Z2Q1|SC31A_RAT Protein transport protein Sec31A OS=Rattus norvegicus OX=10116 GN=Sec31a PE=1 SV=2 && -	-
414913	48.2911	46.1376	48.2727	61.3153	57.4395	54.297	56.0436	54.4194	CCS	NC_010444.4	5819471	5833263	-	970	protein_coding	copper chaperone for superoxide dismutase && sp|Q6PWT7|CCS_PIG Copper chaperone for superoxide dismutase OS=Sus scrofa OX=9823 GN=CCS PE=2 SV=1 && PF00403:Heavy-metal-associated domain|PF00080:Copper/zinc superoxide dismutase (SODC)	-
100156164	40.6619	41.0781	47.1888	67.2417	60.8206	47.4902	51.143	60.8526	NOP10	NC_010449.5	80161024	80162299	+	980	protein_coding	NOP10 ribonucleoprotein && sp|Q9NPE3|NOP10_HUMAN H/ACA ribonucleoprotein complex subunit 3 OS=Homo sapiens OX=9606 GN=NOP10 PE=1 SV=1 && PF04135:Nucleolar RNA-binding protein, Nop10p family	-
100621449	53.1473	62.3373	65.5381	52.3677	49.9065	60.107	60.4241	48.1465	LRRC45	NC_010454.4	984691	991511	-	2945	protein_coding	leucine rich repeat containing 45%2C transcript variant X1 && sp|Q96CN5|LRC45_HUMAN Leucine-rich repeat-containing protein 45 OS=Homo sapiens OX=9606 GN=LRRC45 PE=1 SV=1 && -	-
406188	56.0932	49.6485	52.6156	67.4776	59.2506	55.3539	55.4155	49.2129	NFKBIA	NC_010449.5	64508119	64510754	+	945	protein_coding	NFKB inhibitor alpha && sp|Q08353|IKBA_PIG NF-kappa-B inhibitor alpha OS=Sus scrofa OX=9823 GN=NFKBIA PE=1 SV=1 && PF12796:Ankyrin repeats (3 copies)|PF00023:Ankyrin repeat	-
100520503	43.5743	40.9671	55.6045	63.4035	64.95	57.6363	60.246	54.3084	LAMTOR1	NC_010451.4	6674045	6680067	-	1184	protein_coding	late endosomal/lysosomal adaptor%2C MAPK and MTOR activator 1 && sp|Q6IAA8|LTOR1_HUMAN Ragulator complex protein LAMTOR1 OS=Homo sapiens OX=9606 GN=LAMTOR1 PE=1 SV=2 && PF15454:Late endosomal/lysosomal adaptor and MAPK and MTOR activator	-
100626630	42.1818	41.0622	44.2729	64.3151	62.6534	54.1304	53.8816	56.9743	DPP7	NW_018084833.1	780357	784238	+	2253	protein_coding	dipeptidyl peptidase 7%2C transcript variant X2 && sp|Q9UHL4|DPP2_HUMAN Dipeptidyl peptidase 2 OS=Homo sapiens OX=9606 GN=DPP7 PE=1 SV=3 && -	-
100516779	45.6333	41.3557	51.2623	56.3595	56.6026	47.3718	51.8087	57.5442	PSMA1	NC_010444.4	44740102	44755296	+	1238	protein_coding	proteasome subunit alpha 1 && sp|Q3T0X5|PSA1_BOVIN Proteasome subunit alpha type-1 OS=Bos taurus OX=9913 GN=PSMA1 PE=1 SV=1 && PF10584:Proteasome subunit A N-terminal signature|PF00227:Proteasome subunit	-
100510936	50.0948	48.7961	51.6752	49.1679	56.7078	55.8552	53.6866	54.3357	2025-09-02	NC_010457.5	140023836	140058291	+	8624	protein_coding	septin 2%2C transcript variant X3 && sp|Q2NKY7|SEPT2_BOVIN Septin-2 OS=Bos taurus OX=9913 GN=SEPTIN2 PE=2 SV=1 && -	-
100153065	41.1003	42.899	47.9079	56.416	62.236	56.0048	55.8283	52.749	DPM3	NC_010446.5	94661568	94662223	+	546	protein_coding	dolichyl-phosphate mannosyltransferase subunit 3%2C transcript variant X1 && sp|Q3ZC71|DPM3_BOVIN Dolichol-phosphate mannosyltransferase subunit 3 OS=Bos taurus OX=9913 GN=DPM3 PE=3 SV=1 && PF08285:Dolichol-phosphate mannosyltransferase subunit 3 (DPM3)	-
100038330	48.0072	48.2003	54.767	64.0475	51.8837	55.9649	51.0804	50.6227	SNRPE	NC_010451.4	64560544	64567007	+	462	protein_coding	small nuclear ribonucleoprotein polypeptide E && sp|A4FUI2|RUXE_BOVIN Small nuclear ribonucleoprotein E OS=Bos taurus OX=9913 GN=SNRPE PE=3 SV=1 && -	-
768107	26.289	38.0585	48.712	32.149	69.756	52.0424	55.7229	71.4156	RGN	NC_010461.5	41725660	41749736	+	1931	protein_coding	regucalcin && sp|Q06AA3|RGN_PIG Regucalcin OS=Sus scrofa OX=9823 GN=RGN PE=2 SV=1 && PF08450:SMP-30/Gluconolactonase/LRE-like region	-
102166564	54.1237	54.1669	55.1394	51.4361	56.1321	53.1068	52.7911	52.7451	PDGFRB	NC_010444.4	151155753	151192818	-	6045	protein_coding	platelet derived growth factor receptor beta%2C transcript variant X1 && sp|Q6QNF3|PGFRB_CANLF Platelet-derived growth factor receptor beta OS=Canis lupus familiaris OX=9615 GN=PDGFRB PE=2 SV=1 && -	-
100738124	45.1766	46.266	52.8024	51.6335	60.129	48.6373	50.6889	56.5759	IMMT	NC_010445.4	58575175	58632337	+	2733	protein_coding	inner membrane mitochondrial protein%2C transcript variant X1 && sp|Q16891|MIC60_HUMAN MICOS complex subunit MIC60 OS=Homo sapiens OX=9606 GN=IMMT PE=1 SV=1 && PF09731:Mitochondrial inner membrane protein	-
100101473	50.4899	59.796	57.1537	55.1237	55.7748	55.4833	55.9201	52.2541	BTG1	NC_010447.5	90815194	90817936	+	1780	protein_coding	BTG anti-proliferation factor 1 && sp|P62324|BTG1_HUMAN Protein BTG1 OS=Homo sapiens OX=9606 GN=BTG1 PE=1 SV=1 && -	-
100517050	45.8487	37.4583	48.8749	33.0345	61.0198	53.0362	51.23	56.7603	2025-03-02	NC_010452.4	10156732	10194371	+	2663	lncRNA	mitochondrial amidoxime reducing component 2%2C transcript variant X2 && sp|Q9GKW0|MARC2_MACFA Mitochondrial amidoxime reducing component 2 OS=Macaca fascicularis OX=9541 GN=MTARC2 PE=2 SV=1 && PF03476:MOSC N-terminal beta barrel domain|PF03473:MOSC domain	-
399536	39.5407	41.5679	44.4588	65.5733	63.9969	46.1891	49.0417	58.6966	GALM	NC_010445.4	101617521	101682821	-	2166	protein_coding	galactose mutarotase && sp|Q9GKX6|GALM_PIG Galactose mutarotase OS=Sus scrofa OX=9823 GN=GALM PE=2 SV=1 && PF01263:Aldose 1-epimerase	-
733646	37.8993	39.4629	45.0605	58.5432	61.6774	49.2543	53.3249	57.0038	ATP6V0E1	NC_010458.4	51225719	51260712	-	883	protein_coding	ATPase H+ transporting V0 subunit e1%2C transcript variant X1 && sp|P81103|VA0E1_BOVIN V-type proton ATPase subunit e 1 OS=Bos taurus OX=9913 GN=ATP6V0E1 PE=1 SV=3 && PF05493:ATP synthase subunit H	-
100511251	46.9611	46.8501	50.917	59.3401	56.5625	51.7141	49.3659	50.2391	STUB1	NC_010445.4	41092514	41095181	-	1293	protein_coding	STIP1 homology and U-box containing protein 1 && sp|Q9UNE7|CHIP_HUMAN E3 ubiquitin-protein ligase CHIP OS=Homo sapiens OX=9606 GN=STUB1 PE=1 SV=2 && PF12895:Anaphase-promoting complex, cyclosome, subunit 3|PF18391:CHIP N-terminal tetratricopeptide repeat domain|PF04564:U-box domain	-
100359358	36.9951	33.8572	36.6327	51.0037	66.5236	62.4763	58.6097	61.763	MDK	NC_010444.4	16130787	16133791	-	1520	protein_coding	midkine (neurite growth-promoting factor 2)%2C transcript variant X3 && sp|P21741|MK_HUMAN Midkine OS=Homo sapiens OX=9606 GN=MDK PE=1 SV=1 && PF01091:PTN/MK heparin-binding protein family, C-terminal domain|PF05196:PTN/MK heparin-binding protein family, N-terminal domain	-
414917	57.4082	56.2457	58.0722	57.7373	57.6594	50.8966	48.1377	55.2631	RNF114	NC_010459.5	51513646	51527783	+	841	protein_coding	ring finger protein 114 && sp|Q6J1I8|RN114_PIG E3 ubiquitin-protein ligase RNF114 OS=Sus scrofa OX=9823 GN=RNF114 PE=1 SV=1 && PF05605:Drought induced 19 protein (Di19), zinc-binding|PF13445:RING-type zinc-finger|PF18574:C2HC Zing finger domain	-
100526064	52.4265	57.4519	54.6921	53.0959	55.5232	55.9979	55.1073	52.1813	NUMA1	NC_010451.4	6591943	6662966	-	8341	protein_coding	nuclear mitotic apparatus protein 1%2C transcript variant X3 && sp|Q14980|NUMA1_HUMAN Nuclear mitotic apparatus protein 1 OS=Homo sapiens OX=9606 GN=NUMA1 PE=1 SV=2 && -	-
100156677	49.8077	50.3532	54.3246	52.47	52.5237	49.1036	50.7023	52.182	TRPC4AP	NC_010459.5	38385650	38468290	-	3303	protein_coding	transient receptor potential cation channel subfamily C member 4 associated protein%2C transcript variant X2 && sp|Q8TEL6|TP4AP_HUMAN Short transient receptor potential channel 4-associated protein OS=Homo sapiens OX=9606 GN=TRPC4AP PE=1 SV=2 && -	-
397519	43.5431	38.8061	46.5801	52.5027	60.4202	51.7359	51.0797	57.2371	CS	NC_010447.5	21669778	21700737	-	3492	protein_coding	citrate synthase%2C transcript variant X1 && sp|P00889|CISY_PIG Citrate synthase, mitochondrial OS=Sus scrofa OX=9823 GN=CS PE=1 SV=2 && PF00285:Citrate synthase, C-terminal domain	-
733628	71.9134	49.2638	58.5974	92.0648	47.2141	45.472	48.6356	53.8263	AEBP1	NC_010460.4	51046895	51056789	-	4140	protein_coding	AE binding protein 1 && sp|A2RUV9|AEBP1_RAT Adipocyte enhancer-binding protein 1 OS=Rattus norvegicus OX=10116 GN=Aebp1 PE=2 SV=1 && PF00246:Zinc carboxypeptidase|PF00754:F5/8 type C domain|PF13620:Carboxypeptidase regulatory-like domain	-
100037991	42.7908	40.2848	45.23	62.9559	57.3201	47.9922	50.4197	56.2067	NDUFV2	NC_010448.4	98819156	98852561	-	862	protein_coding	NADH_ubiquinone oxidoreductase core subunit V2 && sp|Q0MQI8|NDUV2_GORGO NADH dehydrogenase [ubiquinone] flavoprotein 2, mitochondrial OS=Gorilla gorilla gorilla OX=9595 GN=NDUFV2 PE=2 SV=1 && PF01257:Thioredoxin-like [2Fe-2S] ferredoxin	-
397345	57.11	52.7303	63.4493	46.4722	57.3711	53.8492	52.9127	59.5488	ADAM10	NC_010443.5	113289480	113407940	+	2247	protein_coding	ADAM metallopeptidase domain 10 && sp|O77633|ADA10_PIG Disintegrin and metalloproteinase domain-containing protein 10 OS=Sus scrofa OX=9823 GN=ADAM10 PE=2 SV=2 && PF00200:Disintegrin|PF13574:Metallo-peptidase family M12B Reprolysin-like|PF01562:Reprolysin family propeptide	-
100524150	41.1833	38.3073	44.0847	58.6166	66.4889	49.3973	52.1615	60.5351	MAN1C1	NC_010448.4	83089942	83228648	+	3572	protein_coding	mannosidase alpha class 1C member 1 && sp|Q9NR34|MA1C1_HUMAN Mannosyl-oligosaccharide 1,2-alpha-mannosidase IC OS=Homo sapiens OX=9606 GN=MAN1C1 PE=1 SV=1 && -	-
100157989	53.8131	52.3887	63.8903	52.0078	52.2892	54.8405	51.9556	53.4228	FBXO21	NC_010456.5	35313608	35354859	+	6073	protein_coding	F-box protein 21%2C transcript variant X1 && sp|O94952|FBX21_HUMAN F-box only protein 21 OS=Homo sapiens OX=9606 GN=FBXO21 PE=2 SV=2 && PF08755:Hemimethylated DNA-binding protein YccV like|PF13369:Transglutaminase-like superfamily	-
100520179	57.1622	54.1467	55.5086	68.1074	53.5571	51.6243	54.6909	47.9541	C2H19orf43	NC_010444.4	66262377	66265427	+	938	protein_coding	chromosome 2 C19orf43 homolog%2C transcript variant X1 && sp|Q9D735|TRIR_MOUSE Telomerase RNA component interacting RNase OS=Mus musculus OX=10090 GN=Trir PE=1 SV=1 && -	-
100521215	41.6229	40.8132	45.708	50.2981	65.4671	59.7018	67.402	60.2092	PITRM1	NC_010452.4	66996919	67021692	+	3718	protein_coding	pitrilysin metallopeptidase 1%2C transcript variant X1 && sp|Q5JRX3|PREP_HUMAN Presequence protease, mitochondrial OS=Homo sapiens OX=9606 GN=PITRM1 PE=1 SV=3 && PF05193:Peptidase M16 inactive domain|PF08367:Peptidase M16C associated	-
100520086	44.3355	41.4033	50.0654	62.9945	59.3088	47.1775	52.9052	49.7258	NEDD8	NC_010449.5	75069947	75085905	+	830	protein_coding	neural precursor cell expressed%2C developmentally down-regulated 8 && sp|P61282|NEDD8_BOVIN NEDD8 OS=Bos taurus OX=9913 GN=NEDD8 PE=3 SV=1 && -	-
100624077	39.6075	40.7988	41.6269	52.4332	51.8348	59.8488	62.993	48.8828	LOC100624077	NC_010448.4	150220003	150228158	-	3592	protein_coding	endogenous retrovirus group V member 2 Env polyprotein%2C transcript variant X2 && sp|B6SEH9|ERVV2_HUMAN Endogenous retrovirus group V member 2 Env polyprotein OS=Homo sapiens OX=9606 GN=ERVV-2 PE=2 SV=1 && PF00429:ENV polyprotein (coat polyprotein)	-
100151896	59.0052	53.8582	55.4077	70.7147	45.0364	47.9631	47.8352	44.2951	RANBP1	NC_010456.5	51494258	51500420	+	1611	protein_coding	RAN binding protein 1%2C transcript variant X1 && sp|Q3T0M7|RANG_BOVIN Ran-specific GTPase-activating protein OS=Bos taurus OX=9913 GN=RANBP1 PE=2 SV=1 && PF00638:RanBP1 domain	-
100514493	50.8003	48.0059	50.0913	58.0319	54.4834	54.1706	51.1427	54.0319	ATP1B3	NC_010455.5	82680442	82727052	+	1598	protein_coding	ATPase Na+/K+ transporting subunit beta 3%2C transcript variant X1 && sp|Q3T0C6|AT1B3_BOVIN Sodium/potassium-transporting ATPase subunit beta-3 OS=Bos taurus OX=9913 GN=ATP1B3 PE=2 SV=1 && PF00287:Sodium / potassium ATPase beta chain	-
100621757	43.0815	45.1702	45.3819	61.7043	58.8166	55.0585	57.1777	49.4805	PFKL	NC_010455.5	207167287	207191688	+	3493	protein_coding	phosphofructokinase%2C liver type%2C transcript variant X1 && sp|P30835|PFKAL_RAT ATP-dependent 6-phosphofructokinase, liver type OS=Rattus norvegicus OX=10116 GN=Pfkl PE=1 SV=3 && -	-
396580	56.5651	48.9541	52.6383	62.4304	50.6525	53.1642	51.7659	45.9621	UBE2D2	NC_010444.4	141397937	141459821	+	1766	protein_coding	ubiquitin conjugating enzyme E2 D2 && sp|Q1RMX2|UB2D2_BOVIN Ubiquitin-conjugating enzyme E2 D2 OS=Bos taurus OX=9913 GN=UBE2D2 PE=2 SV=1 && PF00179:Ubiquitin-conjugating enzyme	-
100144447	50.5548	49.6037	46.9759	48.5511	53.2764	54.4583	57.1948	50.2327	OAZ2	NC_010443.5	107325225	107338475	+	1005	protein_coding	ornithine decarboxylase antizyme 2%2C transcript variant 1 && sp|O95190|OAZ2_HUMAN Ornithine decarboxylase antizyme 2 OS=Homo sapiens OX=9606 GN=OAZ2 PE=1 SV=1 && -	-
100152356	35.8592	40.5546	43.3128	45.5224	66.5579	54.1201	54.6349	63.529	SERINC3	NC_010459.5	46904841	46924842	-	4123	protein_coding	serine incorporator 3 && sp|A4FUZ5|SERC3_BOVIN Serine incorporator 3 OS=Bos taurus OX=9913 GN=SERINC3 PE=2 SV=1 && PF03348:Serine incorporator (Serinc)	-
100516076	49.8574	45.4257	44.8984	43.9239	57.3198	53.8124	53.2994	51.8849	PXDN	NC_010445.4	132306288	132362853	+	7060	protein_coding	peroxidasin%2C transcript variant X2 && sp|Q92626|PXDN_HUMAN Peroxidasin homolog OS=Homo sapiens OX=9606 GN=PXDN PE=1 SV=2 && -	-
100622411	121.993	87.3141	88.4243	59.3352	33.918	47.4583	53.8087	35.5908	TKTL1	NC_010461.5	124840072	124867313	+	2668	protein_coding	transketolase like 1%2C transcript variant X2 && sp|Q2NL26|TKTL1_BOVIN Transketolase-like protein 1 OS=Bos taurus OX=9913 GN=TKTL1 PE=2 SV=1 && PF00456:Transketolase, thiamine diphosphate binding domain|PF02779:Transketolase, pyrimidine binding domain|PF02780:Transketolase, C-terminal domain	-
733679	31.6975	30.9214	34.1942	61.5539	65.788	47.0421	47.8769	58.7439	ECH1	NC_010448.4	47627056	47638961	-	1396	protein_coding	enoyl-CoA hydratase 1 && sp|Q13011|ECH1_HUMAN Delta(3,5)-Delta(2,4)-dienoyl-CoA isomerase, mitochondrial OS=Homo sapiens OX=9606 GN=ECH1 PE=1 SV=2 && PF00378:Enoyl-CoA hydratase/isomerase	-
100514399	52.4393	46.1178	50.5649	53.3662	58.7023	49.6681	51.381	55.7567	FAM120A	NC_010445.4	42861594	42974874	+	5166	protein_coding	constitutive coactivator of PPAR-gamma-like protein 1%2C transcript variant X1 && sp|A6H7H1|F120A_BOVIN Constitutive coactivator of PPAR-gamma-like protein 1 OS=Bos taurus OX=9913 GN=FAM120A PE=2 SV=1 && -	-
100626873	44.3614	53.7144	48.5527	56.8281	57.4664	42.6193	44.2795	51.7763	CES3	NC_010448.4	27627712	27637827	+	2076	protein_coding	carboxylesterase 3 && sp|Q6UWW8|EST3_HUMAN Carboxylesterase 3 OS=Homo sapiens OX=9606 GN=CES3 PE=1 SV=1 && PF00135:Carboxylesterase family	-
100512765	36.1605	47.4874	43.3509	54.8615	60.5201	54.7521	52.6531	57.2986	SMIM7	NC_010444.4	60961532	60970775	+	1343	protein_coding	small integral membrane protein 7 && sp|Q3SZ97|SMIM7_BOVIN Small integral membrane protein 7 OS=Bos taurus OX=9913 GN=SMIM7 PE=3 SV=1 && -	-
100737962	53.033	49.8091	54.7951	55.9851	51.4318	50.1677	48.5495	50.7194	PA2G4	NC_010447.5	21495997	21503297	+	1769	protein_coding	proliferation-associated 2G4%2C transcript variant X2 && sp|Q9UQ80|PA2G4_HUMAN Proliferation-associated protein 2G4 OS=Homo sapiens OX=9606 GN=PA2G4 PE=1 SV=3 && PF00557:Metallopeptidase family M24	-
100622984	53.8029	50.6775	53.0938	61.8284	59.526	46.7023	53.1632	49.8459	TMEM259	NC_010444.4	77393577	77402266	+	2916	protein_coding	transmembrane protein 259%2C transcript variant X1 && sp|Q4ZIN3|MBRL_HUMAN Membralin OS=Homo sapiens OX=9606 GN=TMEM259 PE=1 SV=1 && -	-
100037288	29.8861	30.7061	36.3003	50.9589	55.3194	64.7206	60.4855	53.2622	SLA-3	NC_010449.5	22938211	22942735	+	3099	protein_coding	MHC class I antigen 3%2C transcript variant X3 && sp|P13752|HA1A_BOVIN BOLA class I histocompatibility antigen, alpha chain BL3-6 OS=Bos taurus OX=9913 PE=2 SV=1 && PF00129:Class I Histocompatibility antigen, domains alpha 1 and 2|PF07654:Immunoglobulin C1-set domain	-
100174962	57.965	40.9949	45.6958	49.0807	54.9401	52.4707	49.1266	60.3126	ACTR2	NC_010445.4	76691275	76729269	-	3847	protein_coding	ARP2 actin related protein 2 homolog%2C transcript variant X1 && sp|A7MB62|ARP2_BOVIN Actin-related protein 2 OS=Bos taurus OX=9913 GN=ACTR2 PE=1 SV=1 && PF00022:Actin	-
100628060	45.2892	45.0418	45.4116	60.9796	53.9978	54.2211	53.7761	47.0816	RNF181	NC_010445.4	59172394	59174215	-	559	protein_coding	ring finger protein 181 && sp|Q3T0W3|RN181_BOVIN E3 ubiquitin-protein ligase RNF181 OS=Bos taurus OX=9913 GN=RNF181 PE=2 SV=1 && PF13639:Ring finger domain	-
100154272	40.6261	42.1405	47.9053	46.0596	70.0069	49.2249	51.526	59.5605	BPHL	NC_010449.5	1882731	1909854	+	1175	protein_coding	biphenyl hydrolase like && sp|Q86WA6|BPHL_HUMAN Valacyclovir hydrolase OS=Homo sapiens OX=9606 GN=BPHL PE=1 SV=1 && PF00561:alpha/beta hydrolase fold	-
100622738	38.1653	51.0525	50.7481	52.2282	74.0027	57.359	58.391	69.21	MVP	NC_010445.4	18056548	18081169	+	3750	protein_coding	major vault protein%2C transcript variant X2 && sp|Q3SYU9|MVP_BOVIN Major vault protein OS=Bos taurus OX=9913 GN=MVP PE=2 SV=1 && PF17795:Major Vault Protein Repeat domain|PF11978:Shoulder domain|PF17794:Major Vault Protein repeat domain|PF17796:Major Vault Protein repeat domain|PF01505:Major Vault Protein repeat domain	-
novel.1	30.0755	25.5422	35.929	52.2546	40.3836	34.1395	39.5232	40.9288	-	NC_000845.1	1	1175	+	1175	-	- && - && -	-
100621774	52.7041	44.9955	50.7985	66.3985	50.3719	43.4899	50.5284	46.9537	UBE2M	NC_010448.4	63105532	63108615	-	1365	protein_coding	ubiquitin conjugating enzyme E2 M && sp|A3KN22|UBC12_BOVIN NEDD8-conjugating enzyme Ubc12 OS=Bos taurus OX=9913 GN=UBE2M PE=2 SV=1 && PF00179:Ubiquitin-conjugating enzyme	-
100513945	40.6329	35.5011	35.879	49.0355	92.8716	56.5173	60.8835	79.4693	ECHDC3	NC_010452.4	60117425	60138662	-	4422	protein_coding	enoyl-CoA hydratase domain containing 3 && sp|Q9D7J9|ECHD3_MOUSE Enoyl-CoA hydratase domain-containing protein 3, mitochondrial OS=Mus musculus OX=10090 GN=Echdc3 PE=1 SV=1 && -	-
110256499	53.0038	49.0345	53.6898	56.9778	51.6711	49.4153	50.1799	52.792	U2AF1	NC_010455.5	206244772	206257697	-	1384	protein_coding	U2 small nuclear RNA auxiliary factor 1%2C transcript variant X1 && sp|A1A4K8|U2AF1_BOVIN Splicing factor U2AF 35 kDa subunit OS=Bos taurus OX=9913 GN=U2AF1 PE=2 SV=1 && -	-
100513936	57.4276	59.2422	72.9994	41.4795	59.9963	59.1184	59.4133	58.3097	SLC25A29	NC_010449.5	121178211	121192369	-	8285	protein_coding	solute carrier family 25 member 29%2C transcript variant X4 && sp|Q8N8R3|MCATL_HUMAN Mitochondrial basic amino acids transporter OS=Homo sapiens OX=9606 GN=SLC25A29 PE=1 SV=2 && -	-
100511455	58.9442	54.0737	51.1611	52.6965	50.8023	48.5086	53.9684	55.7758	LSM14A	NC_010448.4	43847882	43901697	+	1392	protein_coding	LSM14A%2C mRNA processing body assembly factor && sp|Q5R4R4|LS14A_PONAB Protein LSM14 homolog A OS=Pongo abelii OX=9601 GN=LSM14A PE=2 SV=1 && PF09532:FDF domain|PF12701:Scd6-like Sm domain	-
100157176	26.8136	29.7641	38.9334	53.2481	65.6306	42.0144	43.9006	64.0826	KYAT3	NC_010446.5	127451475	127507766	+	2579	protein_coding	kynurenine aminotransferase 3%2C transcript variant X9 && sp|Q0P5G4|KAT3_BOVIN Kynurenine--oxoglutarate transaminase 3 OS=Bos taurus OX=9913 GN=KYAT3 PE=2 SV=1 && PF00155:Aminotransferase class I and II	-
100144621	64.4609	56.4896	58.9865	56.3942	50.2959	52.8156	51.2212	53.3597	AKIRIN1	NC_010448.4	94891409	94902700	+	871	protein_coding	akirin 1 && sp|Q9H9L7|AKIR1_HUMAN Akirin-1 OS=Homo sapiens OX=9606 GN=AKIRIN1 PE=1 SV=1 && -	-
733648	43.1955	46.0055	43.8602	57.2655	61.0782	51.0917	53.9732	58.0736	STAT3	NC_010454.4	20407316	20471091	+	2473	protein_coding	signal transducer and activator of transcription 3 && sp|Q19S50|STAT3_PIG Signal transducer and activator of transcription 3 OS=Sus scrofa OX=9823 GN=STAT3 PE=1 SV=1 && PF01017:STAT protein, all-alpha domain|PF02865:STAT protein, protein interaction domain|PF00017:SH2 domain|PF02864:STAT protein, DNA binding domain	STAT
100623923	67.1292	51.2282	55.6724	59.3216	46.9374	43.4316	45.4975	46.9208	STIP1	NC_010444.4	7911443	7939000	-	3340	protein_coding	stress induced phosphoprotein 1 && sp|Q3ZBZ8|STIP1_BOVIN Stress-induced-phosphoprotein 1 OS=Bos taurus OX=9913 GN=STIP1 PE=2 SV=1 && -	-
100525505	46.9451	43.1524	44.9609	64.4164	54.6412	45.94	46.6815	47.6978	MAP2K2	NC_010444.4	74626739	74651352	+	2831	protein_coding	mitogen-activated protein kinase kinase 2 && sp|Q1HG70|MP2K2_CANLF Dual specificity mitogen-activated protein kinase kinase 2 OS=Canis lupus familiaris OX=9615 GN=MAP2K2 PE=2 SV=1 && PF00069:Protein kinase domain	-
100621229	49.0429	47.3507	51.7084	55.0965	53.7877	52.698	50.991	52.6073	SNF8	NC_010454.4	25142748	25152847	-	1000	protein_coding	SNF8%2C ESCRT-II complex subunit && sp|Q96H20|SNF8_HUMAN Vacuolar-sorting protein SNF8 OS=Homo sapiens OX=9606 GN=SNF8 PE=1 SV=1 && PF04157:EAP30/Vps36 family	-
100621165	46.7359	46.0665	48.9747	57.3835	53.5809	54.9872	56.5767	50.0575	UBXN1	NC_010444.4	9072549	9075595	+	2026	protein_coding	UBX domain protein 1%2C transcript variant X1 && sp|Q32KW2|UBXN1_BOVIN UBX domain-containing protein 1 OS=Bos taurus OX=9913 GN=UBXN1 PE=2 SV=1 && PF00627:UBA/TS-N domain	-
100158042	55.4289	60.6324	65.102	47.6834	45.9067	52.9752	53.6122	48.3316	RBMX	NC_010461.5	111965859	111974544	-	4602	protein_coding	RNA binding motif protein%2C X-linked%2C transcript variant X2 && sp|P38159|RBMX_HUMAN RNA-binding motif protein, X chromosome OS=Homo sapiens OX=9606 GN=RBMX PE=1 SV=3 && PF08081:RBM1CTR (NUC064) family|PF00076:RNA recognition motif. (a.k.a. RRM, RBD, or RNP domain)	-
397206	32.3843	24.2117	31.0181	58.1231	53.8858	46.7684	57.5741	96.996	MGP	NC_010447.5	57665272	57669360	+	588	protein_coding	matrix Gla protein && sp|Q8MJ39|MGP_PIG Matrix Gla protein OS=Sus scrofa OX=9823 GN=MGP PE=3 SV=1 && -	-
396969	41.7702	35.3212	38.6295	79.924	55.1685	47.0916	46.666	52.5323	CTSH	NC_010449.5	48084882	48106072	-	1425	protein_coding	cathepsin H && sp|O46427|CATH_PIG Pro-cathepsin H OS=Sus scrofa OX=9823 GN=CTSH PE=1 SV=1 && PF00112:Papain family cysteine protease|PF08246:Cathepsin propeptide inhibitor domain (I29)	-
100512899	52.4359	52.5365	58.6227	48.1203	50.9165	47.7582	48.4007	51.6091	AHCYL1	NC_010446.5	110092976	110132826	-	4246	protein_coding	adenosylhomocysteinase like 1 && sp|O43865|SAHH2_HUMAN S-adenosylhomocysteine hydrolase-like protein 1 OS=Homo sapiens OX=9606 GN=AHCYL1 PE=1 SV=2 && -	-
595110	48.7688	46.3741	50.9728	45.6538	51.5649	58.0262	52.0803	58.4043	CCNG1	NC_010458.4	60349255	60356737	-	2332	protein_coding	cyclin G1 && sp|Q52QT8|CCNG1_PIG Cyclin-G1 OS=Sus scrofa OX=9823 GN=CCNG1 PE=2 SV=1 && PF00134:Cyclin, N-terminal domain	-
100524086	48.5991	49.8122	46.8876	45.9459	51.3967	58.0226	52.5013	58.0925	NAP1L1	NC_010447.5	39329628	39363699	-	3924	protein_coding	nucleosome assembly protein 1 like 1%2C transcript variant X2 && sp|P55209|NP1L1_HUMAN Nucleosome assembly protein 1-like 1 OS=Homo sapiens OX=9606 GN=NAP1L1 PE=1 SV=1 && PF00956:Nucleosome assembly protein (NAP)	-
397439	42.0432	37.6873	38.6089	42.968	51.7076	56.2875	49.7065	57.8435	SCP2	NC_010448.4	159191045	159314985	-	1608	protein_coding	sterol carrier protein 2 && sp|P07857|SCP2_BOVIN Sterol carrier protein 2 OS=Bos taurus OX=9913 GN=SCP2 PE=1 SV=2 && PF00108:Thiolase, N-terminal domain|PF02803:Thiolase, C-terminal domain|PF02036:SCP-2 sterol transfer family	-
396898	74.535	52.8864	65.8199	39.006	55.7485	69.5119	63.3087	54.2452	ATP1B1	NC_010446.5	81912543	81937015	-	1235	protein_coding	ATPase Na+/K+ transporting subunit beta 1 && sp|P05027|AT1B1_PIG Sodium/potassium-transporting ATPase subunit beta-1 OS=Sus scrofa OX=9823 GN=ATP1B1 PE=1 SV=2 && PF00287:Sodium / potassium ATPase beta chain	-
100152933	53.2539	49.6571	51.8648	47.2352	50.6563	51.9683	49.5854	50.7382	IPO5	NC_010453.5	67019299	67059375	+	3374	protein_coding	importin 5 && sp|O00410|IPO5_HUMAN Importin-5 OS=Homo sapiens OX=9606 GN=IPO5 PE=1 SV=4 && PF18808:Importin repeat|PF13646:HEAT repeats|PF18829:Importin repeat 6	-
100620478	46.427	42.1447	45.9247	51.8569	55.963	56.449	54.1572	60.041	RAB18	NC_010452.4	38970381	39004975	+	2780	protein_coding	RAB18%2C member RAS oncogene family%2C transcript variant X2 && sp|Q0IIG8|RAB18_BOVIN Ras-related protein Rab-18 OS=Bos taurus OX=9913 GN=RAB18 PE=2 SV=1 && PF00071:Ras family	-
100155282	59.8408	60.3484	74.2904	43.0217	55.1289	56.6432	54.9322	52.9866	PLAC9	NC_010456.5	81890265	81901909	-	1476	protein_coding	placenta specific 9 && sp|Q2TBK3|PLAC9_BOVIN Placenta-specific protein 9 OS=Bos taurus OX=9913 GN=PLAC9 PE=3 SV=1 && PF15205:Placenta-specific protein 9	-
100620736	49.598	50.6784	49.733	59.4717	55.1778	48.2319	49.5805	47.2862	TCF25	NC_010448.4	186068	208841	-	2738	protein_coding	transcription factor 25%2C transcript variant X2 && sp|Q8R3L2|TCF25_MOUSE Transcription factor 25 OS=Mus musculus OX=10090 GN=Tcf25 PE=1 SV=2 && -	-
397132	58.2002	47.9744	98.5181	38.2921	31.8146	59.6939	48.021	38.9807	FMO1	NC_010451.4	63860957	63895086	+	2370	protein_coding	flavin containing monooxygenase 1%2C transcript variant X1 && sp|P16549|FMO1_PIG Dimethylaniline monooxygenase [N-oxide-forming] 1 OS=Sus scrofa OX=9823 GN=FMO1 PE=1 SV=3 && PF00743:Flavin-binding monooxygenase-like	-
100624590	56.0969	55.2885	60.2909	51.047	46.8535	48.8071	46.0844	50.6454	LOC100624590	NC_010462.3	9155794	9170628	-	2394	protein_coding	ATP-dependent RNA helicase DDX3X%2C transcript variant X1 && sp|O00571|DDX3X_HUMAN ATP-dependent RNA helicase DDX3X OS=Homo sapiens OX=9606 GN=DDX3X PE=1 SV=3 && PF00270:DEAD/DEAH box helicase|PF00271:Helicase conserved C-terminal domain	-
100312976	44.7983	46.4074	47.6281	60.5098	58.303	45.3824	53.3475	49.1038	NDUFAB1	NC_010445.4	22619458	22631575	+	712	protein_coding	NADH_ubiquinone oxidoreductase subunit AB1%2C transcript variant X1 && sp|Q9CR21|ACPM_MOUSE Acyl carrier protein, mitochondrial OS=Mus musculus OX=10090 GN=Ndufab1 PE=1 SV=1 && PF00550:Phosphopantetheine attachment site	-
100515610	57.3912	52.6063	52.8473	52.1692	50.5819	48.6742	46.387	50.4855	CHD4	NC_010447.5	64071627	64105212	+	6905	protein_coding	chromodomain helicase DNA binding protein 4%2C transcript variant X2 && sp|Q14839|CHD4_HUMAN Chromodomain-helicase-DNA-binding protein 4 OS=Homo sapiens OX=9606 GN=CHD4 PE=1 SV=2 && PF06461:Domain of Unknown Function (DUF1086)|PF00176:SNF2 family N-terminal domain|PF08074:CHDCT2 (NUC038) domain|PF00271:Helicase conserved C-terminal domain|PF06465:Domain of Unknown Function (DUF1087)|PF00628:PHD-f…	-
100523032	51.5674	50.1353	51.7067	59.0126	54.7372	46.4334	52.8534	53.8471	HM13	NC_010459.5	35248575	35288431	+	1769	protein_coding	histocompatibility minor 13%2C transcript variant X1 && sp|Q8TCT9|HM13_HUMAN Minor histocompatibility antigen H13 OS=Homo sapiens OX=9606 GN=HM13 PE=1 SV=1 && PF04258:Signal peptide peptidase	-
100154789	53.9535	32.8043	43.401	54.8796	56.3279	41.0101	40.0041	52.6598	TMEM106C	NC_010447.5	78318933	78324907	+	1906	protein_coding	transmembrane protein 106C%2C transcript variant X3 && sp|Q9BVX2|T106C_HUMAN Transmembrane protein 106C OS=Homo sapiens OX=9606 GN=TMEM106C PE=1 SV=1 && PF07092:Protein of unknown function (DUF1356)	-
100517815	46.9144	44.0423	46.4088	50.6718	53.9434	47.7839	48.1105	53.2894	PSMD13	NC_010444.4	55108	68854	+	1572	protein_coding	proteasome 26S subunit%2C non-ATPase 13%2C transcript variant X1 && sp|Q5E964|PSD13_BOVIN 26S proteasome non-ATPase regulatory subunit 13 OS=Bos taurus OX=9913 GN=PSMD13 PE=2 SV=1 && PF01399:PCI domain	-
733643	55.7137	49.4094	54.9813	54.7903	54.2496	53.2148	55.1218	48.8144	NCOR2	NC_010456.5	28642774	28819404	+	8534	protein_coding	nuclear receptor corepressor 2 && sp|Q9Y618|NCOR2_HUMAN Nuclear receptor corepressor 2 OS=Homo sapiens OX=9606 GN=NCOR2 PE=1 SV=3 && PF00249:Myb-like DNA-binding domain|PF15784:G-protein pathway suppressor 2-interacting domain	MYB
100521367	40.128	45.7779	47.9357	55.564	54.306	51.7869	51.1342	53.0133	SPR	NC_010445.4	69889448	69894747	-	1473	protein_coding	sepiapterin reductase (7%2C8-dihydrobiopterin_NADP+ oxidoreductase) && sp|Q17QK8|SPRE_BOVIN Sepiapterin reductase OS=Bos taurus OX=9913 GN=SPR PE=2 SV=1 && -	-
396733	21.77	32.5398	26.035	36.8534	56.1392	37.6837	39.829	52.9133	GGTA1P	NC_010443.5	261511304	261587968	-	3809	protein_coding	glycoprotein%2C alpha-galactosyltransferase 1 pseudogene%2C transcript variant 1 && sp|P50127|GGTA1_PIG N-acetyllactosaminide alpha-1,3-galactosyltransferase OS=Sus scrofa OX=9823 GN=GGTA1 PE=2 SV=1 && -	-
110257347	55.6232	51.368	55.0931	50.6295	53.0287	51.3792	53.1317	48.001	SLC12A7	NC_010458.4	79356868	79396652	+	5101	protein_coding	solute carrier family 12 member 7%2C transcript variant X1 && sp|Q5RK27|S12A7_RAT Solute carrier family 12 member 7 OS=Rattus norvegicus OX=10116 GN=Slc12a7 PE=2 SV=2 && -	-
110256017	42.787	41.3246	45.4508	56.4078	60.3172	43.7245	45.811	53.1867	LASP1	NC_010454.4	23222706	23267209	-	3736	protein_coding	LIM and SH3 protein 1%2C transcript variant X1 && sp|Q14847|LASP1_HUMAN LIM and SH3 domain protein 1 OS=Homo sapiens OX=9606 GN=LASP1 PE=1 SV=2 && -	-
100515934	38.4293	42.9748	42.5001	60.4705	60.0118	43.7267	43.7475	55.5845	ANXA6	NC_010458.4	71857229	71913723	+	2545	protein_coding	annexin A6 && sp|P79134|ANXA6_BOVIN Annexin A6 OS=Bos taurus OX=9913 GN=ANXA6 PE=1 SV=2 && PF00191:Annexin	-
100525545	53.4659	50.2409	48.5921	63.4212	51.8782	52.4315	54.4122	48.7495	LARP1	NC_010458.4	68390879	68451605	-	7165	protein_coding	La ribonucleoprotein domain family member 1 && sp|Q6ZQ58|LARP1_MOUSE La-related protein 1 OS=Mus musculus OX=10090 GN=Larp1 PE=1 SV=3 && -	-
100301570	55.8817	48.3496	51.8335	48.4468	52.6098	54.875	51.1087	48.917	ARF3	NC_010447.5	14973477	14993016	-	3606	protein_coding	ADP ribosylation factor 3 && sp|Q5E9I6|ARF3_BOVIN ADP-ribosylation factor 3 OS=Bos taurus OX=9913 GN=ARF3 PE=2 SV=3 && -	-
100627262	47.5748	41.3141	46.4173	52.0874	55.8917	50.054	51.1071	58.6641	SNX3	NC_010443.5	74306450	74349735	-	1819	protein_coding	sorting nexin 3%2C transcript variant X1 && sp|Q1RMH8|SNX3_BOVIN Sorting nexin-3 OS=Bos taurus OX=9913 GN=SNX3 PE=2 SV=3 && PF00787:PX domain	-
100624982	42.2998	45.1488	50.8809	54.5092	56.5935	51.8445	53.1104	50.2902	MRPL12	NC_010454.4	1200458	1203817	-	1077	protein_coding	mitochondrial ribosomal protein L12%2C transcript variant X1 && sp|Q7YR75|RM12_BOVIN 39S ribosomal protein L12, mitochondrial OS=Bos taurus OX=9913 GN=MRPL12 PE=1 SV=1 && PF16320:Ribosomal protein L7/L12 dimerisation domain|PF00542:Ribosomal protein L7/L12 C-terminal domain	-
110257452	46.3914	47.9708	47.4626	51.4106	51.2734	52.6757	52.6144	54.6943	LOC110257452	NC_010459.5	39322205	39327343	-	4795	lncRNA	uncharacterized LOC110257452 && - && -	-
100154945	46.1895	47.1991	42.3289	49.0215	53.3063	46.6555	46.7615	50.1165	RRBP1	NC_010459.5	26054777	26120254	-	5415	protein_coding	ribosome binding protein 1%2C transcript variant X1 && sp|Q99PL5|RRBP1_MOUSE Ribosome-binding protein 1 OS=Mus musculus OX=10090 GN=Rrbp1 PE=1 SV=2 && PF05104:Ribosome receptor lysine/proline rich region	-
100517533	47.9219	48.355	49.6541	47.1714	59.0852	56.0425	54.1979	60.727	PPT1	NC_010448.4	95840906	95860858	-	2230	protein_coding	palmitoyl-protein thioesterase 1 && sp|P45478|PPT1_BOVIN Palmitoyl-protein thioesterase 1 OS=Bos taurus OX=9913 GN=PPT1 PE=1 SV=1 && PF02089:Palmitoyl protein thioesterase	-
100626607	57.2437	45.5901	52.1126	56.7722	51.7215	48.7304	48.0068	48.2235	AHSA1	NC_010449.5	100510596	100520353	+	1401	protein_coding	activator of HSP90 ATPase activity 1 && sp|O95433|AHSA1_HUMAN Activator of 90 kDa heat shock protein ATPase homolog 1 OS=Homo sapiens OX=9606 GN=AHSA1 PE=1 SV=1 && PF08327:Activator of Hsp90 ATPase homolog 1-like protein|PF09229:Activator of Hsp90 ATPase, N-terminal	-
100174959	37.4992	49.8171	44.6995	40.8527	68.8376	55.4488	62.8611	61.3279	KLF2	NC_010444.4	61270733	61273037	-	1621	protein_coding	Kruppel like factor 2 && sp|Q9Y5W3|KLF2_HUMAN Krueppel-like factor 2 OS=Homo sapiens OX=9606 GN=KLF2 PE=1 SV=2 && PF00096:Zinc finger, C2H2 type	zf-C2H2
397677	42.2671	47.9519	39.9098	40.9762	51.6509	37.8421	40.2085	51.9912	FOLH1B	NC_010451.4	22903997	22960648	+	2500	protein_coding	folate hydrolase 1B && sp|O77564|FOLH1_PIG Glutamate carboxypeptidase 2 OS=Sus scrofa OX=9823 GN=FOLH1 PE=1 SV=1 && PF02225:PA domain|PF04389:Peptidase family M28|PF04253:Transferrin receptor-like dimerisation domain	-
100521551	56.1879	48.7146	54.8857	58.3953	49.37	47.4246	45.9057	52.7377	CCT4	NC_010445.4	79924338	79941926	+	2489	protein_coding	chaperonin containing TCP1 subunit 4 && sp|P50991|TCPD_HUMAN T-complex protein 1 subunit delta OS=Homo sapiens OX=9606 GN=CCT4 PE=1 SV=4 && PF00118:TCP-1/cpn60 chaperonin family	-
100155921	58.5284	52.4904	53.4161	57.0785	48.1588	51.1534	52.2844	46.8532	WRNIP1	NC_010449.5	1656952	1667885	+	2605	protein_coding	Werner helicase interacting protein 1 && sp|Q8CG07|WRIP1_RAT ATPase WRNIP1 OS=Rattus norvegicus OX=10116 GN=Wrnip1 PE=1 SV=1 && PF18279:Werner helicase-interacting protein 1 ubiquitin-binding domain|PF16193:AAA C-terminal domain|PF12002:MgsA AAA+ ATPase C terminal|PF00004:ATPase family associated with various cellular activities (AAA)	-
100337681	57.1825	52.6485	53.2294	52.7938	51.4842	48.2331	46.3484	51.5963	ELAVL1	NC_010444.4	71207141	71245863	+	2187	protein_coding	ELAV like RNA binding protein 1 && sp|Q15717|ELAV1_HUMAN ELAV-like protein 1 OS=Homo sapiens OX=9606 GN=ELAVL1 PE=1 SV=2 && PF00076:RNA recognition motif. (a.k.a. RRM, RBD, or RNP domain)	-
396974	53.8247	44.3858	52.4168	54.0464	50.7876	52.821	52.5915	49.5462	VCL	NC_010456.5	76700143	76811875	+	5522	protein_coding	vinculin%2C transcript variant X1 && sp|P26234|VINC_PIG Vinculin OS=Sus scrofa OX=9823 GN=VCL PE=1 SV=4 && -	-
100155701	42.0544	49.4853	44.6467	41.1535	66.3762	47.6098	48.2939	59.0975	NYNRIN	NC_010449.5	74877910	74898596	-	7669	protein_coding	NYN domain and retroviral integrase containing && sp|Q9P2P1|NYNRI_HUMAN Protein NYNRIN OS=Homo sapiens OX=9606 GN=NYNRIN PE=2 SV=3 && -	-
397093_1	50.307	59.8223	62.1122	52.6781	61.7706	45.8638	47.9007	61.381	INHBA	NC_010460.4	52889684	52909260	+	2139	protein_coding	inhibin beta A subunit && sp|P03970|INHBA_PIG Inhibin beta A chain OS=Sus scrofa OX=9823 GN=INHBA PE=1 SV=1 && PF00688:TGF-beta propeptide|PF00019:Transforming growth factor beta like domain	-
100514033	50.58	44.5697	49.8225	57.2456	52.8973	49.3256	52.2672	53.4742	NDUFA11	NC_010444.4	73131029	73137921	+	566	protein_coding	NADH_ubiquinone oxidoreductase subunit A11 && sp|Q8HXG6|NDUAB_BOVIN NADH dehydrogenase [ubiquinone] 1 alpha subcomplex subunit 11 OS=Bos taurus OX=9913 GN=NDUFA11 PE=1 SV=3 && PF02466:Tim17/Tim22/Tim23/Pmp24 family	-
100512239	46.4173	42.6	43.5801	62.1495	55.8326	47.1647	49.5523	52.4756	C7H6orf106	NC_010449.5	30561744	30667115	-	3916	protein_coding	chromosome 7 C6orf106 homolog && sp|Q3TT38|ILRUN_MOUSE Protein ILRUN OS=Mus musculus OX=10090 GN=Ilrun PE=2 SV=2 && -	-
100048933	54.3034	43.3633	60.7491	53.2805	49.6911	55.5339	55.0602	49.8061	ZFAND5	NC_010443.5	225703027	225714522	-	3511	protein_coding	zinc finger AN1-type containing 5%2C transcript variant X1 && sp|O76080|ZFAN5_HUMAN AN1-type zinc finger protein 5 OS=Homo sapiens OX=9606 GN=ZFAND5 PE=1 SV=1 && PF01754:A20-like zinc finger|PF01428:AN1-like Zinc finger	-
100525850	44.5385	43.5964	48.399	55.4003	54.1436	45.5316	52.3953	48.6563	IDH3G	NC_010461.5	124528643	124537570	-	1785	protein_coding	isocitrate dehydrogenase 3 (NAD(+)) gamma%2C transcript variant X3 && sp|P41564|IDH3G_MACFA Isocitrate dehydrogenase [NAD] subunit gamma, mitochondrial (Fragment) OS=Macaca fascicularis OX=9541 GN=IDH3G PE=2 SV=1 && PF00180:Isocitrate/isopropylmalate dehydrogenase	-
100511677	43.7981	47.3197	44.3181	57.0374	52.7047	51.2565	52.8347	48.5924	CORO1B	NC_010444.4	5081294	5086698	+	2044	protein_coding	coronin 1B && sp|Q5NVK4|COR1B_PONAB Coronin-1B OS=Pongo abelii OX=9601 GN=CORO1B PE=2 SV=2 && PF08953:Domain of unknown function (DUF1899)|PF16300:Type of WD40 repeat	-
100510948	49.8309	42.0474	47.4299	58.758	55.8024	44.654	48.2637	52.993	NDUFS3	NC_010444.4	15031147	15036880	-	982	protein_coding	NADH_ubiquinone oxidoreductase core subunit S3 && sp|P23709|NDUS3_BOVIN NADH dehydrogenase [ubiquinone] iron-sulfur protein 3, mitochondrial OS=Bos taurus OX=9913 GN=NDUFS3 PE=1 SV=1 && PF00329:Respiratory-chain NADH dehydrogenase, 30 Kd subunit	-
100513929	55.8328	52.9032	51.1354	52.4076	50.3761	49.3961	50.8817	49.3992	STRN4	NC_010448.4	52601934	52627910	-	3727	protein_coding	striatin 4%2C transcript variant X1 && sp|P58404|STRN4_MOUSE Striatin-4 OS=Mus musculus OX=10090 GN=Strn4 PE=1 SV=2 && -	-
100271929	43.9391	41.4434	44.128	47.2522	55.2364	45.6976	44.1651	52.9352	CLTC	NC_010454.4	35848894	35926028	+	8003	protein_coding	clathrin heavy chain%2C transcript variant X2 && sp|P49951|CLH1_BOVIN Clathrin heavy chain 1 OS=Bos taurus OX=9913 GN=CLTC PE=1 SV=1 && -	-
100625681	53.3077	50.7027	51.9082	51.9288	50.6953	46.4847	47.1062	47.3841	NUDT21	NC_010448.4	29339893	29359596	+	1061	protein_coding	nudix hydrolase 21 && sp|Q9CQF3|CPSF5_MOUSE Cleavage and polyadenylation specificity factor subunit 5 OS=Mus musculus OX=10090 GN=Nudt21 PE=1 SV=1 && PF13869:Nucleotide hydrolase	-
100517665	44.5224	41.0599	46.1153	51.7002	50.8522	45.5839	48.4625	55.3843	OSTC	NC_010450.4	113435983	113447196	-	1080	protein_coding	oligosaccharyltransferase complex non-catalytic subunit && sp|P86218|OSTC_CANLF Oligosaccharyltransferase complex subunit OSTC OS=Canis lupus familiaris OX=9615 GN=OSTC PE=1 SV=1 && PF04756:OST3 / OST6 family, transporter family	-
100511143	52.458	47.7207	57.7304	60.9255	42.4763	47.5768	47.2435	43.8061	FBXL5	NC_010450.4	10915526	10987374	-	3458	protein_coding	F-box and leucine rich repeat protein 5%2C transcript variant X2 && sp|A2VE78|FBXL5_BOVIN F-box/LRR-repeat protein 5 OS=Bos taurus OX=9913 GN=FBXL5 PE=2 SV=1 && PF12937:F-box-like	-
100513225	49.3123	48.7572	50.3174	57.1244	52.5216	53.5978	48.326	50.8772	BAG1	NC_010452.4	33227530	33240731	+	2001	protein_coding	BCL2 associated athanogene 1 && sp|Q99933|BAG1_HUMAN BAG family molecular chaperone regulator 1 OS=Homo sapiens OX=9606 GN=BAG1 PE=1 SV=4 && -	-
100512624	41.0717	39.1594	43.2158	49.6631	49.8501	51.0168	50.7594	53.591	ATP5H	NC_010454.4	6241467	6247344	+	740	protein_coding	ATP synthase%2C H+ transporting%2C mitochondrial Fo complex subunit D%2C transcript variant X1 && sp|P13620|ATP5H_BOVIN ATP synthase subunit d, mitochondrial OS=Bos taurus OX=9913 GN=ATP5PD PE=1 SV=2 && PF05873:ATP synthase D chain, mitochondrial (ATP5H)	-
100517810	48.3115	52.9439	51.6874	53.7099	47.9681	53.0988	53.5175	54.1811	NSA2	NC_010444.4	83843893	83851232	+	1136	protein_coding	NSA2%2C ribosome biogenesis homolog && sp|Q3SX11|NSA2_BOVIN Ribosome biogenesis protein NSA2 homolog OS=Bos taurus OX=9913 GN=NSA2 PE=2 SV=1 && PF01201:Ribosomal protein S8e	-
100154569	52.1292	54.5116	56.6332	47.7479	54.4613	52.3743	53.9822	53.4417	STK24	NC_010453.5	67458350	67565642	-	5068	protein_coding	serine/threonine kinase 24%2C transcript variant X2 && sp|Q9Y6E0|STK24_HUMAN Serine/threonine-protein kinase 24 OS=Homo sapiens OX=9606 GN=STK24 PE=1 SV=1 && -	-
100625051	48.1106	52.3523	50.5623	56.2363	55.5136	51.5358	53.7186	51.541	CSNK1D	NC_010454.4	768856	794495	+	5187	protein_coding	casein kinase 1 delta%2C transcript variant X1 && sp|P35508|KC1D_BOVIN Casein kinase I isoform delta OS=Bos taurus OX=9913 GN=CSNK1D PE=2 SV=2 && -	-
110259871	55.2439	51.6235	56.9432	48.4983	45.9246	48.2912	46.4353	46.6547	MCM7	NC_010445.4	8005890	8014047	-	3327	protein_coding	minichromosome maintenance complex component 7%2C transcript variant X1 && sp|Q3ZBH9|MCM7_BOVIN DNA replication licensing factor MCM7 OS=Bos taurus OX=9913 GN=MCM7 PE=2 SV=1 && PF00493:MCM P-loop domain|PF17207:MCM OB domain|PF17855:MCM AAA-lid domain|PF14551:MCM N-terminal domain	-
100621044	44.1531	40.1675	41.6707	56.9828	48.6727	44.0222	45.9498	48.671	EIF2S2	NC_010459.5	37551182	37570269	-	1468	protein_coding	eukaryotic translation initiation factor 2 subunit beta && sp|P41035|IF2B_RABIT Eukaryotic translation initiation factor 2 subunit 2 OS=Oryctolagus cuniculus OX=9986 GN=EIF2S2 PE=1 SV=1 && PF01873:Domain found in IF2B/IF5	-
100518206	54.108	58.5057	54.2617	52.9154	51.6198	49.0812	49.3366	45.4386	ST5	NC_010451.4	653814	703383	+	4662	protein_coding	suppression of tumorigenicity 5 && sp|P78524|DEN2B_HUMAN DENN domain-containing protein 2B OS=Homo sapiens OX=9606 GN=DENND2B PE=1 SV=3 && -	-
100153230	35.5873	50.1721	37.584	95.5205	47.0354	29.7571	30.0785	42.2125	TST	NC_010447.5	10749264	10759623	+	1784	protein_coding	thiosulfate sulfurtransferase%2C transcript variant X2 && sp|P00586|THTR_BOVIN Thiosulfate sulfurtransferase OS=Bos taurus OX=9913 GN=TST PE=1 SV=3 && PF00581:Rhodanese-like domain	-
595128	23.428	37.8293	22.0671	82.1877	82.0377	28.9146	28.9069	82.063	OAS2	NC_010456.5	38827667	38847697	-	4010	protein_coding	2'-5'-oligoadenylate synthetase 2%2C transcript variant X1 && sp|F1N3B8|OAS2_BOVIN 2'-5'-oligoadenylate synthase 2 OS=Bos taurus OX=9913 GN=OAS2 PE=2 SV=1 && -	-
110256443	49.8589	45.9279	47.2033	53.0953	49.5984	49.7087	50.1019	52.8354	QARS	NC_010455.5	31715686	31723200	-	2451	protein_coding	glutaminyl-tRNA synthetase && sp|Q3MHH4|SYQ_BOVIN Glutamine--tRNA ligase OS=Bos taurus OX=9913 GN=QARS1 PE=2 SV=1 && PF03950:tRNA synthetases class I (E and Q), anti-codon binding domain|PF00749:tRNA synthetases class I (E and Q), catalytic domain|PF04558:Glutaminyl-tRNA synthetase, non-specific RNA binding region part 1|PF04557:Glutaminyl-tRNA synthetase, non-specific RNA binding region part 2	-
100737271	32.1231	33.0167	36.4705	51.7959	56.4416	46.0662	52.8757	52.2425	CLPP	NC_010444.4	72707363	72713481	-	1094	protein_coding	caseinolytic mitochondrial matrix peptidase proteolytic subunit && sp|Q2KHU4|CLPP_BOVIN ATP-dependent Clp protease proteolytic subunit, mitochondrial OS=Bos taurus OX=9913 GN=CLPP PE=2 SV=1 && PF00574:Clp protease	-
100462760	48.5162	48.253	49.2476	53.419	50.2903	47.5724	50.3262	46.3587	WDR45B	NC_010454.4	522762	547333	+	2147	protein_coding	WD repeat domain 45B%2C transcript variant X1 && sp|Q5MNZ6|WIPI3_HUMAN WD repeat domain phosphoinositide-interacting protein 3 OS=Homo sapiens OX=9606 GN=WDR45B PE=1 SV=2 && -	-
396931	31.4078	37.3219	36.1473	57.3903	58.6202	50.1988	47.0327	56.6364	ACADL	NC_010457.5	112935631	112969381	-	1703	protein_coding	acyl-CoA dehydrogenase%2C long chain && sp|P79274|ACADL_PIG Long-chain specific acyl-CoA dehydrogenase, mitochondrial OS=Sus scrofa OX=9823 GN=ACADL PE=2 SV=1 && PF02771:Acyl-CoA dehydrogenase, N-terminal domain|PF02770:Acyl-CoA dehydrogenase, middle domain|PF00441:Acyl-CoA dehydrogenase, C-terminal domain	-
100170118	23.8363	25.6178	26.4506	45.8377	70.815	48.8401	53.7574	62.8756	RTN4	NC_010445.4	86180022	86252126	+	5316	protein_coding	reticulon 4%2C transcript variant X1 && sp|Q9NQC3|RTN4_HUMAN Reticulon-4 OS=Homo sapiens OX=9606 GN=RTN4 PE=1 SV=2 && PF02453:Reticulon	-
100153809	40.5991	43.5925	46.1849	65.622	56.8073	43.2564	44.2843	56.4544	ALDH9A1	NC_010446.5	85029914	85057650	+	2563	protein_coding	aldehyde dehydrogenase 9 family member A1%2C transcript variant X1 && sp|Q29228|AL9A1_PIG 4-trimethylaminobutyraldehyde dehydrogenase OS=Sus scrofa OX=9823 GN=ALDH9A1 PE=2 SV=2 && PF00171:Aldehyde dehydrogenase family	-
100623607	60.0566	50.1286	54.055	55.2581	51.5048	44.258	47.5698	50.6735	GDI1	NC_010461.5	124960835	124966833	+	2686	protein_coding	GDP dissociation inhibitor 1%2C transcript variant X2 && sp|O97555|GDIA_CANLF Rab GDP dissociation inhibitor alpha OS=Canis lupus familiaris OX=9615 GN=GDI1 PE=2 SV=1 && -	-
100524308	44.1176	39.3106	38.4644	59.9178	56.4553	43.3086	46.6602	57.3165	LOC100524308	NC_010444.4	135186366	135188237	+	802	protein_coding	cytochrome b-c1 complex subunit 8%2C transcript variant X3 && sp|P13271|QCR8_BOVIN Cytochrome b-c1 complex subunit 8 OS=Bos taurus OX=9913 GN=UQCRQ PE=1 SV=3 && -	-
100312971	30.449	41.4376	63.0635	42.7937	52.9364	38.0528	41.7816	51.9456	FDFT1	NC_010456.5	14976259	15010701	+	3124	protein_coding	farnesyl-diphosphate farnesyltransferase 1%2C transcript variant X1 && sp|Q32KR6|FDFT_BOVIN Squalene synthase OS=Bos taurus OX=9913 GN=FDFT1 PE=2 SV=1 && -	-
110255959	42.965	43.5851	44.8519	46.9281	58.0735	52.6866	53.6588	50.7367	SYNGR2	NC_010454.4	3795888	3799663	-	1466	protein_coding	synaptogyrin 2 && sp|O43760|SNG2_HUMAN Synaptogyrin-2 OS=Homo sapiens OX=9606 GN=SYNGR2 PE=1 SV=1 && PF01284:Membrane-associating domain	-
100516959	39.4116	43.0681	42.9173	55.0909	61.8815	48.0657	48.4577	59.4844	REEP5	NC_010444.4	116845681	116886361	+	4161	protein_coding	receptor accessory protein 5 && sp|Q29RM3|REEP5_BOVIN Receptor expression-enhancing protein 5 OS=Bos taurus OX=9913 GN=REEP5 PE=2 SV=1 && PF03134:TB2/DP1, HVA22 family	-
100525935	50.0524	63.4998	59.7566	44.3849	37.9044	45.1462	48.4584	40.8795	LOC100525935	NC_010450.4	105197311	105198419	-	676	lncRNA	uncharacterized LOC100525935 && - && -	-
100514865	41.7984	40.9837	43.8499	52.0684	54.1829	44.0222	44.464	50.872	PSMC2	NC_010451.4	103362684	103376048	+	2147	protein_coding	proteasome 26S subunit%2C ATPase 2 && sp|Q5E9F9|PRS7_BOVIN 26S proteasome regulatory subunit 7 OS=Bos taurus OX=9913 GN=PSMC2 PE=2 SV=3 && PF00004:ATPase family associated with various cellular activities (AAA)|PF17862:AAA+ lid domain	-
100620777	69.3541	50.8983	62.9888	80.6601	52.8365	50.7887	57.6331	52.5836	TMEM158	NC_010455.5	28404542	28406369	-	1828	protein_coding	transmembrane protein 158 && sp|A2VDX9|TM158_BOVIN Transmembrane protein 158 OS=Bos taurus OX=9913 GN=TMEM158 PE=2 SV=1 && -	-
396670	43.8265	36.3687	61.1609	40.9375	54.5248	49.9689	49.9202	54.7477	SCD	NC_010456.5	111461560	111478033	+	5961	protein_coding	stearoyl-CoA desaturase%2C transcript variant X1 && sp|O02858|SCD_PIG Stearoyl-CoA desaturase OS=Sus scrofa OX=9823 GN=SCD PE=2 SV=2 && PF00487:Fatty acid desaturase	-
100516936	52.6796	48.858	53.8429	51.406	45.5135	49.9014	45.1845	42.7701	COPG1	NC_010455.5	71707097	71730402	+	3125	protein_coding	coatomer protein complex subunit gamma 1 && sp|Q9Y678|COPG1_HUMAN Coatomer subunit gamma-1 OS=Homo sapiens OX=9606 GN=COPG1 PE=1 SV=1 && PF01602:Adaptin N terminal region|PF16381:Coatomer subunit gamma-1 C-terminal appendage platform|PF08752:Coatomer gamma subunit appendage platform subdomain	-
497063	38.9448	38.078	41.4788	58.325	53.9229	43.7363	43.8563	54.6307	PSMA5	NC_010446.5	110695429	110717308	+	1073	protein_coding	proteasome subunit alpha 5%2C transcript variant X2 && sp|Q5E987|PSA5_BOVIN Proteasome subunit alpha type-5 OS=Bos taurus OX=9913 GN=PSMA5 PE=1 SV=1 && PF00227:Proteasome subunit	-
100623068	55.5209	54.3801	53.4441	57.6816	49.754	50.3527	50.8785	45.7885	SUPT5H	NC_010448.4	48095001	48125120	+	3693	protein_coding	SPT5 homolog%2C DSIF elongation factor subunit && sp|O00267|SPT5H_HUMAN Transcription elongation factor SPT5 OS=Homo sapiens OX=9606 GN=SUPT5H PE=1 SV=1 && PF03439:Early transcription elongation factor of RNA pol II, NGN section|PF00467:KOW motif|PF11942:Spt5 transcription elongation factor, acidic N-terminal	-
100624650	37.8377	44.2249	41.2947	64.7104	45.9409	44.7347	45.5333	49.7371	LOC100624650	NC_010461.5	60626452	60627184	-	733	transcribed_pseudogene	60S ribosomal protein L9 pseudogene && sp|P32969|RL9_HUMAN 60S ribosomal protein L9 OS=Homo sapiens OX=9606 GN=RPL9 PE=1 SV=1 && PF00347:Ribosomal protein L6	-
100524194	45.414	39.6538	44.159	57.2125	54.7743	45.731	49.8	45.6965	MRPL28	NC_010445.4	41330412	41333520	+	1504	protein_coding	mitochondrial ribosomal protein L28%2C transcript variant X1 && sp|Q2HJJ1|RM28_BOVIN 39S ribosomal protein L28, mitochondrial OS=Bos taurus OX=9913 GN=MRPL28 PE=1 SV=1 && PF00830:Ribosomal L28 family	-
100626720	45.8839	46.3263	45.7205	62.2768	49.8992	48.298	49.8526	55.3925	SNRPD2	NC_010448.4	52035900	52042474	-	1481	protein_coding	small nuclear ribonucleoprotein D2 polypeptide && sp|Q3SZF8|SMD2_BOVIN Small nuclear ribonucleoprotein Sm D2 OS=Bos taurus OX=9913 GN=SNRPD2 PE=3 SV=1 && PF01423:LSM domain	-
100739864	45.3388	40.999	48.6136	52.3764	50.7421	45.5239	45.911	50.2701	SEC13	NC_010455.5	66483620	66524411	-	1457	protein_coding	SEC13 homolog%2C nuclear pore and COPII coat complex component && sp|Q3ZCC9|SEC13_BOVIN Protein SEC13 homolog OS=Bos taurus OX=9913 GN=SEC13 PE=2 SV=1 && -	-
100525399	40.3929	40.6447	45.4138	57.7765	46.7692	44.188	44.4711	45.7768	AARS	NC_010448.4	13298336	13321423	-	3479	protein_coding	alanyl-tRNA synthetase && sp|P49588|SYAC_HUMAN Alanine--tRNA ligase, cytoplasmic OS=Homo sapiens OX=9606 GN=AARS1 PE=1 SV=2 && PF07973:Threonyl and Alanyl tRNA synthetase second additional domain|PF02272:DHHA1 domain|PF01411:tRNA synthetases class II (A)	-
100518724	60.3579	50.2598	54.3877	44.3905	49.8273	50.6206	47.8931	49.5238	MAP4K4	NC_010445.4	52483028	52649480	-	7925	protein_coding	mitogen-activated protein kinase kinase kinase kinase 4%2C transcript variant X1 && sp|P97820|M4K4_MOUSE Mitogen-activated protein kinase kinase kinase kinase 4 OS=Mus musculus OX=10090 GN=Map4k4 PE=1 SV=1 && -	-
396564	38.4142	34.258	36.1607	50.3548	59.0784	43.2634	48.7952	53.6237	FUNDC2	NC_010461.5	125354032	125366029	+	570	protein_coding	FUN14 domain containing 2 && sp|Q864V5|FUND2_PIG FUN14 domain-containing protein 2 OS=Sus scrofa OX=9823 GN=FUNDC2 PE=2 SV=1 && PF04930:FUN14 family	-
100155342	41.826	36.2784	39.961	55.1434	53.459	38.9891	41.706	49.2555	USP5	NC_010447.5	63843742	63858835	-	3614	protein_coding	ubiquitin specific peptidase 5%2C transcript variant X1 && sp|P56399|UBP5_MOUSE Ubiquitin carboxyl-terminal hydrolase 5 OS=Mus musculus OX=10090 GN=Usp5 PE=1 SV=1 && PF17807:Variant UBP zinc finger|PF02148:Zn-finger in ubiquitin-hydrolases and other protein|PF00443:Ubiquitin carboxyl-terminal hydrolase|PF00627:UBA/TS-N domain	-
110256103	53.9631	49.4536	44.8175	54.2192	53.309	43.5146	46.7685	52.483	C1QBP	NC_010454.4	51548361	51553076	+	1187	protein_coding	complement C1q binding protein && sp|Q3T0B6|C1QBP_BOVIN Complement component 1 Q subcomponent-binding protein, mitochondrial OS=Bos taurus OX=9913 GN=C1QBP PE=2 SV=1 && PF02330:Mitochondrial glycoprotein	-
100737726	49.8429	46.9993	42.3569	68.0569	48.6591	46.5147	50.7668	45.8057	NDUFB7	NC_010444.4	64718892	64723631	+	570	protein_coding	NADH_ubiquinone oxidoreductase subunit B7 && sp|Q02368|NDUB7_BOVIN NADH dehydrogenase [ubiquinone] 1 beta subcomplex subunit 7 OS=Bos taurus OX=9913 GN=NDUFB7 PE=1 SV=2 && PF05676:NADH-ubiquinone oxidoreductase B18 subunit (NDUFB7)	-
100511368	47.6093	48.6115	46.4427	56.0548	54.7448	50.6014	48.9069	46.4787	ZNF358	NC_010444.4	71615475	71619683	-	1960	protein_coding	zinc finger protein 358 && sp|Q9NW07|ZN358_HUMAN Zinc finger protein 358 OS=Homo sapiens OX=9606 GN=ZNF358 PE=1 SV=2 && PF00096:Zinc finger, C2H2 type	zf-C2H2
100620815	57.2065	55.2315	53.4466	49.9227	45.3405	47.0168	48.5153	42.6892	SAFB	NC_010444.4	73300624	73334494	-	3222	protein_coding	scaffold attachment factor B%2C transcript variant X2 && sp|Q5R452|SAFB1_PONAB Scaffold attachment factor B1 OS=Pongo abelii OX=9601 GN=SAFB PE=2 SV=1 && PF02037:SAP domain|PF00076:RNA recognition motif. (a.k.a. RRM, RBD, or RNP domain)	-
100155504	47.7047	48.9228	43.656	49.9469	52.6116	46.2333	47.8899	49.712	YWHAH	NC_010456.5	48544031	48556496	+	1862	protein_coding	tyrosine 3-monooxygenase/tryptophan 5-monooxygenase activation protein eta && sp|P68509|1433F_BOVIN 14-3-3 protein eta OS=Bos taurus OX=9913 GN=YWHAH PE=1 SV=2 && PF00244:14-3-3 protein	-
404692	41.4259	38.2459	50.2665	50.763	52.1704	47.3874	52.4236	50.5138	VTI1B	NC_010449.5	91386020	91413480	-	791	protein_coding	vesicle transport through interaction with t-SNAREs 1B && sp|Q2KIU0|VTI1B_BOVIN Vesicle transport through interaction with t-SNAREs homolog 1B OS=Bos taurus OX=9913 GN=VTI1B PE=2 SV=1 && PF12352:Snare region anchored in the vesicle membrane C-terminus|PF05008:Vesicle transport v-SNARE protein N-terminus	-
110260085	46.9889	46.3785	45.1392	53.3932	52.9259	46.0389	46.7003	46.7486	PPP4C	NC_010445.4	18262817	18271588	+	1442	protein_coding	protein phosphatase 4 catalytic subunit && sp|A6H772|PP4C_BOVIN Serine/threonine-protein phosphatase 4 catalytic subunit OS=Bos taurus OX=9913 GN=PPP4C PE=1 SV=1 && PF00149:Calcineurin-like phosphoesterase	-
100521760	57.5755	46.2699	54.6798	51.6398	50.741	48.3051	49.4682	45.1207	SND1	NC_010460.4	20261473	20653621	-	5188	protein_coding	staphylococcal nuclease and tudor domain containing 1%2C transcript variant X1 && sp|Q5REU4|SND1_PONAB Staphylococcal nuclease domain-containing protein 1 OS=Pongo abelii OX=9601 GN=SND1 PE=2 SV=1 && -	-
100622467	51.1672	43.3863	51.5293	62.3332	55.1781	48.5042	47.1905	48.2035	FAM3A	NC_010461.5	125015985	125025119	-	1736	protein_coding	family with sequence similarity 3 member A%2C transcript variant X1 && sp|Q5R5C3|FAM3A_PONAB Protein FAM3A OS=Pongo abelii OX=9601 GN=FAM3A PE=2 SV=1 && -	-
100518332	46.875	45.5606	51.311	61.019	46.2598	45.4836	48.2684	40.7951	TAF15	NC_010454.4	39687171	39716761	-	1802	protein_coding	TATA-box binding protein associated factor 15 && sp|Q92804|RBP56_HUMAN TATA-binding protein-associated factor 2N OS=Homo sapiens OX=9606 GN=TAF15 PE=1 SV=1 && PF00641:Zn-finger in Ran binding protein and others|PF00076:RNA recognition motif. (a.k.a. RRM, RBD, or RNP domain)	-
100518016	46.8271	43.0098	49.6064	57.2931	54.6565	50.5778	51.4697	48.6055	NDUFA12	NC_010447.5	88292760	88317111	+	643	protein_coding	NADH_ubiquinone oxidoreductase subunit A12 && sp|O97725|NDUAC_BOVIN NADH dehydrogenase [ubiquinone] 1 alpha subcomplex subunit 12 OS=Bos taurus OX=9913 GN=NDUFA12 PE=1 SV=1 && PF05071:NADH ubiquinone oxidoreductase subunit NDUFA12	-
100524666	43.6732	47.2541	48.6895	51.9071	54.9929	50.5551	51.2875	43.7945	ABHD17A	NC_010444.4	76658073	76666561	+	1542	protein_coding	abhydrolase domain containing 17A && sp|Q2HJ19|AB17A_BOVIN Alpha/beta hydrolase domain-containing protein 17A OS=Bos taurus OX=9913 GN=ABHD17A PE=2 SV=1 && PF12146:Serine aminopeptidase, S33	-
397490	60.3987	44.0432	45.9546	53.9661	58.9127	49.5386	50.5352	48.8174	INHBB	NC_010457.5	30999994	31004405	-	1958	protein_coding	inhibin beta B subunit && sp|P04088|INHBB_PIG Inhibin beta B chain OS=Sus scrofa OX=9823 GN=INHBB PE=1 SV=2 && PF00019:Transforming growth factor beta like domain|PF00688:TGF-beta propeptide	-
100516674	46.5805	46.7183	48.4676	51.4295	50.5378	47.2344	46.9967	48.7711	MBTPS1	NC_010448.4	4503530	4558601	+	4276	protein_coding	membrane bound transcription factor peptidase%2C site 1%2C transcript variant X2 && sp|Q14703|MBTP1_HUMAN Membrane-bound transcription factor site-1 protease OS=Homo sapiens OX=9606 GN=MBTPS1 PE=1 SV=1 && PF00082:Subtilase family	-
768108	48.4781	50.1926	53.0853	50.8918	43.8802	43.2828	43.4914	44.514	TRA2B	NC_010455.5	123760008	123780919	-	2799	protein_coding	transformer 2 beta homolog && sp|Q3ZBT6|TRA2B_BOVIN Transformer-2 protein homolog beta OS=Bos taurus OX=9913 GN=TRA2B PE=2 SV=1 && PF00076:RNA recognition motif. (a.k.a. RRM, RBD, or RNP domain)	-
100522208	46.0351	48.7972	50.3981	49.2613	44.5901	47.3415	47.6059	42.4975	EFTUD2	NC_010454.4	18474367	18514993	+	3568	protein_coding	elongation factor Tu GTP binding domain containing 2 && sp|Q5R6E0|U5S1_PONAB 116 kDa U5 small nuclear ribonucleoprotein component OS=Pongo abelii OX=9601 GN=EFTUD2 PE=2 SV=1 && PF00679:Elongation factor G C-terminus|PF14492:Elongation Factor G, domain II|PF03144:Elongation factor Tu domain 2|PF00009:Elongation factor Tu GTP binding domain|PF16004:116 kDa U5 small nuclear ribonucleoprotein compone…	-
100620809	45.7378	43.7764	47.4012	58.3751	54.4496	44.468	46.184	49.3729	NDUFV3	NC_010455.5	206111337	206123987	+	1581	protein_coding	NADH_ubiquinone oxidoreductase subunit V3%2C transcript variant X2 && sp|P25712|NDUV3_BOVIN NADH dehydrogenase [ubiquinone] flavoprotein 3, mitochondrial OS=Bos taurus OX=9913 GN=NDUFV3 PE=1 SV=1 && PF15880:NADH dehydrogenase [ubiquinone] flavoprotein 3, mitochondrial	-
100624126	44.8692	41.0372	45.1723	49.2446	46.0477	48.7639	46.9751	52.2992	STRAP	NC_010447.5	56717196	56736889	-	1918	protein_coding	serine/threonine kinase receptor associated protein && sp|Q5E959|STRAP_BOVIN Serine-threonine kinase receptor-associated protein OS=Bos taurus OX=9913 GN=STRAP PE=2 SV=1 && PF00400:WD domain, G-beta repeat	-
100525332	52.8479	42.666	46.1499	46.6271	49.9788	43.7906	46.7325	45.5075	TTYH3	NC_010445.4	1826284	1853522	-	4929	protein_coding	tweety family member 3%2C transcript variant X1 && sp|Q6P5F7|TTYH3_MOUSE Protein tweety homolog 3 OS=Mus musculus OX=10090 GN=Ttyh3 PE=1 SV=1 && -	-
397628	18.096	39.9743	18.0307	40.0392	69.1579	54.1591	57.162	61.8714	ANGPTL4	NC_010444.4	70905767	70912892	-	1818	protein_coding	angiopoietin like 4 && sp|Q2TNK5|ANGL4_PIG Angiopoietin-related protein 4 OS=Sus scrofa OX=9823 GN=ANGPTL4 PE=2 SV=2 && PF00147:Fibrinogen beta and gamma chains, C-terminal globular domain	-
100125961	44.2295	41.8682	45.1346	58.2653	50.6898	47.7708	44.8052	55.2177	SEC62	NC_010455.5	108660486	108688307	+	1197	protein_coding	SEC62 homolog%2C preprotein translocation factor && sp|Q99442|SEC62_HUMAN Translocation protein SEC62 OS=Homo sapiens OX=9606 GN=SEC62 PE=1 SV=1 && PF03839:Translocation protein Sec62	-
100302092	47.8441	44.3742	49.8052	52.0426	48.3353	47.7356	48.2543	49.9861	OTUB1	NC_010444.4	8088528	8095555	-	995	protein_coding	OTU deubiquitinase%2C ubiquitin aldehyde binding 1 && sp|Q96FW1|OTUB1_HUMAN Ubiquitin thioesterase OTUB1 OS=Homo sapiens OX=9606 GN=OTUB1 PE=1 SV=2 && PF10275:Peptidase C65 Otubain	-
100525404	40.3103	39.2134	38.3653	52.793	55.3264	46.0394	48.2924	49.6936	KIAA2013	NC_010448.4	71976011	71981674	-	2423	protein_coding	KIAA2013 ortholog%2C transcript variant X1 && sp|Q2KHV9|K2013_BOVIN Uncharacterized protein KIAA2013 homolog OS=Bos taurus OX=9913 PE=2 SV=1 && PF10222:Uncharacterized conserved protein (DUF2152)	-
100144465	38.4149	44.8465	46.5912	58.7229	52.3618	43.2401	46.426	48.1523	MRPS18B	NC_010449.5	23166314	23172718	+	777	protein_coding	mitochondrial ribosomal protein S18B && sp|Q767K8|RT18B_PIG 28S ribosomal protein S18b, mitochondrial OS=Sus scrofa OX=9823 GN=MRPS18B PE=1 SV=1 && PF01084:Ribosomal protein S18	-
100622744	42.4932	38.9543	43.2569	49.6235	49.7692	48.5699	50.305	49.0745	SEC11A	NC_010449.5	52829267	52872008	+	1189	protein_coding	SEC11 homolog A%2C signal peptidase complex subunit && sp|P67810|SC11A_BOVIN Signal peptidase complex catalytic subunit SEC11A OS=Bos taurus OX=9913 GN=SEC11A PE=2 SV=1 && PF00717:Peptidase S24-like	-
100620885	44.4575	38.9469	43.1958	54.32	52.2527	43.7491	45.4706	46.2914	TIMM13	NC_010444.4	76146946	76148163	+	962	protein_coding	translocase of inner mitochondrial membrane 13 && sp|Q9Y5L4|TIM13_HUMAN Mitochondrial import inner membrane translocase subunit Tim13 OS=Homo sapiens OX=9606 GN=TIMM13 PE=1 SV=1 && -	-
100153866	23.4761	25.7174	37.5179	41.8559	56.52	49.1366	49.1353	47.9801	ACSS2	NC_010459.5	38260152	38315764	+	3083	protein_coding	acyl-CoA synthetase short-chain family member 2%2C transcript variant X1 && sp|Q9NR19|ACSA_HUMAN Acetyl-coenzyme A synthetase, cytoplasmic OS=Homo sapiens OX=9606 GN=ACSS2 PE=1 SV=1 && PF00501:AMP-binding enzyme|PF16177:Acetyl-coenzyme A synthetase N-terminus|PF13193:AMP-binding enzyme C-terminal domain	-
100520635	51.6733	50.2188	49.6361	50.5594	48.0173	45.2098	47.4956	43.4179	MYBBP1A	NC_010454.4	50491042	50506085	-	5087	protein_coding	MYB binding protein 1a%2C transcript variant X1 && sp|Q9BQG0|MBB1A_HUMAN Myb-binding protein 1A OS=Homo sapiens OX=9606 GN=MYBBP1A PE=1 SV=2 && PF04931:DNA polymerase phi	-
397512	34.9341	47.1883	44.4293	45.8349	49.958	55.3999	56.9928	48.1992	TGFBR3	NC_010446.5	125109939	125310788	+	6357	protein_coding	transforming growth factor beta receptor 3%2C transcript variant X1 && sp|P35054|TGBR3_PIG Transforming growth factor beta receptor type 3 OS=Sus scrofa OX=9823 GN=TGFBR3 PE=2 SV=1 && -	-
494458	41.3103	40.6407	42.9067	47.9372	48.8092	48.5347	49.5805	50.1335	MSN	NC_010461.5	51844197	51967674	+	4090	protein_coding	moesin%2C transcript variant X1 && sp|P26042|MOES_PIG Moesin OS=Sus scrofa OX=9823 GN=MSN PE=2 SV=3 && PF09380:FERM C-terminal PH-like domain|PF00373:FERM central domain|PF00769:Ezrin/radixin/moesin family|PF09379:FERM N-terminal domain	-
100515528	48.6935	48.4391	47.2049	53.438	48.9662	49.9976	46.8005	46.7896	PKN1	NC_010444.4	64800718	64824952	-	3226	protein_coding	protein kinase N1%2C transcript variant X2 && sp|A1A4I4|PKN1_BOVIN Serine/threonine-protein kinase N1 OS=Bos taurus OX=9913 GN=PKN1 PE=2 SV=1 && PF02185:Hr1 repeat|PF00433:Protein kinase C terminal domain|PF00069:Protein kinase domain	-
780405	37.1092	34.347	39.1694	78.3812	55.104	36.7141	42.4467	46.2266	NAXE	NC_010446.5	93493234	93495912	-	920	protein_coding	NAD(P)HX epimerase && sp|Q0PIT9|NNRE_PIG NAD(P)H-hydrate epimerase OS=Sus scrofa OX=9823 GN=NAXE PE=2 SV=1 && PF03853:YjeF-related protein N-terminus	-
100518187	48.4109	43.6555	46.5308	51.3656	51.4587	43.1422	44.3061	48.7901	AUP1	NC_010445.4	68520048	68523076	+	1473	protein_coding	ancient ubiquitous protein 1 && sp|Q9Y679|AUP1_HUMAN Lipid droplet-regulating VLDL assembly factor AUP1 OS=Homo sapiens OX=9606 GN=AUP1 PE=1 SV=2 && PF02845:CUE domain	-
110261496	39.1838	46.0628	39.4957	61.0677	51.4459	49.0214	44.2822	46.9737	DDAH2	NC_010449.5	23838993	23842514	-	1975	protein_coding	dimethylarginine dimethylaminohydrolase 2%2C transcript variant X2 && sp|O95865|DDAH2_HUMAN N(G),N(G)-dimethylarginine dimethylaminohydrolase 2 OS=Homo sapiens OX=9606 GN=DDAH2 PE=1 SV=1 && -	-
397446	35.8419	31.1502	34.2275	43.5605	48.8725	41.0634	41.8584	44.2844	ECE1	NC_010448.4	79408322	79465827	-	4666	protein_coding	endothelin converting enzyme 1 && sp|P42891|ECE1_BOVIN Endothelin-converting enzyme 1 OS=Bos taurus OX=9913 GN=ECE1 PE=1 SV=2 && -	-
100513388	31.3008	31.6314	34.4058	58.8162	56.4326	33.965	37.3889	48.6736	DDX56	NC_010460.4	50705613	50714967	+	1871	protein_coding	DEAD-box helicase 56 && sp|Q3SZ40|DDX56_BOVIN Probable ATP-dependent RNA helicase DDX56 OS=Bos taurus OX=9913 GN=DDX56 PE=2 SV=1 && PF00271:Helicase conserved C-terminal domain|PF00270:DEAD/DEAH box helicase	-
100515953	42.4029	46.5547	44.5725	47.1261	47.6545	45.1704	46.51	44.8489	NAPA	NC_010448.4	53249330	53275304	-	2418	protein_coding	NSF attachment protein alpha%2C transcript variant X1 && sp|Q9DB05|SNAA_MOUSE Alpha-soluble NSF attachment protein OS=Mus musculus OX=10090 GN=Napa PE=1 SV=1 && -	-
100516656	42.4657	34.7112	39.5407	44.9073	54.6463	45.085	48.7783	54.1627	HIBADH	NC_010460.4	44985410	45102171	+	1926	protein_coding	3-hydroxyisobutyrate dehydrogenase && sp|Q2HJD7|3HIDH_BOVIN 3-hydroxyisobutyrate dehydrogenase, mitochondrial OS=Bos taurus OX=9913 GN=HIBADH PE=2 SV=1 && -	-
100522183	43.774	44.6365	43.0038	48.7671	50.5617	47.3451	44.7764	51.9691	TMED7	NC_010444.4	119794608	119804406	-	1418	protein_coding	transmembrane p24 trafficking protein 7 && sp|Q9Y3B3|TMED7_HUMAN Transmembrane emp24 domain-containing protein 7 OS=Homo sapiens OX=9606 GN=TMED7 PE=1 SV=2 && PF01105:emp24/gp25L/p24 family/GOLD	-
100519934	20.0705	33.0288	31.3896	16.1284	53.9245	49.1517	48.0467	54.4727	LOC100519934	NC_010443.5	73119758	73124368	-	1853	lncRNA	uncharacterized LOC100519934 && sp|Q07490|CD24_RAT Signal transducer CD24 OS=Rattus norvegicus OX=10116 GN=Cd24 PE=2 SV=1 && -	-
100156765	44.5247	43.8776	46.4362	54.0169	47.7436	45.089	44.1443	45.7731	COPZ1	NC_010447.5	19522567	19542373	+	2132	protein_coding	coatomer protein complex subunit zeta 1%2C transcript variant X2 && sp|P61923|COPZ1_HUMAN Coatomer subunit zeta-1 OS=Homo sapiens OX=9606 GN=COPZ1 PE=1 SV=1 && PF01217:Clathrin adaptor complex small chain	-
397651	51.7552	43.9456	46.551	53.4295	39.7288	49.9366	51.9873	43.9944	VDAC3	NC_010459.5	11410313	11425395	+	1518	protein_coding	voltage dependent anion channel 3 && sp|Q29380|VDAC3_PIG Voltage-dependent anion-selective channel protein 3 OS=Sus scrofa OX=9823 GN=VDAC3 PE=2 SV=2 && PF01459:Eukaryotic porin	-
100626002	51.6907	48.3439	46.7533	59.6879	48.4295	44.9521	47.8446	41.1517	FBL	NC_010448.4	48314782	48326433	-	1165	protein_coding	fibrillarin && sp|P22087|FBRL_HUMAN rRNA 2'-O-methyltransferase fibrillarin OS=Homo sapiens OX=9606 GN=FBL PE=1 SV=2 && PF01269:Fibrillarin	-
100628006	43.1631	39.0256	51.7695	40.7755	54.3699	47.1222	49.3111	52.8341	ACO1	NC_010452.4	33937833	34001895	-	3603	protein_coding	aconitase 1 && sp|Q0VCU1|ACOC_BOVIN Cytoplasmic aconitate hydratase OS=Bos taurus OX=9913 GN=ACO1 PE=2 SV=1 && PF00330:Aconitase family (aconitate hydratase)|PF00694:Aconitase C-terminal domain	-
100514408	39.97	36.3909	40.9938	56.4186	48.5009	46.1838	44.5396	44.2111	AP2S1	NC_010448.4	52695640	52703263	-	943	protein_coding	adaptor related protein complex 2 sigma 1 subunit%2C transcript variant 1 && sp|Q17QC5|AP2S1_BOVIN AP-2 complex subunit sigma OS=Bos taurus OX=9913 GN=AP2S1 PE=2 SV=1 && PF01217:Clathrin adaptor complex small chain	-
100517713	45.9758	33.0388	41.6396	64.0051	39.4321	29.3986	33.3619	40.1203	SLC25A17	NC_010447.5	7622638	7669980	+	1760	protein_coding	solute carrier family 25 member 17 && sp|O43808|PM34_HUMAN Peroxisomal membrane protein PMP34 OS=Homo sapiens OX=9606 GN=SLC25A17 PE=1 SV=1 && PF00153:Mitochondrial carrier protein	-
110255321	50.5097	48.3378	50.5649	43.7656	46.874	46.9471	47.6896	47.7129	EIF5	NW_018084979.1	1900333	1911880	+	5375	protein_coding	eukaryotic translation initiation factor 5%2C transcript variant X2 && sp|Q5R4L0|IF5_PONAB Eukaryotic translation initiation factor 5 OS=Pongo abelii OX=9601 GN=EIF5 PE=2 SV=1 && PF01873:Domain found in IF2B/IF5|PF02020:eIF4-gamma/eIF5/eIF2-epsilon	-
100625457	71.6877	53.1034	61.3406	47.9894	42.6896	49.3034	52.2688	41.9171	RND2	NC_010454.4	19866597	19870205	-	1412	protein_coding	Rho family GTPase 2%2C transcript variant X1 && sp|Q9QYM5|RND2_MOUSE Rho-related GTP-binding protein RhoN OS=Mus musculus OX=10090 GN=Rnd2 PE=2 SV=1 && -	-
733610	34.7183	37.4912	38.6132	46.4422	57.7145	53.6802	52.0417	62.7645	TMEM59	NC_010448.4	158261936	158290465	+	6084	protein_coding	transmembrane protein 59%2C transcript variant X3 && sp|Q2F7Z7|TMM59_PIG Transmembrane protein 59 OS=Sus scrofa OX=9823 GN=TMEM59 PE=2 SV=1 && -	-
100526017	41.7449	50.085	50.6385	57.069	46.7897	39.2509	41.893	43.4641	SLC25A28	NC_010456.5	110795304	110805631	-	1584	protein_coding	solute carrier family 25 member 28%2C transcript variant X1 && sp|Q96A46|MFRN2_HUMAN Mitoferrin-2 OS=Homo sapiens OX=9606 GN=SLC25A28 PE=2 SV=1 && PF00153:Mitochondrial carrier protein	-
397601	40.2234	35.5328	38.1597	55.6042	61.2921	46.027	47.0923	57.9167	ARAF	NC_010461.5	42078202	42090250	+	3277	protein_coding	A-Raf proto-oncogene%2C serine/threonine kinase%2C transcript variant X1 && sp|O19004|ARAF_PIG Serine/threonine-protein kinase A-Raf OS=Sus scrofa OX=9823 GN=ARAF PE=2 SV=1 && -	-
100522703	52.1314	49.2842	50.7651	48.6725	44.8906	45.3008	46.0336	48.8438	WDR82	NC_010455.5	34387799	34412190	-	4089	protein_coding	WD repeat domain 82 && sp|Q6UXN9|WDR82_HUMAN WD repeat-containing protein 82 OS=Homo sapiens OX=9606 GN=WDR82 PE=1 SV=1 && -	-
100152344	48.5608	47.3033	56.5383	54.9083	46.7471	45.0727	45.5315	41.5258	HK1	NC_010456.5	72383328	72460927	+	3609	protein_coding	hexokinase 1 && sp|P19367|HXK1_HUMAN Hexokinase-1 OS=Homo sapiens OX=9606 GN=HK1 PE=1 SV=3 && PF03727:Hexokinase|PF00349:Hexokinase	-
100516825	55.8996	43.0667	44.7787	50.3705	46.9521	55.0509	53.4593	46.895	NET1	NC_010452.4	65428013	65438346	-	1750	protein_coding	neuroepithelial cell transforming 1 && sp|Q9Z206|ARHG8_MOUSE Neuroepithelial cell-transforming gene 1 protein OS=Mus musculus OX=10090 GN=Net1 PE=1 SV=2 && PF16652:Pleckstrin homology domain|PF00621:RhoGEF domain	-
100270821	38.9064	39.3786	43.0844	45.7222	54.4628	49.2467	46.2594	56.0677	LEPROT	NC_010448.4	146974641	146987261	-	2091	protein_coding	leptin receptor overlapping transcript && sp|B9TRX0|OBRG_PIG Leptin receptor gene-related protein OS=Sus scrofa OX=9823 GN=LEPROT PE=2 SV=1 && PF04133:Vacuolar protein sorting 55	-
[truncated: 29,552 more rows]
