# Supplementary material for: Integrated Transcriptomic and Metabolomic Analysis Reveals Regulatory Effects of Fermented Chinese Chive on Early Testicular Development in Piglets
Source: Antioxidants (Basel). 2025 Aug 28;14(9):1056. doi: 10.3390/antiox14091056 (PMC12466648; doi:10.3390/antiox14091056)
Supplement: Supplementary file 1 [file antioxidants-14-01056-s001.zip › Table S5.xlsx]

## Sheet: LKvsOD.all_KEGGenrich
KEGGID	Description	GeneRatio	BgRatio	pvalue	padj	geneID	geneName	keggID	Count	Up	Up_Gene_id	Down	Down_Gene_id
ssc04080	Neuroactive ligand-receptor interaction	18/168	355/9773	3.75111e-05	0.0087776	100152093/100513414/396811/102158897/100622106/397431/100499553/100512433/100127164/397291/100521983/100156023/100154782/100517439/100141404/100524766/100157290/100623647	PENK/CHRNA9/PTGER3/PATE2/CHRNA6/HTR4/VIPR2/PYY/PTGER2/NPY2R/TACR3/CHRNA5/LOC100154782/GRPR/MC3R/P2RY13/LTB4R/GRIA1	ssc:100152093/ssc:100513414/ssc:396811/ssc:102158897/ssc:100622106/ssc:397431/ssc:100499553/ssc:100512433/ssc:100127164/ssc:397291/ssc:100521983/ssc:100156023/ssc:100154782/ssc:100517439/ssc:100141404/ssc:100524766/ssc:100157290/ssc:100623647	18	9	102158897/100512433/100127164/397291/100154782/100517439/100524766/100157290/100623647	9	100152093/100513414/396811/100622106/397431/100499553/100521983/100156023/100141404
ssc04970	Salivary secretion	8/168	100/9773	0.000313659	0.0366981	100511702/110256441/407610/100170124/102159373/100517503/100157211/110258648	CD38/LOC110256441/PR39/PMAP-36/LOC102159373/ADCY2/LYZ/LOC110258648	ssc:100511702/ssc:110256441/ssc:407610/ssc:100170124/ssc:102159373/ssc:100517503/ssc:100157211/ssc:102159373	8	7	100511702/110256441/407610/100170124/102159373/100157211/110258648	1	100517503
ssc00260	Glycine, serine and threonine metabolism	5/168	57/9773	0.00287858	0.170186	397065/414909/100518817/100513890/100155595	TDH/MAOB/ALAS2/AGXT2/SDS	ssc:397065/ssc:414909/ssc:100518817/ssc:100513890/ssc:100155595	5	3	397065/100518817/100155595	2	414909/100513890
ssc04613	Neutrophil extracellular trap formation	10/168	206/9773	0.00290917	0.170186	100515052/110256441/407610/100170124/102159373/100524749/110258648/100518564/100038328/110261663	GP1BA/LOC110256441/PR39/PMAP-36/LOC102159373/PADI4/LOC110258648/SLC25A31/LOC100038328/LOC110261663	ssc:100515052/ssc:110256441/ssc:407610/ssc:100170124/ssc:102159373/ssc:100524749/ssc:102159373/ssc:100518564/ssc:100038328/ssc:100156937	10	7	110256441/407610/100170124/102159373/100524749/110258648/100038328	3	100515052/100518564/110261663
ssc04514	Cell adhesion molecules	9/168	183/9773	0.00428869	0.200711	110255467/106507646/100037293/100625166/100520970/100512264/100302018/novel.151/100521555	CNTN2/NEGR1/SLA-1/CLDN1/NRCAM/NTNG2/CLDN15/-/CNTN1	ssc:110255467/ssc:106507646/ssc:100037293/ssc:100625166/ssc:100520970/ssc:100512264/ssc:100302018/ssc:100037288/ssc:100521555	9	6	106507646/100037293/100625166/100520970/novel.151/100521555	3	110255467/100512264/100302018
ssc05150	Staphylococcus aureus infection	7/168	126/9773	0.0059715	0.228118	100126286/110256441/407610/100170124/102159373/110258648/100038328	KRT18/LOC110256441/PR39/PMAP-36/LOC102159373/LOC110258648/LOC100038328	ssc:100126286/ssc:110256441/ssc:407610/ssc:100170124/ssc:102159373/ssc:102159373/ssc:100038328	7	7	100126286/110256441/407610/100170124/102159373/110258648/100038328	0
ssc04726	Serotonergic synapse	7/168	131/9773	0.00735221	0.228118	100513834/414909/397431/100152828/100154435/100620948/100154782	PLA2G4F/MAOB/HTR4/KCNJ9/SLC18A1/GNG3/LOC100154782	ssc:100513834/ssc:414909/ssc:397431/ssc:100152828/ssc:100154435/ssc:100620948/ssc:100154782	7	2	100152828/100154782	5	100513834/414909/397431/100154435/100620948
ssc04640	Hematopoietic cell lineage	6/168	101/9773	0.0077989	0.228118	100515052/100511702/397062/100622336/100525591/100038328	GP1BA/CD38/TFRC/CSF3R/GYPA/LOC100038328	ssc:100515052/ssc:100511702/ssc:397062/ssc:100622336/ssc:100525591/ssc:100038328	6	5	100511702/397062/100622336/100525591/100038328	1	100515052
ssc04913	Ovarian steroidogenesis	4/168	58/9773	0.0174052	0.452535	100513834/397491/100517503/100312973	PLA2G4F/IGF1/ADCY2/HSD17B2	ssc:100513834/ssc:397491/ssc:100517503/ssc:100312973	4	1	100312973	3	100513834/397491/100517503
ssc04657	IL-17 signaling pathway	5/168	91/9773	0.0200984	0.470302	100127489/100127488/654325/102157763/110261009	S100A9/S100A8/MMP9/LOC102157763/FOSB	ssc:100127489/ssc:100127488/ssc:654325/ssc:100525396/ssc:110261009	5	3	100127489/100127488/654325	2	102157763/110261009
ssc05031	Amphetamine addiction	4/168	72/9773	0.0351447	0.619098	414909/100154435/110261009/100623647	MAOB/SLC18A1/FOSB/GRIA1	ssc:414909/ssc:100154435/ssc:110261009/ssc:100623647	4	1	100623647	3	414909/100154435/110261009
ssc05414	Dilated cardiomyopathy	5/168	109/9773	0.0396023	0.619098	397491/100517503/100512654/100038328/100620898	IGF1/ADCY2/CACNG2/LOC100038328/CACNA2D4	ssc:397491/ssc:100517503/ssc:100512654/ssc:100038328/ssc:100620898	5	2	100512654/100038328	3	397491/100517503/100620898
ssc04974	Protein digestion and absorption	5/168	110/9773	0.0409346	0.619098	100516642/100621403/100621504/641346/397197	COL6A6/COL4A4/COL4A3/SLC6A19/CELA2A	ssc:100516642/ssc:100621403/ssc:100621504/ssc:641346/ssc:397197	5	2	100516642/397197	3	100621403/100621504/641346
ssc05146	Amoebiasis	5/168	110/9773	0.0409346	0.619098	100621403/100621504/397115/102157763/100038328	COL4A4/COL4A3/ARG1/LOC102157763/LOC100038328	ssc:100621403/ssc:100621504/ssc:397115/ssc:100525396/ssc:100038328	5	2	397115/100038328	3	100621403/100621504/102157763
ssc00360	Phenylalanine metabolism	2/168	20/9773	0.0455796	0.619098	414909/397443	MAOB/HPD	ssc:414909/ssc:397443	2	0		2	414909/397443
ssc04975	Fat digestion and absorption	3/168	47/9773	0.046644	0.619098	100312975/106504812/445535	MOGAT2/LOC106504812/FABP1	ssc:100312975/ssc:100312975/ssc:445535	3	0		3	100312975/106504812/445535
ssc05030	Cocaine addiction	3/168	49/9773	0.0517136	0.619098	414909/100154435/110261009	MAOB/SLC18A1/FOSB	ssc:414909/ssc:100154435/ssc:110261009	3	0		3	414909/100154435/110261009
ssc04614	Renin-angiotensin system	2/168	22/9773	0.0541989	0.619098	397080/431673	ENPEP/KLK1	ssc:397080/ssc:431673	2	2	397080/431673	0
ssc01230	Biosynthesis of amino acids	4/168	85/9773	0.058442	0.619098	100622411/397115/100157750/100155595	TKTL1/ARG1/ENO2/SDS	ssc:100622411/ssc:397115/ssc:100157750/ssc:100155595	4	2	397115/100155595	2	100622411/100157750
ssc00100	Steroid biosynthesis	2/168	23/9773	0.0587071	0.619098	100627707/100628197	DHCR7/DHCR24	ssc:100627707/ssc:100628197	2	2	100627707/100628197	0
ssc04750	Inflammatory mediator regulation of TRP channels	5/168	122/9773	0.0590379	0.619098	100513834/397491/100628008/100127164/100517503	PLA2G4F/IGF1/ASIC2/PTGER2/ADCY2	ssc:100513834/ssc:397491/ssc:100628008/ssc:100127164/ssc:100517503	5	1	100127164	4	100513834/397491/100628008/100517503
ssc04061	Viral protein interaction with cytokine and cytokine receptor	4/168	87/9773	0.0626106	0.619098	100515345/100124654/100516039/102157763	LOC100515345/CXCR2/LOC100516039/LOC102157763	ssc:100515345/ssc:100124654/ssc:100516039/ssc:100525396	4	3	100515345/100124654/100516039	1	102157763
ssc00900	Terpenoid backbone biosynthesis	2/168	24/9773	0.0633399	0.619098	110259040/110258909	LOC110259040/LOC110258909	ssc:100625049/ssc:100625049	2	0		2	110259040/110258909
ssc04921	Oxytocin signaling pathway	6/168	164/9773	0.0634972	0.619098	100513834/100511702/100517503/100152828/100512654/100620898	PLA2G4F/CD38/ADCY2/KCNJ9/CACNG2/CACNA2D4	ssc:100513834/ssc:100511702/ssc:100517503/ssc:100152828/ssc:100512654/ssc:100620898	6	3	100511702/100152828/100512654	3	100513834/100517503/100620898
ssc04926	Relaxin signaling pathway	5/168	131/9773	0.0751864	0.634384	100621403/100621504/100517503/654325/100620948	COL4A4/COL4A3/ADCY2/MMP9/GNG3	ssc:100621403/ssc:100621504/ssc:100517503/ssc:654325/ssc:100620948	5	1	654325	4	100621403/100621504/100517503/100620948
ssc04512	ECM-receptor interaction	4/168	93/9773	0.0760273	0.634384	100516642/100515052/100621403/100621504	COL6A6/GP1BA/COL4A4/COL4A3	ssc:100516642/ssc:100515052/ssc:100621403/ssc:100621504	4	1	100516642	3	100515052/100621403/100621504
ssc05032	Morphine addiction	4/168	94/9773	0.078394	0.634384	100037970/100517503/100152828/100620948	PDE4C/ADCY2/KCNJ9/GNG3	ssc:100037970/ssc:100517503/ssc:100152828/ssc:100620948	4	2	100037970/100152828	2	100517503/100620948
ssc00330	Arginine and proline metabolism	3/168	59/9773	0.080767	0.634384	397645/414909/397115	SAT1/MAOB/ARG1	ssc:397645/ssc:414909/ssc:397115	3	2	397645/397115	1	414909
ssc04730	Long-term depression	3/168	59/9773	0.080767	0.634384	100513834/397491/100623647	PLA2G4F/IGF1/GRIA1	ssc:100513834/ssc:397491/ssc:100623647	3	1	100623647	2	100513834/397491
ssc04020	Calcium signaling pathway	9/168	306/9773	0.0813312	0.634384	100511702/396811/397431/100517503/100518564/100521983/100154782/100517439/100038328	CD38/PTGER3/HTR4/ADCY2/SLC25A31/TACR3/LOC100154782/GRPR/LOC100038328	ssc:100511702/ssc:396811/ssc:397431/ssc:100517503/ssc:100518564/ssc:100521983/ssc:100154782/ssc:100517439/ssc:100038328	9	4	100511702/100154782/100517439/100038328	5	396811/397431/100517503/100518564/100521983
ssc01522	Endocrine resistance	4/168	97/9773	0.0857123	0.645341	397491/100517503/654325/100521003	IGF1/ADCY2/MMP9/GPER1	ssc:397491/ssc:100517503/ssc:654325/ssc:100521003	4	1	654325	3	397491/100517503/100521003
ssc05152	Tuberculosis	7/168	222/9773	0.0882518	0.645341	396607/110256441/407610/100170124/102159373/110258648/100038328	TLR1/LOC110256441/PR39/PMAP-36/LOC102159373/LOC110258648/LOC100038328	ssc:396607/ssc:110256441/ssc:407610/ssc:100170124/ssc:102159373/ssc:102159373/ssc:100038328	7	7	396607/110256441/407610/100170124/102159373/110258648/100038328	0
ssc04728	Dopaminergic synapse	5/168	141/9773	0.0956618	0.670542	414909/100152828/100154435/100620948/100623647	MAOB/KCNJ9/SLC18A1/GNG3/GRIA1	ssc:414909/ssc:100152828/ssc:100154435/ssc:100620948/ssc:100623647	5	2	100152828/100623647	3	414909/100154435/100620948
ssc04213	Longevity regulating pathway - multiple species	3/168	64/9773	0.0974292	0.670542	397491/100517503/100513828	IGF1/ADCY2/FOXA2	ssc:397491/ssc:100517503/ssc:100513828	3	1	100513828	2	397491/100517503
ssc04915	Estrogen signaling pathway	5/168	144/9773	0.102308	0.678958	100126286/100517503/100152828/654325/100521003	KRT18/ADCY2/KCNJ9/MMP9/GPER1	ssc:100126286/ssc:100517503/ssc:100152828/ssc:654325/ssc:100521003	5	3	100126286/100152828/654325	2	100517503/100521003
ssc00561	Glycerolipid metabolism	3/168	66/9773	0.104455	0.678958	100312975/397537/106504812	MOGAT2/LPL/LOC106504812	ssc:100312975/ssc:397537/ssc:100312975	3	0		3	100312975/397537/106504812
ssc04621	NOD-like receptor signaling pathway	6/168	190/9773	0.109273	0.691075	110256441/407610/100170124/102159373/110258648/102157763	LOC110256441/PR39/PMAP-36/LOC102159373/LOC110258648/LOC102157763	ssc:110256441/ssc:407610/ssc:100170124/ssc:102159373/ssc:102159373/ssc:100525396	6	5	110256441/407610/100170124/102159373/110258648	1	102157763
ssc04062	Chemokine signaling pathway	6/168	193/9773	0.115427	0.708635	100515345/100124654/100517503/100516039/100620948/102157763	LOC100515345/CXCR2/ADCY2/LOC100516039/GNG3/LOC102157763	ssc:100515345/ssc:100124654/ssc:100517503/ssc:100516039/ssc:100620948/ssc:100525396	6	3	100515345/100124654/100516039	3	100517503/100620948/102157763
ssc04713	Circadian entrainment	4/168	109/9773	0.118106	0.708635	100517503/100152828/100620948/100623647	ADCY2/KCNJ9/GNG3/GRIA1	ssc:100517503/ssc:100152828/ssc:100620948/ssc:100623647	4	2	100152828/100623647	2	100517503/100620948
ssc04024	cAMP signaling pathway	7/168	241/9773	0.121666	0.711746	396811/397431/100499553/100037970/100127164/100517503/100623647	PTGER3/HTR4/VIPR2/PDE4C/PTGER2/ADCY2/GRIA1	ssc:396811/ssc:397431/ssc:100499553/ssc:100037970/ssc:100127164/ssc:100517503/ssc:100623647	7	3	100037970/100127164/100623647	4	396811/397431/100499553/100517503
ssc00140	Steroid hormone biosynthesis	3/168	72/9773	0.126664	0.722914	110256904/100312973/110260194	LOC110256904/HSD17B2/LOC110260194	ssc:100152603/ssc:100312973/ssc:110260194	3	2	110256904/100312973	1	110260194
ssc04972	Pancreatic secretion	4/168	114/9773	0.132971	0.736244	100511702/100517503/397197/397284	CD38/ADCY2/CELA2A/CLCA1	ssc:100511702/ssc:100517503/ssc:397197/ssc:397284	4	3	100511702/397197/397284	1	100517503
ssc00350	Tyrosine metabolism	2/168	38/9773	0.138439	0.736244	414909/397443	MAOB/HPD	ssc:414909/ssc:397443	2	0		2	414909/397443
ssc00790	Folate biosynthesis	2/168	38/9773	0.138439	0.736244	100521229/110256483	LOC100521229/LOC110256483	ssc:100521229/ssc:110256483	2	1	100521229	1	110256483
ssc05330	Allograft rejection	3/168	77/9773	0.146343	0.740572	100037293/100038328/novel.151	SLA-1/LOC100038328/-	ssc:100037293/ssc:100038328/ssc:100037288	3	3	100037293/100038328/novel.151	0
ssc04072	Phospholipase D signaling pathway	5/168	163/9773	0.149405	0.740572	100513834/100515345/100124654/100517503/100038328	PLA2G4F/LOC100515345/CXCR2/ADCY2/LOC100038328	ssc:100513834/ssc:100515345/ssc:100124654/ssc:100517503/ssc:100038328	5	3	100515345/100124654/100038328	2	100513834/100517503
ssc05033	Nicotine addiction	2/168	40/9773	0.150321	0.740572	100622106/100623647	CHRNA6/GRIA1	ssc:100622106/ssc:100623647	2	1	100623647	1	100622106
ssc04724	Glutamatergic synapse	4/168	121/9773	0.154989	0.740572	100513834/100517503/100620948/100623647	PLA2G4F/ADCY2/GNG3/GRIA1	ssc:100513834/ssc:100517503/ssc:100620948/ssc:100623647	4	1	100623647	3	100513834/100517503/100620948
ssc00860	Porphyrin metabolism	2/168	41/9773	0.156336	0.740572	110256904/100518817	LOC110256904/ALAS2	ssc:100152603/ssc:100518817	2	2	110256904/100518817	0
ssc04670	Leukocyte transendothelial migration	4/168	122/9773	0.158242	0.740572	654325/100625166/474162/100302018	MMP9/CLDN1/MYLPF/CLDN15	ssc:654325/ssc:100625166/ssc:474162/ssc:100302018	4	3	654325/100625166/474162	1	100302018
ssc05163	Human cytomegalovirus infection	7/168	261/9773	0.162895	0.743944	396811/100037293/100127164/100124654/100517503/100620948/novel.151	PTGER3/SLA-1/PTGER2/CXCR2/ADCY2/GNG3/-	ssc:396811/ssc:100037293/ssc:100127164/ssc:100124654/ssc:100517503/ssc:100620948/ssc:100037288	7	4	100037293/100127164/100124654/novel.151	3	396811/100517503/100620948
ssc04510	Focal adhesion	6/168	215/9773	0.165589	0.743944	100516642/100621403/397491/100621504/780426/474162	COL6A6/COL4A4/IGF1/COL4A3/CCND3/MYLPF	ssc:100516642/ssc:100621403/ssc:397491/ssc:100621504/ssc:780426/ssc:474162	6	2	100516642/474162	4	100621403/397491/100621504/780426
ssc05143	African trypanosomiasis	2/168	43/9773	0.1685	0.743944	407066/100038328	HBB/LOC100038328	ssc:407066/ssc:100038328	2	2	407066/100038328	0
ssc00130	Ubiquinone and other terpenoid-quinone biosynthesis	1/168	9773-11-01	0.173731	0.752835	397443	HPD	ssc:397443	1	0		1	397443
ssc04721	Synaptic vesicle cycle	3/168	86/9773	0.184002	0.782844	100517716/110259396/100154435	SLC6A2/CPLX2/SLC18A1	ssc:100517716/ssc:110259396/ssc:100154435	3	1	110259396	2	100517716/100154435
ssc04060	Cytokine-cytokine receptor interaction	7/168	277/9773	0.199837	0.812169	100515345/100622336/100124654/100516039/100515668/102157763/492315	LOC100515345/CSF3R/CXCR2/LOC100516039/BMP8A/LOC102157763/BMP7	ssc:100515345/ssc:100622336/ssc:100124654/ssc:100516039/ssc:100515668/ssc:100525396/ssc:492315	7	4	100515345/100622336/100124654/100516039	3	100515668/102157763/492315
ssc03320	PPAR signaling pathway	3/168	90/9773	0.201498	0.812169	397628/397537/445535	ANGPTL4/LPL/FABP1	ssc:397628/ssc:397537/ssc:445535	3	1	397628	2	397537/445535
ssc05202	Transcriptional misregulation in cancer	6/168	230/9773	0.204291	0.812169	397491/654325/100520167/100627608/100038328/100521236	IGF1/MMP9/PAX5/LOC100627608/LOC100038328/HOXA11	ssc:397491/ssc:654325/ssc:100520167/ssc:100627608/ssc:100038328/ssc:100521236	6	4	654325/100520167/100038328/100521236	2	397491/100627608
ssc00565	Ether lipid metabolism	2/168	49/9773	0.205824	0.812169	100513834/100511825	PLA2G4F/UGT8	ssc:100513834/ssc:100511825	2	0		2	100513834/100511825
ssc04662	B cell receptor signaling pathway	3/168	94/9773	0.219368	0.812169	100517285/100622460/100038328	LOC100517285/LOC100622460/LOC100038328	ssc:100517285/ssc:100622460/ssc:100038328	3	3	100517285/100622460/100038328	0
ssc04148	Efferocytosis	5/168	188/9773	0.222472	0.812169	102161654/100127164/106504929/397115/100522045	LOC102161654/PTGER2/LOC106504929/ARG1/HAVCR2	ssc:102161654/ssc:100127164/ssc:100624673/ssc:397115/ssc:100522045	5	5	102161654/100127164/106504929/397115/100522045	0
ssc05320	Autoimmune thyroid disease	3/168	95/9773	0.223887	0.812169	100037293/100038328/novel.151	SLA-1/LOC100038328/-	ssc:100037293/ssc:100038328/ssc:100037288	3	3	100037293/100038328/novel.151	0
ssc04380	Osteoclast differentiation	4/168	141/9773	0.224291	0.812169	102161654/100517285/100622460/110261009	LOC102161654/LOC100517285/LOC100622460/FOSB	ssc:102161654/ssc:100517285/ssc:100622460/ssc:110261009	4	3	102161654/100517285/100622460	1	110261009
ssc03022	Basal transcription factors	2/168	52/9773	0.224813	0.812169	110259058/110259060	LOC110259058/LOC110259060	ssc:100151814/ssc:100151814	2	2	110259058/110259060	0
ssc05034	Alcoholism	5/168	189/9773	0.225603	0.812169	414909/100154435/100620948/110261009/110261663	MAOB/SLC18A1/GNG3/FOSB/LOC110261663	ssc:414909/ssc:100154435/ssc:100620948/ssc:110261009/ssc:100156937	5	0		5	414909/100154435/100620948/110261009/110261663
ssc00280	Valine, leucine and isoleucine degradation	2/168	55/9773	0.243928	0.84298	100621218/100513890	HMGCL/AGXT2	ssc:100621218/ssc:100513890	2	1	100621218	1	100513890
ssc05410	Hypertrophic cardiomyopathy	3/168	100/9773	0.246738	0.84298	397491/100512654/100620898	IGF1/CACNG2/CACNA2D4	ssc:397491/ssc:100512654/ssc:100620898	3	1	100512654	2	397491/100620898
ssc00600	Sphingolipid metabolism	2/168	56/9773	0.250317	0.84298	100511825/100124381	UGT8/NEU1	ssc:100511825/ssc:100124381	2	1	100124381	1	100511825
ssc04923	Regulation of lipolysis in adipocytes	2/168	58/9773	0.263107	0.84298	396811/100517503	PTGER3/ADCY2	ssc:396811/ssc:100517503	2	0		2	396811/100517503
ssc04979	Cholesterol metabolism	2/168	58/9773	0.263107	0.84298	397628/397537	ANGPTL4/LPL	ssc:397628/ssc:397537	2	1	397628	1	397537
ssc04260	Cardiac muscle contraction	3/168	104/9773	0.265274	0.84298	100157935/100512654/100620898	LOC100157935/CACNG2/CACNA2D4	ssc:100157935/ssc:100512654/ssc:100620898	3	1	100512654	2	100157935/100620898
ssc00730	Thiamine metabolism	1/168	18/9773	0.268303	0.84298	100521229	LOC100521229	ssc:100521229	1	1	100521229	0
ssc04550	Signaling pathways regulating pluripotency of stem cells	4/168	155/9773	0.276815	0.84298	novel.347/397491/102159232/100736621	-/IGF1/LOC102159232/LOC100736621	ssc:102165176/ssc:397491/ssc:102159232/ssc:100514636	4	1	100736621	3	novel.347/397491/102159232
ssc00511	Other glycan degradation	1/168	19/9773	0.280904	0.84298	100124381	NEU1	ssc:100124381	1	1	100124381	0
ssc00910	Nitrogen metabolism	1/168	19/9773	0.280904	0.84298	100511956	CA4	ssc:100511956	1	1	100511956	0
ssc04928	Parathyroid hormone synthesis, secretion and action	3/168	109/9773	0.288668	0.84298	100037970/100517503/novel.103	PDE4C/ADCY2/-	ssc:100037970/ssc:100517503/ssc:100157120	3	1	100037970	2	100517503/novel.103
ssc00270	Cysteine and methionine metabolism	2/168	62/9773	0.288686	0.84298	100513890/100155595	AGXT2/SDS	ssc:100513890/ssc:100155595	2	1	100155595	1	100513890
ssc04144	Endocytosis	6/168	261/9773	0.29277	0.84298	397062/100515345/100037293/100124654/100626980/novel.151	TFRC/LOC100515345/SLA-1/CXCR2/LOC100626980/-	ssc:397062/ssc:100515345/ssc:100037293/ssc:100124654/ssc:100627841/ssc:100037288	6	6	397062/100515345/100037293/100124654/100626980/novel.151	0
ssc04927	Cortisol synthesis and secretion	2/168	63/9773	0.29507	0.84298	100517503/110260194	ADCY2/LOC110260194	ssc:100517503/ssc:110260194	2	0		2	100517503/110260194
ssc04350	TGF-beta signaling pathway	3/168	111/9773	0.298074	0.84298	397062/100515668/492315	TFRC/BMP8A/BMP7	ssc:397062/ssc:100515668/ssc:492315	3	1	397062	2	100515668/492315
ssc04261	Adrenergic signaling in cardiomyocytes	4/168	161/9773	0.299942	0.84298	100517503/100512800/100512654/100620898	ADCY2/SCN4B/CACNG2/CACNA2D4	ssc:100517503/ssc:100512800/ssc:100512654/ssc:100620898	4	1	100512654	3	100517503/100512800/100620898
ssc01240	Biosynthesis of cofactors	4/168	162/9773	0.303821	0.84298	100521229/397443/110256904/100518817	LOC100521229/HPD/LOC110256904/ALAS2	ssc:100521229/ssc:397443/ssc:100152603/ssc:100518817	4	3	100521229/110256904/100518817	1	397443
ssc00982	Drug metabolism - cytochrome P450	2/168	65/9773	0.307811	0.84298	414909/110256904	MAOB/LOC110256904	ssc:414909/ssc:100152603	2	1	110256904	1	414909
ssc05332	Graft-versus-host disease	2/168	65/9773	0.307811	0.84298	100037293/novel.151	SLA-1/-	ssc:100037293/ssc:100037288	2	2	100037293/novel.151	0
ssc00340	Histidine metabolism	1/168	22/9773	0.317428	0.84298	414909	MAOB	ssc:414909	1	0		1	414909
ssc04929	GnRH secretion	2/168	67/9773	0.320508	0.84298	100152828/100521003	KCNJ9/GPER1	ssc:100152828/ssc:100521003	2	1	100152828	1	100521003
ssc00220	Arginine biosynthesis	1/168	23/9773	0.329188	0.84298	397115	ARG1	ssc:397115	1	1	397115	0
ssc00770	Pantothenate and CoA biosynthesis	1/168	23/9773	0.329188	0.84298	100153984	VNN2	ssc:100153984	1	1	100153984	0
ssc04725	Cholinergic synapse	3/168	121/9773	0.345256	0.84298	100622106/100517503/100620948	CHRNA6/ADCY2/GNG3	ssc:100622106/ssc:100517503/ssc:100620948	3	0		3	100622106/100517503/100620948
ssc04723	Retrograde endocannabinoid signaling	4/168	173/9773	0.346772	0.84298	100517503/100152828/100620948/100623647	ADCY2/KCNJ9/GNG3/GRIA1	ssc:100517503/ssc:100152828/ssc:100620948/ssc:100623647	4	2	100152828/100623647	2	100517503/100620948
ssc05017	Spinocerebellar ataxia	4/168	173/9773	0.346772	0.84298	102157770/397210/100518564/100623647	LOC102157770/TRPC3/SLC25A31/GRIA1	ssc:102157770/ssc:397210/ssc:100518564/ssc:100623647	4	2	397210/100623647	2	102157770/100518564
ssc00650	Butanoate metabolism	1/168	25/9773	0.352107	0.84298	100621218	HMGCL	ssc:100621218	1	1	100621218	0
ssc04145	Phagosome	4/168	177/9773	0.362451	0.84298	397062/100037293/100038328/novel.151	TFRC/SLA-1/LOC100038328/-	ssc:397062/ssc:100037293/ssc:100038328/ssc:100037288	4	4	397062/100037293/100038328/novel.151	0
ssc00592	alpha-Linolenic acid metabolism	1/168	26/9773	0.363273	0.84298	100513834	PLA2G4F	ssc:100513834	1	0		1	100513834
ssc00980	Metabolism of xenobiotics by cytochrome P450	2/168	74/9773	0.364438	0.84298	110256483/110256904	LOC110256483/LOC110256904	ssc:110256483/ssc:100152603	2	1	110256904	1	110256483
ssc04664	Fc epsilon RI signaling pathway	2/168	74/9773	0.364438	0.84298	100513834/100038328	PLA2G4F/LOC100038328	ssc:100513834/ssc:100038328	2	1	100038328	1	100513834
ssc04924	Renin secretion	2/168	74/9773	0.364438	0.84298	100127164/397284	PTGER2/CLCA1	ssc:100127164/ssc:397284	2	2	100127164/397284	0
ssc05416	Viral myocarditis	3/168	126/9773	0.368789	0.84298	100037293/100038328/novel.151	SLA-1/LOC100038328/-	ssc:100037293/ssc:100038328/ssc:100037288	3	3	100037293/100038328/novel.151	0
ssc04950	Maturity onset diabetes of the young	1/168	27/9773	0.374248	0.84298	100513828	FOXA2	ssc:100513828	1	1	100513828	0
ssc04151	PI3K-Akt signaling pathway	8/168	397/9773	0.374301	0.84298	100516642/100621403/397491/100621504/100622336/780426/100620948/100038328	COL6A6/COL4A4/IGF1/COL4A3/CSF3R/CCND3/GNG3/LOC100038328	ssc:100516642/ssc:100621403/ssc:397491/ssc:100621504/ssc:100622336/ssc:780426/ssc:100620948/ssc:100038328	8	3	100516642/100622336/100038328	5	100621403/397491/100621504/780426/100620948
ssc04940	Type I diabetes mellitus	2/168	76/9773	0.376802	0.84298	100037293/novel.151	SLA-1/-	ssc:100037293/ssc:100037288	2	2	100037293/novel.151	0
ssc05204	Chemical carcinogenesis - DNA adducts	2/168	76/9773	0.376802	0.84298	110256483/110256904	LOC110256483/LOC110256904	ssc:110256483/ssc:100152603	2	1	110256904	1	110256483
ssc04218	Cellular senescence	4/168	181/9773	0.378121	0.84298	780426/100037293/100518564/novel.151	CCND3/SLA-1/SLC25A31/-	ssc:780426/ssc:100037293/ssc:100518564/ssc:100037288	4	2	100037293/novel.151	2	780426/100518564
ssc00053	Ascorbate and aldarate metabolism	1/168	28/9773	0.385034	0.84298	110256904	LOC110256904	ssc:100152603	1	1	110256904	0
ssc04964	Proximal tubule bicarbonate reclamation	1/168	28/9773	0.385034	0.84298	100511956	CA4	ssc:100511956	1	1	100511956	0
ssc04066	HIF-1 signaling pathway	3/168	130/9773	0.387514	0.84298	397062/397491/100157750	TFRC/IGF1/ENO2	ssc:397062/ssc:397491/ssc:100157750	3	1	397062	2	397491/100157750
ssc04611	Platelet activation	3/168	130/9773	0.387514	0.84298	100515052/100513834/100517503	GP1BA/PLA2G4F/ADCY2	ssc:100515052/ssc:100513834/ssc:100517503	3	0		3	100515052/100513834/100517503
ssc05144	Malaria	2/168	78/9773	0.389067	0.84298	100525591/407066	GYPA/HBB	ssc:100525591/ssc:407066	2	2	100525591/407066	0
ssc04216	Ferroptosis	2/168	80/9773	0.401226	0.861348	397645/397062	SAT1/TFRC	ssc:397645/ssc:397062	2	2	397645/397062	0
ssc04392	Hippo signaling pathway - multiple species	1/168	31/9773	0.416298	0.86818	100626442	DCHS2	ssc:100626442	1	0		1	100626442
ssc04966	Collecting duct acid secretion	1/168	31/9773	0.416298	0.86818	100514249	SLC4A1	ssc:100514249	1	1	100514249	0
ssc05012	Parkinson disease	7/168	358/9773	0.419043	0.86818	414909/396637/100157935/102157770/100154435/100519871/100518564	MAOB/UCHL1/LOC100157935/LOC102157770/SLC18A1/LOC100519871/SLC25A31	ssc:414909/ssc:396637/ssc:100157935/ssc:102157770/ssc:100154435/ssc:100519871/ssc:100518564	7	0		7	414909/396637/100157935/102157770/100154435/100519871/100518564
ssc00983	Drug metabolism - other enzymes	2/168	83/9773	0.419249	0.86818	110256904/100736962	LOC110256904/LOC100736962	ssc:100152603/ssc:100736962	2	2	110256904/100736962	0
ssc01200	Carbon metabolism	3/168	142/9773	0.44277	0.870943	100622411/100157750/100155595	TKTL1/ENO2/SDS	ssc:100622411/ssc:100157750/ssc:100155595	3	1	100155595	2	100622411/100157750
ssc04971	Gastric acid secretion	2/168	87/9773	0.442847	0.870943	100626316/100517503	SLC26A7/ADCY2	ssc:100626316/ssc:100517503	2	1	100626316	1	100517503
ssc00030	Pentose phosphate pathway	1/168	34/9773	0.445981	0.870943	100622411	TKTL1	ssc:100622411	1	0		1	100622411
ssc00040	Pentose and glucuronate interconversions	1/168	34/9773	0.445981	0.870943	110256904	LOC110256904	ssc:100152603	1	1	110256904	0
ssc01210	2-Oxocarboxylic acid metabolism	1/168	34/9773	0.445981	0.870943	100513890	AGXT2	ssc:100513890	1	0		1	100513890
ssc00590	Arachidonic acid metabolism	2/168	89/9773	0.454447	0.870943	100513834/110256483	PLA2G4F/LOC110256483	ssc:100513834/ssc:110256483	2	0		2	100513834/110256483
ssc05412	Arrhythmogenic right ventricular cardiomyopathy	2/168	89/9773	0.454447	0.870943	100512654/100620898	CACNG2/CACNA2D4	ssc:100512654/ssc:100620898	2	1	100512654	1	100620898
ssc00601	Glycosphingolipid biosynthesis - lacto and neolacto series	1/168	35/9773	0.455538	0.870943	100525885	B3GALT2	ssc:100525885	1	1	100525885	0
ssc04146	Peroxisome	2/168	92/9773	0.471588	0.870943	100511182/100621218	PEX11G/HMGCL	ssc:100511182/ssc:100621218	2	2	100511182/100621218	0
ssc04976	Bile secretion	2/168	92/9773	0.471588	0.870943	100517503/110256904	ADCY2/LOC110256904	ssc:100517503/ssc:100152603	2	1	110256904	1	100517503
ssc04612	Antigen processing and presentation	2/168	93/9773	0.47723	0.870943	100037293/novel.151	SLA-1/-	ssc:100037293/ssc:100037288	2	2	100037293/novel.151	0
ssc04217	Necroptosis	4/168	208/9773	0.481938	0.870943	100513834/733659/100518564/100626980	PLA2G4F/PYGM/SLC25A31/LOC100626980	ssc:100513834/ssc:733659/ssc:100518564/ssc:100627841	4	2	733659/100626980	2	100513834/100518564
ssc05207	Chemical carcinogenesis - receptor activation	4/168	211/9773	0.493107	0.870943	100513414/780426/100517503/110256904	CHRNA9/CCND3/ADCY2/LOC110256904	ssc:100513414/ssc:780426/ssc:100517503/ssc:100152603	4	1	110256904	3	100513414/780426/100517503
ssc04914	Progesterone-mediated oocyte maturation	2/168	96/9773	0.493937	0.870943	397491/100517503	IGF1/ADCY2	ssc:397491/ssc:100517503	2	0		2	397491/100517503
ssc04211	Longevity regulating pathway	2/168	97/9773	0.49943	0.870943	397491/100517503	IGF1/ADCY2	ssc:397491/ssc:100517503	2	0		2	397491/100517503
ssc05219	Bladder cancer	1/168	40/9773	0.500919	0.870943	654325	MMP9	ssc:654325	1	1	654325	0
ssc04727	GABAergic synapse	2/168	98/9773	0.504886	0.870943	100517503/100620948	ADCY2/GNG3	ssc:100517503/ssc:100620948	2	0		2	100517503/100620948
ssc04912	GnRH signaling pathway	2/168	98/9773	0.504886	0.870943	100513834/100517503	PLA2G4F/ADCY2	ssc:100513834/ssc:100517503	2	0		2	100513834/100517503
ssc05169	Epstein-Barr virus infection	5/168	273/9773	0.506984	0.870943	780426/102157770/100037293/100038328/novel.151	CCND3/LOC102157770/SLA-1/LOC100038328/-	ssc:780426/ssc:102157770/ssc:100037293/ssc:100038328/ssc:100037288	5	3	100037293/100038328/novel.151	2	780426/102157770
ssc00500	Starch and sucrose metabolism	1/168	41/9773	0.509534	0.870943	733659	PYGM	ssc:733659	1	1	733659	0
ssc05203	Viral carcinogenesis	4/168	216/9773	0.511497	0.870943	780426/100037293/novel.151/110261663	CCND3/SLA-1/-/LOC110261663	ssc:780426/ssc:100037293/ssc:100037288/ssc:100156937	4	2	100037293/novel.151	2	780426/110261663
ssc05166	Human T-cell leukemia virus 1 infection	5/168	276/9773	0.516711	0.870943	780426/100037293/100517503/100518564/novel.151	CCND3/SLA-1/ADCY2/SLC25A31/-	ssc:780426/ssc:100037293/ssc:100517503/ssc:100518564/ssc:100037288	5	2	100037293/novel.151	3	780426/100517503/100518564
ssc04960	Aldosterone-regulated sodium reabsorption	1/168	42/9773	0.518	0.870943	397491	IGF1	ssc:397491	1	0		1	397491
ssc04115	p53 signaling pathway	2/168	101/9773	0.521023	0.870943	397491/780426	IGF1/CCND3	ssc:397491/ssc:780426	2	0		2	397491/780426
ssc05322	Systemic lupus erythematosus	3/168	160/9773	0.521698	0.870943	397526/100038328/110261663	C7/LOC100038328/LOC110261663	ssc:397526/ssc:100038328/ssc:100156937	3	2	397526/100038328	1	110261663
ssc00760	Nicotinate and nicotinamide metabolism	1/168	43/9773	0.526322	0.870943	100511702	CD38	ssc:100511702	1	1	100511702	0
ssc05231	Choline metabolism in cancer	2/168	103/9773	0.531585	0.870943	100513834/100513866	PLA2G4F/SLC44A5	ssc:100513834/ssc:100513866	2	1	100513866	1	100513834
ssc00250	Alanine, aspartate and glutamate metabolism	1/168	44/9773	0.534501	0.870943	100513890	AGXT2	ssc:100513890	1	0		1	100513890
ssc00591	Linoleic acid metabolism	1/168	44/9773	0.534501	0.870943	100513834	PLA2G4F	ssc:100513834	1	0		1	100513834
ssc04933	AGE-RAGE signaling pathway in diabetic complications	2/168	105/9773	0.541989	0.870943	100621403/100621504	COL4A4/COL4A3	ssc:100621403/ssc:100621504	2	0		2	100621403/100621504
ssc04962	Vasopressin-regulated water reabsorption	1/168	45/9773	0.542539	0.870943	100147810	AQP2	ssc:100147810	1	1	100147810	0
ssc05340	Primary immunodeficiency	1/168	45/9773	0.542539	0.870943	100038328	LOC100038328	ssc:100038328	1	1	100038328	0
ssc04925	Aldosterone synthesis and secretion	2/168	106/9773	0.547131	0.870943	100517503/novel.103	ADCY2/-	ssc:100517503/ssc:100157120	2	0		2	100517503/novel.103
ssc05215	Prostate cancer	2/168	106/9773	0.547131	0.870943	397491/654325	IGF1/MMP9	ssc:397491/ssc:654325	2	1	654325	1	397491
ssc04666	Fc gamma R-mediated phagocytosis	2/168	108/9773	0.557294	0.877651	100513834/100038328	PLA2G4F/LOC100038328	ssc:100513834/ssc:100038328	2	1	100038328	1	100513834
ssc04390	Hippo signaling pathway	3/168	169/9773	0.558846	0.877651	780426/100515668/492315	CCND3/BMP8A/BMP7	ssc:780426/ssc:100515668/ssc:492315	3	0		3	780426/100515668/492315
ssc05014	Amyotrophic lateral sclerosis	8/168	470/9773	0.563022	0.878314	100157935/102157770/100521224/100511777/100519871/100521170/100625407/100623647	LOC100157935/LOC102157770/NEFL/DNAH2/LOC100519871/LOC100521170/NEFM/GRIA1	ssc:100157935/ssc:102157770/ssc:100521224/ssc:100511777/ssc:100519871/ssc:100516520/ssc:100625407/ssc:100623647	8	3	100521224/100625407/100623647	5	100157935/102157770/100511777/100519871/100521170
ssc00380	Tryptophan metabolism	1/168	49/9773	0.573335	0.88848	414909	MAOB	ssc:414909	1	0		1	414909
ssc05165	Human papillomavirus infection	6/168	356/9773	0.578134	0.888786	100516642/100621403/100621504/780426/100037293/novel.151	COL6A6/COL4A4/COL4A3/CCND3/SLA-1/-	ssc:100516642/ssc:100621403/ssc:100621504/ssc:780426/ssc:100037293/ssc:100037288	6	3	100516642/100037293/novel.151	3	100621403/100621504/780426
ssc04922	Glucagon signaling pathway	2/168	113/9773	0.581993	0.888786	733659/100517503	PYGM/ADCY2	ssc:733659/ssc:100517503	2	1	733659	1	100517503
ssc04668	TNF signaling pathway	2/168	114/9773	0.58681	0.888786	654325/102157763	MMP9/LOC102157763	ssc:654325/ssc:100525396	2	1	654325	1	102157763
ssc05167	Kaposi sarcoma-associated herpesvirus infection	4/168	239/9773	0.591845	0.888786	100037293/100620948/102157763/novel.151	SLA-1/GNG3/LOC102157763/-	ssc:100037293/ssc:100620948/ssc:100525396/ssc:100037288	4	2	100037293/novel.151	2	100620948/102157763
ssc04310	Wnt signaling pathway	3/168	178/9773	0.594227	0.888786	100624648/780426/100153176	LOC100624648/CCND3/SFRP5	ssc:102166569/ssc:780426/ssc:100153176	3	2	100624648/100153176	1	780426
ssc04931	Insulin resistance	2/168	116/9773	0.596322	0.888786	641349/733659	PPP1R3C/PYGM	ssc:641349/ssc:733659	2	2	641349/733659	0
ssc03050	Proteasome	1/168	54/9773	0.608948	0.894879	102157770	LOC102157770	ssc:102157770	1	0		1	102157770
ssc04935	Growth hormone synthesis, secretion and action	2/168	120/9773	0.614855	0.894879	397491/100517503	IGF1/ADCY2	ssc:397491/ssc:100517503	2	0		2	397491/100517503
ssc05222	Small cell lung cancer	2/168	120/9773	0.614855	0.894879	100621403/100621504	COL4A4/COL4A3	ssc:100621403/ssc:100621504	2	0		2	100621403/100621504
ssc04961	Endocrine and other factor-regulated calcium reabsorption	1/168	55/9773	0.615707	0.894879	431673	KLK1	ssc:431673	1	1	431673	0
ssc04650	Natural killer cell mediated cytotoxicity	2/168	123/9773	0.628326	0.907583	100038328/100270822	LOC100038328/NCR3	ssc:100038328/ssc:100270822	2	2	100038328/100270822	0
ssc04360	Axon guidance	3/168	194/9773	0.652464	0.924582	397210/100512264/492315	TRPC3/NTNG2/BMP7	ssc:397210/ssc:100512264/ssc:492315	3	1	397210	2	100512264/492315
ssc04370	VEGF signaling pathway	1/168	61/9773	0.653894	0.924582	100513834	PLA2G4F	ssc:100513834	1	0		1	100513834
ssc05323	Rheumatoid arthritis	2/168	129/9773	0.654172	0.924582	102157763/100038328	LOC102157763/LOC100038328	ssc:100525396/ssc:100038328	2	1	100038328	1	102157763
ssc05164	Influenza A	3/168	195/9773	0.6559	0.924582	780426/100514419/100518564	CCND3/TMPRSS4/SLC25A31	ssc:780426/ssc:100514419/ssc:100518564	3	1	100514419	2	780426/100518564
ssc05310	Asthma	1/168	62/9773	0.659881	0.924623	100038328	LOC100038328	ssc:100038328	1	1	100038328	0
ssc00310	Lysine degradation	1/168	65/9773	0.677231	0.926851	100620538	PRDM7	ssc:100620538	1	0		1	100620538
ssc05415	Diabetic cardiomyopathy	4/168	268/9773	0.681319	0.926851	100157935/654325/100519871/100518564	LOC100157935/MMP9/LOC100519871/SLC25A31	ssc:100157935/ssc:654325/ssc:100519871/ssc:100518564	4	1	654325	3	100157935/100519871/100518564
ssc04064	NF-kappa B signaling pathway	2/168	136/9773	0.682503	0.926851	102157763/100038328	LOC102157763/LOC100038328	ssc:100525396/ssc:100038328	2	1	100038328	1	102157763
ssc05016	Huntington disease	6/168	397/9773	0.683509	0.926851	100157935/102157770/100511777/100519871/100518564/100623647	LOC100157935/LOC102157770/DNAH2/LOC100519871/SLC25A31/GRIA1	ssc:100157935/ssc:102157770/ssc:100511777/ssc:100519871/ssc:100518564/ssc:100623647	6	1	100623647	5	100157935/102157770/100511777/100519871/100518564
ssc04114	Oocyte meiosis	2/168	138/9773	0.690243	0.926851	397491/100517503	IGF1/ADCY2	ssc:397491/ssc:100517503	2	0		2	397491/100517503
ssc04014	Ras signaling pathway	4/168	274/9773	0.69803	0.926851	100513834/397491/100520715/100620948	PLA2G4F/IGF1/RIN1/GNG3	ssc:100513834/ssc:397491/ssc:100520715/ssc:100620948	4	1	100520715	3	100513834/397491/100620948
ssc03250	Viral life cycle - HIV-1	1/168	69/9773	0.699004	0.926851	100626980	LOC100626980	ssc:100627841	1	1	100626980	0
ssc00480	Glutathione metabolism	1/168	70/9773	0.704215	0.926851	100516363	NAT8	ssc:100516363	1	1	100516363	0
ssc04142	Lysosome	2/168	143/9773	0.70892	0.926851	102163155/100124381	LOC102163155/NEU1	ssc:100736866/ssc:100124381	2	2	102163155/100124381	0
ssc00230	Purine metabolism	2/168	144/9773	0.712542	0.926851	100037970/100517503	PDE4C/ADCY2	ssc:100037970/ssc:100517503	2	1	100037970	1	100517503
ssc04936	Alcoholic liver disease	2/168	145/9773	0.716125	0.926851	102157763/445535	LOC102157763/FABP1	ssc:100525396/ssc:445535	2	0		2	102157763/445535
ssc00010	Glycolysis / Gluconeogenesis	1/168	73/9773	0.719315	0.926851	100157750	ENO2	ssc:100157750	1	0		1	100157750
ssc04742	Taste transduction	1/168	73/9773	0.719315	0.926851	100628008	ASIC2	ssc:100628008	1	0		1	100628008
ssc04720	Long-term potentiation	1/168	74/9773	0.724177	0.926851	100623647	GRIA1	ssc:100623647	1	1	100623647	0
ssc04270	Vascular smooth muscle contraction	2/168	149/9773	0.73009	0.926851	100513834/100517503	PLA2G4F/ADCY2	ssc:100513834/ssc:100517503	2	0		2	100513834/100517503
ssc05020	Prion disease	5/168	353/9773	0.731267	0.926851	397526/100157935/102157770/100519871/100518564	C7/LOC100157935/LOC102157770/LOC100519871/SLC25A31	ssc:397526/ssc:100157935/ssc:102157770/ssc:100519871/ssc:100518564	5	1	397526	4	100157935/102157770/100519871/100518564
ssc05218	Melanoma	1/168	76/9773	0.73365	0.926851	397491	IGF1	ssc:397491	1	0		1	397491
ssc04714	Thermogenesis	4/168	289/9773	0.737055	0.926851	100157935/100517503/100519871/100515668	LOC100157935/ADCY2/LOC100519871/BMP8A	ssc:100157935/ssc:100517503/ssc:100519871/ssc:100515668	4	0		4	100157935/100517503/100519871/100515668
ssc04918	Thyroid hormone synthesis	1/168	78/9773	0.742799	0.926851	100517503	ADCY2	ssc:100517503	1	0		1	100517503
ssc05208	Chemical carcinogenesis - reactive oxygen species	4/168	296/9773	0.75393	0.926851	100157935/110256483/100519871/100518564	LOC100157935/LOC110256483/LOC100519871/SLC25A31	ssc:100157935/ssc:110256483/ssc:100519871/ssc:100518564	4	0		4	100157935/110256483/100519871/100518564
ssc00830	Retinol metabolism	1/168	81/9773	0.755941	0.926851	110256904	LOC110256904	ssc:100152603	1	1	110256904	0
ssc05214	Glioma	1/168	82/9773	0.760172	0.926851	397491	IGF1	ssc:397491	1	0		1	397491
ssc04672	Intestinal immune network for IgA production	1/168	83/9773	0.764329	0.926851	100038328	LOC100038328	ssc:100038328	1	1	100038328	0
ssc04978	Mineral absorption	1/168	83/9773	0.764329	0.926851	641346	SLC6A19	ssc:641346	1	0		1	641346
ssc04910	Insulin signaling pathway	2/168	160/9773	0.765529	0.926851	641349/733659	PPP1R3C/PYGM	ssc:641349/ssc:733659	2	2	641349/733659	0
ssc04934	Cushing syndrome	2/168	160/9773	0.765529	0.926851	100517503/110260194	ADCY2/LOC110260194	ssc:100517503/ssc:110260194	2	0		2	100517503/110260194
ssc04610	Complement and coagulation cascades	1/168	84/9773	0.768415	0.926851	397526	C7	ssc:397526	1	1	397526	0
ssc04010	MAPK signaling pathway	4/168	305/9773	0.774398	0.929277	100513834/397491/100512654/100620898	PLA2G4F/IGF1/CACNG2/CACNA2D4	ssc:100513834/ssc:397491/ssc:100512654/ssc:100620898	4	1	100512654	3	100513834/397491/100620898
ssc04371	Apelin signaling pathway	2/168	165/9773	0.780267	0.930624	100517503/100620948	ADCY2/GNG3	ssc:100517503/ssc:100620948	2	0		2	100517503/100620948
ssc04540	Gap junction	1/168	91/9773	0.795111	0.930624	100517503	ADCY2	ssc:100517503	1	0		1	100517503
ssc01521	EGFR tyrosine kinase inhibitor resistance	1/168	92/9773	0.798666	0.930624	397491	IGF1	ssc:397491	1	0		1	397491
ssc03018	RNA degradation	1/168	93/9773	0.80216	0.930624	100157750	ENO2	ssc:100157750	1	0		1	100157750
ssc04911	Insulin secretion	1/168	93/9773	0.80216	0.930624	100517503	ADCY2	ssc:100517503	1	0		1	100517503
ssc05134	Legionellosis	1/168	93/9773	0.80216	0.930624	102157763	LOC102157763	ssc:100525396	1	0		1	102157763
ssc03083	Polycomb repressive complex	1/168	94/9773	0.805593	0.930624	100736621	LOC100736621	ssc:100514636	1	1	100736621	0
ssc05206	MicroRNAs in cancer	2/168	175/9773	0.807336	0.930624	100620940/654325	IGF2BP1/MMP9	ssc:100620940/ssc:654325	2	1	654325	1	100620940
ssc05140	Leishmaniasis	1/168	98/9773	0.818746	0.932471	100038328	LOC100038328	ssc:100038328	1	1	100038328	0
ssc04630	JAK-STAT signaling pathway	2/168	182/9773	0.824489	0.932471	100622336/780426	CSF3R/CCND3	ssc:100622336/ssc:780426	2	1	100622336	1	780426
ssc04530	Tight junction	2/168	183/9773	0.826825	0.932471	100625166/100302018	CLDN1/CLDN15	ssc:100625166/ssc:100302018	2	1	100625166	1	100302018
ssc00564	Glycerophospholipid metabolism	1/168	102/9773	0.831013	0.932471	100513834	PLA2G4F	ssc:100513834	1	0		1	100513834
ssc04916	Melanogenesis	1/168	103/9773	0.833948	0.932471	100517503	ADCY2	ssc:100517503	1	0		1	100517503
ssc05160	Hepatitis C	2/168	187/9773	0.835894	0.932471	100625166/100302018	CLDN1/CLDN15	ssc:100625166/ssc:100302018	2	1	100625166	1	100302018
ssc04520	Adherens junction	1/168	104/9773	0.836833	0.932471	474162	MYLPF	ssc:474162	1	1	474162	0
ssc04022	cGMP-PKG signaling pathway	2/168	190/9773	0.842413	0.93424	100517503/100518564	ADCY2/SLC25A31	ssc:100517503/ssc:100518564	2	0		2	100517503/100518564
ssc04620	Toll-like receptor signaling pathway	1/168	114/9773	0.863078	0.946718	396607	TLR1	ssc:396607	1	1	396607	0
ssc05170	Human immunodeficiency virus 1 infection	3/168	281/9773	0.866391	0.946718	100037293/100620948/novel.151	SLA-1/GNG3/-	ssc:100037293/ssc:100620948/ssc:100037288	3	2	100037293/novel.151	1	100620948
ssc00190	Oxidative phosphorylation	2/168	204/9773	0.869848	0.946718	100157935/100519871	LOC100157935/LOC100519871	ssc:100157935/ssc:100519871	2	0		2	100157935/100519871
ssc04814	Motor proteins	2/168	204/9773	0.869848	0.946718	100511777/474162	DNAH2/MYLPF	ssc:100511777/ssc:474162	2	1	474162	1	100511777
ssc04152	AMPK signaling pathway	1/168	128/9773	0.892917	0.967327	397491	IGF1	ssc:397491	1	0		1	397491
ssc04919	Thyroid hormone signaling pathway	1/168	131/9773	0.898417	0.9688	414379	DIO2	ssc:414379	1	0		1	414379
ssc05205	Proteoglycans in cancer	2/168	227/9773	0.905596	0.972062	397491/654325	IGF1/MMP9	ssc:397491/ssc:654325	2	1	654325	1	397491
ssc04068	FoxO signaling pathway	1/168	140/9773	0.913286	0.972241	397491	IGF1	ssc:397491	1	0		1	397491
ssc05010	Alzheimer disease	5/168	476/9773	0.917538	0.972241	100157935/102157770/100519871/397537/100518564	LOC100157935/LOC102157770/LOC100519871/LPL/SLC25A31	ssc:100157935/ssc:102157770/ssc:100519871/ssc:397537/ssc:100518564	5	0		5	100157935/102157770/100519871/397537/100518564
ssc04810	Regulation of actin cytoskeleton	2/168	245/9773	0.926964	0.972241	397526/474162	C7/MYLPF	ssc:397526/ssc:474162	2	2	397526/474162	0
ssc05224	Breast cancer	1/168	154/9773	0.932229	0.972241	397491	IGF1	ssc:397491	1	0		1	397491
ssc05168	Herpes simplex virus 1 infection	4/168	419/9773	0.934025	0.972241	100037293/110261318/102165933/novel.151	SLA-1/LOC110261318/LOC102165933/-	ssc:100037293/ssc:110261310/ssc:100513362/ssc:100037288	4	2	100037293/novel.151	2	110261318/102165933
ssc05417	Lipid and atherosclerosis	2/168	254/9773	0.93586	0.972241	654325/102157763	MMP9/LOC102157763	ssc:654325/ssc:100525396	2	1	654325	1	102157763
ssc04015	Rap1 signaling pathway	2/168	255/9773	0.936783	0.972241	397491/100517503	IGF1/ADCY2	ssc:397491/ssc:100517503	2	0		2	397491/100517503
ssc03040	Spliceosome	1/168	165/9773	0.944175	0.972241	100521170	LOC100521170	ssc:100516520	1	0		1	100521170
ssc05418	Fluid shear stress and atherosclerosis	1/168	168/9773	0.947053	0.972241	654325	MMP9	ssc:654325	1	1	654325	0
ssc04150	mTOR signaling pathway	1/168	171/9773	0.949783	0.972241	397491	IGF1	ssc:397491	1	0		1	397491
ssc04110	Cell cycle	1/168	174/9773	0.952374	0.972241	780426	CCND3	ssc:780426	1	0		1	780426
ssc05135	Yersinia infection	1/168	178/9773	0.955622	0.972241	100038328	LOC100038328	ssc:100038328	1	1	100038328	0
ssc05162	Measles	1/168	193/9773	0.965958	0.975479	780426	CCND3	ssc:780426	1	0		1	780426
ssc05161	Hepatitis B	1/168	195/9773	0.967142	0.975479	654325	MMP9	ssc:654325	1	1	654325	0
ssc04932	Non-alcoholic fatty liver disease	1/168	214/9773	0.976531	0.980723	100157935	LOC100157935	ssc:100157935	1	0		1	100157935
ssc05132	Salmonella infection	1/168	295/9773	0.994453	0.994453	474162	MYLPF	ssc:474162	1	1	474162	0
