# Supplementary material for: Integrated Transcriptomic and Metabolomic Analysis Reveals Regulatory Effects of Fermented Chinese Chive on Early Testicular Development in Piglets
Source: Antioxidants (Basel). 2025 Aug 28;14(9):1056. doi: 10.3390/antiox14091056 (PMC12466648; doi:10.3390/antiox14091056)
Supplement: Supplementary file 1 [file antioxidants-14-01056-s001.zip › Table S6.xlsx]

## Sheet: LKvsOD.all_GOenrich
Category	GOID	Description	GeneRatio	BgRatio	pvalue	padj	geneID	geneName	Count	Up	Up_Gene_id	Down	Down_Gene_id
BP	GO:0007018	microtubule-based movement	2025-02-25	10/1003	0.0237572	0.848822	396637/100521224	UCHL1/NEFL	2	1	100521224	1	396637
BP	GO:0016064	immunoglobulin mediated immune response	2025-02-25	12/1003	0.0337957	0.848822	397526/397062	C7/TFRC	2	2	397526/397062	0
BP	GO:1901565	organonitrogen compound catabolic process	2025-04-25	52/1003	0.0361647	0.848822	397065/396637/397443/397197	TDH/UCHL1/HPD/CELA2A	4	2	397065/397197	2	396637/397443
BP	GO:0061564	axon development	2025-02-25	13/1003	0.0393362	0.848822	396637/100521224	UCHL1/NEFL	2	1	100521224	1	396637
BP	GO:0019724	B cell mediated immunity	2025-02-25	14/1003	0.045199	0.848822	397526/397062	C7/TFRC	2	2	397526/397062	0
BP	GO:0006959	humoral immune response	2025-02-25	17/1003	0.064543	0.848822	397526/397649	C7/LTF	2	2	397526/397649	0
BP	GO:0042742	defense response to bacterium	2025-02-25	19/1003	0.078735	0.848822	396871/397649	NPG4/LTF	2	2	396871/397649	0
BP	GO:0051656	establishment of organelle localization	2025-02-25	19/1003	0.078735	0.848822	396637/100521224	UCHL1/NEFL	2	1	100521224	1	396637
BP	GO:0071900	regulation of protein serine/threonine kinase activity	2025-02-25	19/1003	0.078735	0.848822	396637/396865	UCHL1/CHI3L1	2	1	396865	1	396637
BP	GO:1901605	alpha-amino acid metabolic process	2025-02-25	19/1003	0.078735	0.848822	397065/397443	TDH/HPD	2	1	397065	1	397443
BP	GO:0006508	proteolysis	2025-05-25	95/1003	0.079185	0.848822	397062/396637/397649/397284/406180	TFRC/UCHL1/LTF/CLCA1/TNP2	5	3	397062/397649/397284	2	396637/406180
BP	GO:0016054	organic acid catabolic process	2025-02-25	20/1003	0.0861727	0.848822	397065/397443	TDH/HPD	2	1	397065	1	397443
BP	GO:0046395	carboxylic acid catabolic process	2025-02-25	20/1003	0.0861727	0.848822	397065/397443	TDH/HPD	2	1	397065	1	397443
BP	GO:1901575	organic substance catabolic process	2025-05-25	101/1003	0.0976394	0.848822	397065/396637/397443/397197/397537	TDH/UCHL1/HPD/CELA2A/LPL	5	2	397065/397197	3	396637/397443/397537
BP	GO:0001525	angiogenesis	2025-02-25	23/1003	0.10968	0.848822	397628/396865	ANGPTL4/CHI3L1	2	2	397628/396865	0
BP	GO:0031175	neuron projection development	2025-02-25	24/1003	0.117869	0.848822	396637/100521224	UCHL1/NEFL	2	1	100521224	1	396637
BP	GO:0051640	organelle localization	2025-02-25	24/1003	0.117869	0.848822	396637/100521224	UCHL1/NEFL	2	1	100521224	1	396637
BP	GO:0002449	lymphocyte mediated immunity	2025-02-25	25/1003	0.126213	0.848822	397526/397062	C7/TFRC	2	2	397526/397062	0
BP	GO:0006520	cellular amino acid metabolic process	2025-02-25	26/1003	0.134701	0.848822	397065/397443	TDH/HPD	2	1	397065	1	397443
BP	GO:0022407	regulation of cell-cell adhesion	2025-02-25	26/1003	0.134701	0.848822	397062/397197	TFRC/CELA2A	2	2	397062/397197	0
BP	GO:0030163	protein catabolic process	2025-02-25	26/1003	0.134701	0.848822	396637/397197	UCHL1/CELA2A	2	1	397197	1	396637
BP	GO:0048583	regulation of response to stimulus	2025-07-25	178/1003	0.137985	0.848822	397526/397062/396637/641350/397649/397197/396865	C7/TFRC/UCHL1/SNCA/LTF/CELA2A/CHI3L1	7	6	397526/397062/641350/397649/397197/396865	1	396637
BP	GO:0006812	cation transport	2025-03-25	53/1003	0.141151	0.848822	397062/641350/397284	TFRC/SNCA/CLCA1	3	3	397062/641350/397284	0
BP	GO:0007017	microtubule-based process	2025-02-25	27/1003	0.14332	0.848822	396637/100521224	UCHL1/NEFL	2	1	100521224	1	396637
BP	GO:0048468	cell development	2025-04-25	83/1003	0.145301	0.848822	396637/397649/100521224/406180	UCHL1/LTF/NEFL/TNP2	4	2	397649/100521224	2	396637/406180
BP	GO:0002460	adaptive immune response based on somatic recombination of immune receptors built from immunoglobulin superfamily domains	2025-02-25	28/1003	0.152059	0.848822	397526/397062	C7/TFRC	2	2	397526/397062	0
BP	GO:0048514	blood vessel morphogenesis	2025-02-25	28/1003	0.152059	0.848822	397628/396865	ANGPTL4/CHI3L1	2	2	397628/396865	0
BP	GO:1901564	organonitrogen compound metabolic process	2025-12-25	364/1003	0.153342	0.848822	397065/397526/397062/396637/397443/397649/397115/397197/397284/414379/396865/406180	TDH/C7/TFRC/UCHL1/HPD/LTF/ARG1/CELA2A/CLCA1/DIO2/CHI3L1/TNP2	12	8	397065/397526/397062/397649/397115/397197/397284/396865	4	396637/397443/414379/406180
BP	GO:0048666	neuron development	2025-02-25	29/1003	0.160909	0.848822	396637/100521224	UCHL1/NEFL	2	1	100521224	1	396637
BP	GO:0008283	cell proliferation	2025-04-25	88/1003	0.169498	0.848822	397080/397062/396637/397649	ENPEP/TFRC/UCHL1/LTF	4	3	397080/397062/397649	1	396637
BP	GO:0001568	blood vessel development	2025-02-25	31/1003	0.178897	0.848822	397628/396865	ANGPTL4/CHI3L1	2	2	397628/396865	0
BP	GO:0050865	regulation of cell activation	2025-02-25	31/1003	0.178897	0.848822	397062/397197	TFRC/CELA2A	2	2	397062/397197	0
BP	GO:0097435	supramolecular fiber organization	2025-02-25	31/1003	0.178897	0.848822	100521224/100625407	NEFL/NEFM	2	2	100521224/100625407	0
BP	GO:0001944	vasculature development	2025-02-25	32/1003	0.188016	0.848822	397628/396865	ANGPTL4/CHI3L1	2	2	397628/396865	0
BP	GO:0044282	small molecule catabolic process	2025-02-25	32/1003	0.188016	0.848822	397065/397443	TDH/HPD	2	1	397065	1	397443
BP	GO:0072358	cardiovascular system development	2025-02-25	32/1003	0.188016	0.848822	397628/396865	ANGPTL4/CHI3L1	2	2	397628/396865	0
BP	GO:0009653	anatomical structure morphogenesis	2025-04-25	92/1003	0.189894	0.848822	396637/397649/397628/396865	UCHL1/LTF/ANGPTL4/CHI3L1	4	3	397649/397628/396865	1	396637
BP	GO:0009056	catabolic process	2025-05-25	127/1003	0.200431	0.848822	397065/396637/397443/397197/397537	TDH/UCHL1/HPD/CELA2A/LPL	5	2	397065/397197	3	396637/397443/397537
BP	GO:0120036	plasma membrane bounded cell projection organization	2025-02-25	34/1003	0.20646	0.848822	396637/100521224	UCHL1/NEFL	2	1	100521224	1	396637
BP	GO:0042221	response to chemical	2025-08-25	236/1003	0.215151	0.848822	396637/641350/397649/397197/397537/407066/396865/397417	UCHL1/SNCA/LTF/CELA2A/LPL/HBB/CHI3L1/MT1A	8	5	641350/397649/397197/407066/396865	3	396637/397537/397417
BP	GO:0002443	leukocyte mediated immunity	2025-02-25	35/1003	0.215767	0.848822	397526/397062	C7/TFRC	2	2	397526/397062	0
BP	GO:0043408	regulation of MAPK cascade	2025-02-25	35/1003	0.215767	0.848822	396637/396865	UCHL1/CHI3L1	2	1	396865	1	396637
BP	GO:0002573	myeloid leukocyte differentiation	2025-01-25	10/1003	0.223971	0.848822	397649	LTF	1	1	397649	0
BP	GO:0006641	triglyceride metabolic process	2025-01-25	10/1003	0.223971	0.848822	397537	LPL	1	0		1	397537
BP	GO:0006956	complement activation	2025-01-25	10/1003	0.223971	0.848822	397526	C7	1	1	397526	0
BP	GO:0007409	axonogenesis	2025-01-25	10/1003	0.223971	0.848822	396637	UCHL1	1	0		1	396637
BP	GO:0030282	bone mineralization	2025-01-25	10/1003	0.223971	0.848822	397649	LTF	1	1	397649	0
BP	GO:0030500	regulation of bone mineralization	2025-01-25	10/1003	0.223971	0.848822	397649	LTF	1	1	397649	0
BP	GO:0045766	positive regulation of angiogenesis	2025-01-25	10/1003	0.223971	0.848822	396865	CHI3L1	1	1	396865	0
BP	GO:0051054	positive regulation of DNA metabolic process	2025-01-25	10/1003	0.223971	0.848822	397062	TFRC	1	1	397062	0
BP	GO:0071706	tumor necrosis factor superfamily cytokine production	2025-01-25	10/1003	0.223971	0.848822	397649	LTF	1	1	397649	0
BP	GO:0072376	protein activation cascade	2025-01-25	10/1003	0.223971	0.848822	397526	C7	1	1	397526	0
BP	GO:1903555	regulation of tumor necrosis factor superfamily cytokine production	2025-01-25	10/1003	0.223971	0.848822	397649	LTF	1	1	397649	0
BP	GO:1904018	positive regulation of vasculature development	2025-01-25	10/1003	0.223971	0.848822	396865	CHI3L1	1	1	396865	0
BP	GO:0009057	macromolecule catabolic process	2025-02-25	36/1003	0.22512	0.848822	396637/397197	UCHL1/CELA2A	2	1	397197	1	396637
BP	GO:0030030	cell projection organization	2025-02-25	36/1003	0.22512	0.848822	396637/100521224	UCHL1/NEFL	2	1	100521224	1	396637
BP	GO:0030182	neuron differentiation	2025-02-25	36/1003	0.22512	0.848822	396637/100521224	UCHL1/NEFL	2	1	100521224	1	396637
BP	GO:0098542	defense response to other organism	2025-02-25	36/1003	0.22512	0.848822	396871/397649	NPG4/LTF	2	2	396871/397649	0
BP	GO:0098609	cell-cell adhesion	2025-02-25	36/1003	0.22512	0.848822	397062/397197	TFRC/CELA2A	2	2	397062/397197	0
BP	GO:0032501	multicellular organismal process	2025-10-25	313/1003	0.225563	0.848822	397080/397062/396637/397649/100521224/397628/397197/100157211/396865/406180	ENPEP/TFRC/UCHL1/LTF/NEFL/ANGPTL4/CELA2A/LYZ/CHI3L1/TNP2	10	8	397080/397062/397649/100521224/397628/397197/100157211/396865	2	396637/406180
BP	GO:0051094	positive regulation of developmental process	2025-03-25	67/1003	0.230334	0.848822	397062/397649/396865	TFRC/LTF/CHI3L1	3	3	397062/397649/396865	0
BP	GO:0035239	tube morphogenesis	2025-02-25	37/1003	0.234511	0.848822	397628/396865	ANGPTL4/CHI3L1	2	2	397628/396865	0
BP	GO:0022610	biological adhesion	2025-03-25	68/1003	0.237136	0.848822	397062/397649/397197	TFRC/LTF/CELA2A	3	3	397062/397649/397197	0
BP	GO:0006511	ubiquitin-dependent protein catabolic process	2025-01-25	11/1003	0.243509	0.848822	396637	UCHL1	1	0		1	396637
BP	GO:0009612	response to mechanical stimulus	2025-01-25	11/1003	0.243509	0.848822	396865	CHI3L1	1	1	396865	0
BP	GO:0015698	inorganic anion transport	2025-01-25	11/1003	0.243509	0.848822	397284	CLCA1	1	1	397284	0
BP	GO:0019941	modification-dependent protein catabolic process	2025-01-25	11/1003	0.243509	0.848822	396637	UCHL1	1	0		1	396637
BP	GO:0031623	receptor internalization	2025-01-25	11/1003	0.243509	0.848822	397062	TFRC	1	1	397062	0
BP	GO:0033673	negative regulation of kinase activity	2025-01-25	11/1003	0.243509	0.848822	396637	UCHL1	1	0		1	396637
BP	GO:0043632	modification-dependent macromolecule catabolic process	2025-01-25	11/1003	0.243509	0.848822	396637	UCHL1	1	0		1	396637
BP	GO:0051348	negative regulation of transferase activity	2025-01-25	11/1003	0.243509	0.848822	396637	UCHL1	1	0		1	396637
BP	GO:0055001	muscle cell development	2025-01-25	11/1003	0.243509	0.848822	396637	UCHL1	1	0		1	396637
BP	GO:0055072	iron ion homeostasis	2025-01-25	11/1003	0.243509	0.848822	397649	LTF	1	1	397649	0
BP	GO:0071356	cellular response to tumor necrosis factor	2025-01-25	11/1003	0.243509	0.848822	396865	CHI3L1	1	1	396865	0
BP	GO:0009617	response to bacterium	2025-02-25	38/1003	0.243934	0.848822	396871/397649	NPG4/LTF	2	2	396871/397649	0
BP	GO:0045859	regulation of protein kinase activity	2025-02-25	38/1003	0.243934	0.848822	396637/396865	UCHL1/CHI3L1	2	1	396865	1	396637
BP	GO:0048731	system development	2025-06-25	172/1003	0.247013	0.848822	397062/396637/397649/100521224/397628/396865	TFRC/UCHL1/LTF/NEFL/ANGPTL4/CHI3L1	6	5	397062/397649/100521224/397628/396865	1	396637
BP	GO:0002520	immune system development	2025-02-25	39/1003	0.253381	0.848822	397062/397649	TFRC/LTF	2	2	397062/397649	0
BP	GO:0030155	regulation of cell adhesion	2025-02-25	39/1003	0.253381	0.848822	397062/397197	TFRC/CELA2A	2	2	397062/397197	0
BP	GO:0002285	lymphocyte activation involved in immune response	2025-01-25	12/1003	0.262573	0.848822	397062	TFRC	1	1	397062	0
BP	GO:0010721	negative regulation of cell development	2025-01-25	12/1003	0.262573	0.848822	397649	LTF	1	1	397649	0
BP	GO:0032147	activation of protein kinase activity	2025-01-25	12/1003	0.262573	0.848822	396865	CHI3L1	1	1	396865	0
BP	GO:0043405	regulation of MAP kinase activity	2025-01-25	12/1003	0.262573	0.848822	396637	UCHL1	1	0		1	396637
BP	GO:0043491	protein kinase B signaling	2025-01-25	12/1003	0.262573	0.848822	396865	CHI3L1	1	1	396865	0
BP	GO:0043901	negative regulation of multi-organism process	2025-01-25	12/1003	0.262573	0.848822	397649	LTF	1	1	397649	0
BP	GO:0050796	regulation of insulin secretion	2025-01-25	12/1003	0.262573	0.848822	397197	CELA2A	1	1	397197	0
BP	GO:0051052	regulation of DNA metabolic process	2025-01-25	12/1003	0.262573	0.848822	397062	TFRC	1	1	397062	0
BP	GO:0051603	proteolysis involved in cellular protein catabolic process	2025-01-25	12/1003	0.262573	0.848822	396637	UCHL1	1	0		1	396637
BP	GO:0055076	transition metal ion homeostasis	2025-01-25	12/1003	0.262573	0.848822	397649	LTF	1	1	397649	0
BP	GO:0070167	regulation of biomineral tissue development	2025-01-25	12/1003	0.262573	0.848822	397649	LTF	1	1	397649	0
BP	GO:0070374	positive regulation of ERK1 and ERK2 cascade	2025-01-25	12/1003	0.262573	0.848822	396865	CHI3L1	1	1	396865	0
BP	GO:0071902	positive regulation of protein serine/threonine kinase activity	2025-01-25	12/1003	0.262573	0.848822	396865	CHI3L1	1	1	396865	0
BP	GO:0048856	anatomical structure development	2025-07-25	213/1003	0.268062	0.848822	397062/396637/397649/100521224/397628/396865/406180	TFRC/UCHL1/LTF/NEFL/ANGPTL4/CHI3L1/TNP2	7	5	397062/397649/100521224/397628/396865	2	396637/406180
BP	GO:0030001	metal ion transport	2025-02-25	41/1003	0.272319	0.848822	397062/397284	TFRC/CLCA1	2	2	397062/397284	0
BP	GO:0043549	regulation of kinase activity	2025-02-25	41/1003	0.272319	0.848822	396637/396865	UCHL1/CHI3L1	2	1	396865	1	396637
BP	GO:0044248	cellular catabolic process	2025-04-25	107/1003	0.272845	0.848822	397065/396637/397443/397537	TDH/UCHL1/HPD/LPL	4	1	397065	3	396637/397443/397537
BP	GO:0001501	skeletal system development	2025-01-25	13/1003	0.281176	0.848822	397649	LTF	1	1	397649	0
BP	GO:0001818	negative regulation of cytokine production	2025-01-25	13/1003	0.281176	0.848822	397649	LTF	1	1	397649	0
BP	GO:0002708	positive regulation of lymphocyte mediated immunity	2025-01-25	13/1003	0.281176	0.848822	397062	TFRC	1	1	397062	0
BP	GO:0002821	positive regulation of adaptive immune response	2025-01-25	13/1003	0.281176	0.848822	397062	TFRC	1	1	397062	0
BP	GO:0002824	positive regulation of adaptive immune response based on somatic recombination of immune receptors built from immunoglobulin superfamily domains	2025-01-25	13/1003	0.281176	0.848822	397062	TFRC	1	1	397062	0
BP	GO:0006638	neutral lipid metabolic process	2025-01-25	13/1003	0.281176	0.848822	397537	LPL	1	0		1	397537
BP	GO:0006639	acylglycerol metabolic process	2025-01-25	13/1003	0.281176	0.848822	397537	LPL	1	0		1	397537
BP	GO:0030278	regulation of ossification	2025-01-25	13/1003	0.281176	0.848822	397649	LTF	1	1	397649	0
BP	GO:0034612	response to tumor necrosis factor	2025-01-25	13/1003	0.281176	0.848822	396865	CHI3L1	1	1	396865	0
BP	GO:0042102	positive regulation of T cell proliferation	2025-01-25	13/1003	0.281176	0.848822	397062	TFRC	1	1	397062	0
BP	GO:0043112	receptor metabolic process	2025-01-25	13/1003	0.281176	0.848822	397062	TFRC	1	1	397062	0
BP	GO:0061041	regulation of wound healing	2025-01-25	13/1003	0.281176	0.848822	397197	CELA2A	1	1	397197	0
BP	GO:0071466	cellular response to xenobiotic stimulus	2025-01-25	13/1003	0.281176	0.848822	396637	UCHL1	1	0		1	396637
BP	GO:0000165	MAPK cascade	2025-02-25	42/1003	0.281799	0.848822	396637/396865	UCHL1/CHI3L1	2	1	396865	1	396637
BP	GO:0023014	signal transduction by protein phosphorylation	2025-02-25	42/1003	0.281799	0.848822	396637/396865	UCHL1/CHI3L1	2	1	396865	1	396637
BP	GO:0048699	generation of neurons	2025-02-25	42/1003	0.281799	0.848822	396637/100521224	UCHL1/NEFL	2	1	100521224	1	396637
BP	GO:0051338	regulation of transferase activity	2025-02-25	42/1003	0.281799	0.848822	396637/396865	UCHL1/CHI3L1	2	1	396865	1	396637
BP	GO:0035295	tube development	2025-02-25	43/1003	0.291277	0.848822	397628/396865	ANGPTL4/CHI3L1	2	2	397628/396865	0
BP	GO:1903530	regulation of secretion by cell	2025-02-25	43/1003	0.291277	0.848822	641350/397197	SNCA/CELA2A	2	2	641350/397197	0
BP	GO:0009605	response to external stimulus	2025-05-25	147/1003	0.298797	0.848822	396871/397431/397649/397197/396865	NPG4/HTR4/LTF/CELA2A/CHI3L1	5	4	396871/397649/397197/396865	1	397431
BP	GO:0016485	protein processing	2025-01-25	14/1003	0.299329	0.848822	406180	TNP2	1	0		1	406180
BP	GO:0018958	phenol-containing compound metabolic process	2025-01-25	14/1003	0.299329	0.848822	414379	DIO2	1	0		1	414379
BP	GO:0030073	insulin secretion	2025-01-25	14/1003	0.299329	0.848822	397197	CELA2A	1	1	397197	0
BP	GO:0042133	neurotransmitter metabolic process	2025-01-25	14/1003	0.299329	0.848822	397065	TDH	1	1	397065	0
BP	GO:0045862	positive regulation of proteolysis	2025-01-25	14/1003	0.299329	0.848822	406180	TNP2	1	0		1	406180
BP	GO:0051604	protein maturation	2025-01-25	14/1003	0.299329	0.848822	406180	TNP2	1	0		1	406180
BP	GO:0071219	cellular response to molecule of bacterial origin	2025-01-25	14/1003	0.299329	0.848822	397649	LTF	1	1	397649	0
BP	GO:0071222	cellular response to lipopolysaccharide	2025-01-25	14/1003	0.299329	0.848822	397649	LTF	1	1	397649	0
BP	GO:1903034	regulation of response to wounding	2025-01-25	14/1003	0.299329	0.848822	397197	CELA2A	1	1	397197	0
BP	GO:0002250	adaptive immune response	2025-02-25	44/1003	0.300748	0.848822	397526/397062	C7/TFRC	2	2	397526/397062	0
BP	GO:0022008	neurogenesis	2025-02-25	44/1003	0.300748	0.848822	396637/100521224	UCHL1/NEFL	2	1	100521224	1	396637
BP	GO:0007275	multicellular organism development	2025-06-25	184/1003	0.302189	0.848822	397062/396637/397649/100521224/397628/396865	TFRC/UCHL1/LTF/NEFL/ANGPTL4/CHI3L1	6	5	397062/397649/100521224/397628/396865	1	396637
BP	GO:0042493	response to drug	2025-02-25	45/1003	0.310207	0.848822	641350/407066	SNCA/HBB	2	2	641350/407066	0
BP	GO:0048646	anatomical structure formation involved in morphogenesis	2025-02-25	45/1003	0.310207	0.848822	397628/396865	ANGPTL4/CHI3L1	2	2	397628/396865	0
BP	GO:0001933	negative regulation of protein phosphorylation	2025-01-25	15/1003	0.31704	0.848822	396637	UCHL1	1	0		1	396637
BP	GO:0002706	regulation of lymphocyte mediated immunity	2025-01-25	15/1003	0.31704	0.848822	397062	TFRC	1	1	397062	0
BP	GO:0042446	hormone biosynthetic process	2025-01-25	15/1003	0.31704	0.848822	414379	DIO2	1	0		1	414379
BP	GO:0044257	cellular protein catabolic process	2025-01-25	15/1003	0.31704	0.848822	396637	UCHL1	1	0		1	396637
BP	GO:0045637	regulation of myeloid cell differentiation	2025-01-25	15/1003	0.31704	0.848822	397649	LTF	1	1	397649	0
BP	GO:0045765	regulation of angiogenesis	2025-01-25	15/1003	0.31704	0.848822	396865	CHI3L1	1	1	396865	0
BP	GO:0045926	negative regulation of growth	2025-01-25	15/1003	0.31704	0.848822	397417	MT1A	1	0		1	397417
BP	GO:0071695	anatomical structure maturation	2025-01-25	15/1003	0.31704	0.848822	397649	LTF	1	1	397649	0
BP	GO:0090276	regulation of peptide hormone secretion	2025-01-25	15/1003	0.31704	0.848822	397197	CELA2A	1	1	397197	0
BP	GO:0043066	negative regulation of apoptotic process	2025-02-25	46/1003	0.319649	0.848822	397649/397628	LTF/ANGPTL4	2	2	397649/397628	0
BP	GO:0072359	circulatory system development	2025-02-25	47/1003	0.329069	0.848822	397628/396865	ANGPTL4/CHI3L1	2	2	397628/396865	0
BP	GO:0002702	positive regulation of production of molecular mediator of immune response	2025-01-25	16/1003	0.334322	0.848822	397062	TFRC	1	1	397062	0
BP	GO:0002705	positive regulation of leukocyte mediated immunity	2025-01-25	16/1003	0.334322	0.848822	397062	TFRC	1	1	397062	0
BP	GO:0002819	regulation of adaptive immune response	2025-01-25	16/1003	0.334322	0.848822	397062	TFRC	1	1	397062	0
BP	GO:0002822	regulation of adaptive immune response based on somatic recombination of immune receptors built from immunoglobulin superfamily domains	2025-01-25	16/1003	0.334322	0.848822	397062	TFRC	1	1	397062	0
BP	GO:0007586	digestion	2025-01-25	16/1003	0.334322	0.848822	100157211	LYZ	1	1	100157211	0
BP	GO:0007596	blood coagulation	2025-01-25	16/1003	0.334322	0.848822	397197	CELA2A	1	1	397197	0
BP	GO:0007599	hemostasis	2025-01-25	16/1003	0.334322	0.848822	397197	CELA2A	1	1	397197	0
BP	GO:0032946	positive regulation of mononuclear cell proliferation	2025-01-25	16/1003	0.334322	0.848822	397062	TFRC	1	1	397062	0
BP	GO:0042113	B cell activation	2025-01-25	16/1003	0.334322	0.848822	397062	TFRC	1	1	397062	0
BP	GO:0042129	regulation of T cell proliferation	2025-01-25	16/1003	0.334322	0.848822	397062	TFRC	1	1	397062	0
BP	GO:0048667	cell morphogenesis involved in neuron differentiation	2025-01-25	16/1003	0.334322	0.848822	396637	UCHL1	1	0		1	396637
BP	GO:0050671	positive regulation of lymphocyte proliferation	2025-01-25	16/1003	0.334322	0.848822	397062	TFRC	1	1	397062	0
BP	GO:0050817	coagulation	2025-01-25	16/1003	0.334322	0.848822	397197	CELA2A	1	1	397197	0
BP	GO:0070372	regulation of ERK1 and ERK2 cascade	2025-01-25	16/1003	0.334322	0.848822	396865	CHI3L1	1	1	396865	0
BP	GO:1902105	regulation of leukocyte differentiation	2025-01-25	16/1003	0.334322	0.848822	397649	LTF	1	1	397649	0
BP	GO:0002682	regulation of immune system process	2025-03-25	82/1003	0.335404	0.848822	397526/397062/397649	C7/TFRC/LTF	3	3	397526/397062/397649	0
BP	GO:0006952	defense response	2025-04-25	118/1003	0.337899	0.848822	396871/397526/397649/396865	NPG4/C7/LTF/CHI3L1	4	4	396871/397526/397649/396865	0
BP	GO:0046907	intracellular transport	2025-02-25	48/1003	0.338462	0.848822	396637/100521224	UCHL1/NEFL	2	1	100521224	1	396637
BP	GO:0050778	positive regulation of immune response	2025-02-25	48/1003	0.338462	0.848822	397526/397062	C7/TFRC	2	2	397526/397062	0
BP	GO:0051046	regulation of secretion	2025-02-25	48/1003	0.338462	0.848822	641350/397197	SNCA/CELA2A	2	2	641350/397197	0
BP	GO:0006928	movement of cell or subcellular component	2025-03-25	83/1003	0.342533	0.848822	397080/396637/100521224	ENPEP/UCHL1/NEFL	3	2	397080/100521224	1	396637
BP	GO:0071705	nitrogen compound transport	2025-03-25	83/1003	0.342533	0.848822	397062/641350/397197	TFRC/SNCA/CELA2A	3	3	397062/641350/397197	0
BP	GO:0009968	negative regulation of signal transduction	2025-02-25	49/1003	0.347824	0.848822	396637/397649	UCHL1/LTF	2	1	397649	1	396637
BP	GO:0043069	negative regulation of programmed cell death	2025-02-25	49/1003	0.347824	0.848822	397649/397628	LTF/ANGPTL4	2	2	397649/397628	0
BP	GO:0006575	cellular modified amino acid metabolic process	2025-01-25	17/1003	0.351183	0.848822	414379	DIO2	1	0		1	414379
BP	GO:0007218	neuropeptide signaling pathway	2025-01-25	17/1003	0.351183	0.848822	397291	NPY2R	1	1	397291	0
BP	GO:0032102	negative regulation of response to external stimulus	2025-01-25	17/1003	0.351183	0.848822	397649	LTF	1	1	397649	0
BP	GO:0032496	response to lipopolysaccharide	2025-01-25	17/1003	0.351183	0.848822	397649	LTF	1	1	397649	0
BP	GO:0044242	cellular lipid catabolic process	2025-01-25	17/1003	0.351183	0.848822	397537	LPL	1	0		1	397537
BP	GO:0048812	neuron projection morphogenesis	2025-01-25	17/1003	0.351183	0.848822	396637	UCHL1	1	0		1	396637
BP	GO:0070665	positive regulation of leukocyte proliferation	2025-01-25	17/1003	0.351183	0.848822	397062	TFRC	1	1	397062	0
BP	GO:0071216	cellular response to biotic stimulus	2025-01-25	17/1003	0.351183	0.848822	397649	LTF	1	1	397649	0
BP	GO:0071248	cellular response to metal ion	2025-01-25	17/1003	0.351183	0.848822	397417	MT1A	1	0		1	397417
BP	GO:1901342	regulation of vasculature development	2025-01-25	17/1003	0.351183	0.848822	396865	CHI3L1	1	1	396865	0
BP	GO:0006811	ion transport	2025-03-25	85/1003	0.356792	0.848822	397062/641350/397284	TFRC/SNCA/CLCA1	3	3	397062/641350/397284	0
BP	GO:0060548	negative regulation of cell death	2025-02-25	51/1003	0.366438	0.848822	397649/397628	LTF/ANGPTL4	2	2	397649/397628	0
BP	GO:0002237	response to molecule of bacterial origin	2025-01-25	18/1003	0.367633	0.848822	397649	LTF	1	1	397649	0
BP	GO:0002263	cell activation involved in immune response	2025-01-25	18/1003	0.367633	0.848822	397062	TFRC	1	1	397062	0
BP	GO:0002366	leukocyte activation involved in immune response	2025-01-25	18/1003	0.367633	0.848822	397062	TFRC	1	1	397062	0
BP	GO:0002440	production of molecular mediator of immune response	2025-01-25	18/1003	0.367633	0.848822	397062	TFRC	1	1	397062	0
BP	GO:0002700	regulation of production of molecular mediator of immune response	2025-01-25	18/1003	0.367633	0.848822	397062	TFRC	1	1	397062	0
BP	GO:0006816	calcium ion transport	2025-01-25	18/1003	0.367633	0.848822	397284	CLCA1	1	1	397284	0
BP	GO:0006898	receptor-mediated endocytosis	2025-01-25	18/1003	0.367633	0.848822	397062	TFRC	1	1	397062	0
BP	GO:0009410	response to xenobiotic stimulus	2025-01-25	18/1003	0.367633	0.848822	396637	UCHL1	1	0		1	396637
BP	GO:0032868	response to insulin	2025-01-25	18/1003	0.367633	0.848822	397197	CELA2A	1	1	397197	0
BP	GO:0032990	cell part morphogenesis	2025-01-25	18/1003	0.367633	0.848822	396637	UCHL1	1	0		1	396637
BP	GO:0048858	cell projection morphogenesis	2025-01-25	18/1003	0.367633	0.848822	396637	UCHL1	1	0		1	396637
BP	GO:0050870	positive regulation of T cell activation	2025-01-25	18/1003	0.367633	0.848822	397062	TFRC	1	1	397062	0
BP	GO:0120039	plasma membrane bounded cell projection morphogenesis	2025-01-25	18/1003	0.367633	0.848822	396637	UCHL1	1	0		1	396637
BP	GO:0010817	regulation of hormone levels	2025-02-25	52/1003	0.375681	0.848822	397197/414379	CELA2A/DIO2	2	1	397197	1	414379
BP	GO:0006807	nitrogen compound metabolic process	13/25	472/1003	0.381721	0.848822	397065/397526/397062/396637/397443/397649/397115/397197/397284/novel.103/414379/396865/406180	TDH/C7/TFRC/UCHL1/HPD/LTF/ARG1/CELA2A/CLCA1/-/DIO2/CHI3L1/TNP2	13	8	397065/397526/397062/397649/397115/397197/397284/396865	5	396637/397443/novel.103/414379/406180
BP	GO:0019538	protein metabolic process	2025-08-25	277/1003	0.38238	0.848822	397526/397062/396637/397649/397197/397284/396865/406180	C7/TFRC/UCHL1/LTF/CELA2A/CLCA1/CHI3L1/TNP2	8	6	397526/397062/397649/397197/397284/396865	2	396637/406180
BP	GO:0001503	ossification	2025-01-25	19/1003	0.383683	0.848822	397649	LTF	1	1	397649	0
BP	GO:0001505	regulation of neurotransmitter levels	2025-01-25	19/1003	0.383683	0.848822	397065	TDH	1	1	397065	0
BP	GO:0030072	peptide hormone secretion	2025-01-25	19/1003	0.383683	0.848822	397197	CELA2A	1	1	397197	0
BP	GO:0031214	biomineral tissue development	2025-01-25	19/1003	0.383683	0.848822	397649	LTF	1	1	397649	0
BP	GO:0031400	negative regulation of protein modification process	2025-01-25	19/1003	0.383683	0.848822	396637	UCHL1	1	0		1	396637
BP	GO:0032944	regulation of mononuclear cell proliferation	2025-01-25	19/1003	0.383683	0.848822	397062	TFRC	1	1	397062	0
BP	GO:0042098	T cell proliferation	2025-01-25	19/1003	0.383683	0.848822	397062	TFRC	1	1	397062	0
BP	GO:0042326	negative regulation of phosphorylation	2025-01-25	19/1003	0.383683	0.848822	396637	UCHL1	1	0		1	396637
BP	GO:0050670	regulation of lymphocyte proliferation	2025-01-25	19/1003	0.383683	0.848822	397062	TFRC	1	1	397062	0
BP	GO:0071241	cellular response to inorganic substance	2025-01-25	19/1003	0.383683	0.848822	397417	MT1A	1	0		1	397417
BP	GO:0008284	positive regulation of cell proliferation	2025-02-25	53/1003	0.384879	0.848822	397062/397649	TFRC/LTF	2	2	397062/397649	0
BP	GO:0043086	negative regulation of catalytic activity	2025-02-25	53/1003	0.384879	0.848822	396637/397628	UCHL1/ANGPTL4	2	1	397628	1	396637
BP	GO:0050776	regulation of immune response	2025-02-25	53/1003	0.384879	0.848822	397526/397062	C7/TFRC	2	2	397526/397062	0
BP	GO:1901700	response to oxygen-containing compound	2025-03-25	89/1003	0.385256	0.848822	397649/397197/397537	LTF/CELA2A/LPL	3	2	397649/397197	1	397537
BP	GO:0001817	regulation of cytokine production	2025-02-25	54/1003	0.394026	0.848822	397649/396865	LTF/CHI3L1	2	2	397649/396865	0
BP	GO:0010648	negative regulation of cell communication	2025-02-25	54/1003	0.394026	0.848822	396637/397649	UCHL1/LTF	2	1	397649	1	396637
BP	GO:0023057	negative regulation of signaling	2025-02-25	54/1003	0.394026	0.848822	396637/397649	UCHL1/LTF	2	1	397649	1	396637
BP	GO:0032940	secretion by cell	2025-02-25	54/1003	0.394026	0.848822	641350/397197	SNCA/CELA2A	2	2	641350/397197	0
BP	GO:0006810	transport	2025-07-25	242/1003	0.398069	0.848822	397062/396637/641350/100521224/397197/397284/407066	TFRC/UCHL1/SNCA/NEFL/CELA2A/CLCA1/HBB	7	6	397062/641350/100521224/397197/397284/407066	1	396637
BP	GO:0002683	negative regulation of immune system process	2025-01-25	20/1003	0.399342	0.848822	397649	LTF	1	1	397649	0
BP	GO:0010038	response to metal ion	2025-01-25	20/1003	0.399342	0.848822	397417	MT1A	1	0		1	397417
BP	GO:0010563	negative regulation of phosphorus metabolic process	2025-01-25	20/1003	0.399342	0.848822	396637	UCHL1	1	0		1	396637
BP	GO:0021700	developmental maturation	2025-01-25	20/1003	0.399342	0.848822	397649	LTF	1	1	397649	0
BP	GO:0044403	symbiont process	2025-01-25	20/1003	0.399342	0.848822	397649	LTF	1	1	397649	0
BP	GO:0045936	negative regulation of phosphate metabolic process	2025-01-25	20/1003	0.399342	0.848822	396637	UCHL1	1	0		1	396637
BP	GO:0050863	regulation of T cell activation	2025-01-25	20/1003	0.399342	0.848822	397062	TFRC	1	1	397062	0
BP	GO:0050877	nervous system process	2025-01-25	20/1003	0.399342	0.848822	396637	UCHL1	1	0		1	396637
BP	GO:0070371	ERK1 and ERK2 cascade	2025-01-25	20/1003	0.399342	0.848822	396865	CHI3L1	1	1	396865	0
BP	GO:0070663	regulation of leukocyte proliferation	2025-01-25	20/1003	0.399342	0.848822	397062	TFRC	1	1	397062	0
BP	GO:0070838	divalent metal ion transport	2025-01-25	20/1003	0.399342	0.848822	397284	CLCA1	1	1	397284	0
BP	GO:1903037	regulation of leukocyte cell-cell adhesion	2025-01-25	20/1003	0.399342	0.848822	397062	TFRC	1	1	397062	0
BP	GO:1903039	positive regulation of leukocyte cell-cell adhesion	2025-01-25	20/1003	0.399342	0.848822	397062	TFRC	1	1	397062	0
BP	GO:0007010	cytoskeleton organization	2025-02-25	55/1003	0.40312	0.848822	100521224/100625407	NEFL/NEFM	2	2	100521224/100625407	0
BP	GO:0015031	protein transport	2025-02-25	55/1003	0.40312	0.848822	397062/397197	TFRC/CELA2A	2	2	397062/397197	0
BP	GO:2000026	regulation of multicellular organismal development	2025-03-25	92/1003	0.406489	0.848822	397062/397649/396865	TFRC/LTF/CHI3L1	3	3	397062/397649/396865	0
BP	GO:0032502	developmental process	2025-07-25	244/1003	0.40738	0.848822	397062/396637/397649/100521224/397628/396865/406180	TFRC/UCHL1/LTF/NEFL/ANGPTL4/CHI3L1/TNP2	7	5	397062/397649/100521224/397628/396865	2	396637/406180
BP	GO:0032101	regulation of response to external stimulus	2025-02-25	56/1003	0.412158	0.848822	397649/397197	LTF/CELA2A	2	2	397649/397197	0
BP	GO:0006950	response to stress	2025-06-25	207/1003	0.414549	0.848822	396871/397526/396637/397649/397197/396865	NPG4/C7/UCHL1/LTF/CELA2A/CHI3L1	6	5	396871/397526/397649/397197/396865	1	396637
BP	GO:0000904	cell morphogenesis involved in differentiation	2025-01-25	21/1003	0.414618	0.848822	396637	UCHL1	1	0		1	396637
BP	GO:0002703	regulation of leukocyte mediated immunity	2025-01-25	21/1003	0.414618	0.848822	397062	TFRC	1	1	397062	0
BP	GO:0007281	germ cell development	2025-01-25	21/1003	0.414618	0.848822	406180	TNP2	1	0		1	406180
BP	GO:0030099	myeloid cell differentiation	2025-01-25	21/1003	0.414618	0.848822	397649	LTF	1	1	397649	0
BP	GO:0042692	muscle cell differentiation	2025-01-25	21/1003	0.414618	0.848822	396637	UCHL1	1	0		1	396637
BP	GO:0044419	interspecies interaction between organisms	2025-01-25	21/1003	0.414618	0.848822	397649	LTF	1	1	397649	0
BP	GO:0050708	regulation of protein secretion	2025-01-25	21/1003	0.414618	0.848822	397197	CELA2A	1	1	397197	0
BP	GO:0072511	divalent inorganic cation transport	2025-01-25	21/1003	0.414618	0.848822	397284	CLCA1	1	1	397284	0
BP	GO:0098869	cellular oxidant detoxification	2025-01-25	21/1003	0.414618	0.848822	407066	HBB	1	1	407066	0
BP	GO:0001816	cytokine production	2025-02-25	57/1003	0.421136	0.848822	397649/396865	LTF/CHI3L1	2	2	397649/396865	0
BP	GO:0051234	establishment of localization	2025-07-25	247/1003	0.421376	0.848822	397062/396637/641350/100521224/397197/397284/407066	TFRC/UCHL1/SNCA/NEFL/CELA2A/CLCA1/HBB	7	6	397062/641350/100521224/397197/397284/407066	1	396637
BP	GO:0050896	response to stimulus	13/25	484/1003	0.429191	0.848822	396871/397526/397062/396637/397431/641350/397649/397197/397291/397537/407066/396865/397417	NPG4/C7/TFRC/UCHL1/HTR4/SNCA/LTF/CELA2A/NPY2R/LPL/HBB/CHI3L1/MT1A	13	9	396871/397526/397062/641350/397649/397197/397291/407066/396865	4	396637/397431/397537/397417
BP	GO:0007159	leukocyte cell-cell adhesion	2025-01-25	22/1003	0.429521	0.848822	397062	TFRC	1	1	397062	0
BP	GO:0051251	positive regulation of lymphocyte activation	2025-01-25	22/1003	0.429521	0.848822	397062	TFRC	1	1	397062	0
BP	GO:1903706	regulation of hemopoiesis	2025-01-25	22/1003	0.429521	0.848822	397649	LTF	1	1	397649	0
BP	GO:0045184	establishment of protein localization	2025-02-25	58/1003	0.430053	0.848822	397062/397197	TFRC/CELA2A	2	2	397062/397197	0
BP	GO:0051649	establishment of localization in cell	2025-02-25	58/1003	0.430053	0.848822	396637/100521224	UCHL1/NEFL	2	1	100521224	1	396637
BP	GO:0006915	apoptotic process	2025-03-25	96/1003	0.434549	0.848822	397649/397628/396865	LTF/ANGPTL4/CHI3L1	3	3	397649/397628/396865	0
BP	GO:0015833	peptide transport	2025-02-25	59/1003	0.438905	0.848822	397062/397197	TFRC/CELA2A	2	2	397062/397197	0
BP	GO:0022409	positive regulation of cell-cell adhesion	2025-01-25	23/1003	0.444059	0.848822	397062	TFRC	1	1	397062	0
BP	GO:0032943	mononuclear cell proliferation	2025-01-25	23/1003	0.444059	0.848822	397062	TFRC	1	1	397062	0
BP	GO:0044265	cellular macromolecule catabolic process	2025-01-25	23/1003	0.444059	0.848822	396637	UCHL1	1	0		1	396637
BP	GO:0046651	lymphocyte proliferation	2025-01-25	23/1003	0.444059	0.848822	397062	TFRC	1	1	397062	0
BP	GO:0046883	regulation of hormone secretion	2025-01-25	23/1003	0.444059	0.848822	397197	CELA2A	1	1	397197	0
BP	GO:0045087	innate immune response	2025-02-25	60/1003	0.44769	0.848822	397526/397649	C7/LTF	2	2	397526/397649	0
BP	GO:0051707	response to other organism	2025-02-25	60/1003	0.44769	0.848822	396871/397649	NPG4/LTF	2	2	396871/397649	0
BP	GO:0010646	regulation of cell communication	2025-04-25	137/1003	0.452223	0.848822	396637/397649/397197/396865	UCHL1/LTF/CELA2A/CHI3L1	4	3	397649/397197/396865	1	396637
BP	GO:0012501	programmed cell death	2025-03-25	99/1003	0.455344	0.848822	397649/397628/396865	LTF/ANGPTL4/CHI3L1	3	3	397649/397628/396865	0
BP	GO:0001775	cell activation	2025-02-25	61/1003	0.456407	0.848822	397062/397197	TFRC/CELA2A	2	2	397062/397197	0
BP	GO:0043207	response to external biotic stimulus	2025-02-25	61/1003	0.456407	0.848822	396871/397649	NPG4/LTF	2	2	396871/397649	0
BP	GO:0023051	regulation of signaling	2025-04-25	138/1003	0.458169	0.848822	396637/397649/397197/396865	UCHL1/LTF/CELA2A/CHI3L1	4	3	397649/397197/396865	1	396637
BP	GO:0002696	positive regulation of leukocyte activation	2025-01-25	24/1003	0.458241	0.848822	397062	TFRC	1	1	397062	0
BP	GO:0002699	positive regulation of immune effector process	2025-01-25	24/1003	0.458241	0.848822	397062	TFRC	1	1	397062	0
BP	GO:0002791	regulation of peptide secretion	2025-01-25	24/1003	0.458241	0.848822	397197	CELA2A	1	1	397197	0
BP	GO:0051249	regulation of lymphocyte activation	2025-01-25	24/1003	0.458241	0.848822	397062	TFRC	1	1	397062	0
BP	GO:0070661	leukocyte proliferation	2025-01-25	24/1003	0.458241	0.848822	397062	TFRC	1	1	397062	0
BP	GO:0098754	detoxification	2025-01-25	24/1003	0.458241	0.848822	407066	HBB	1	1	407066	0
BP	GO:1990748	cellular detoxification	2025-01-25	24/1003	0.458241	0.848822	407066	HBB	1	1	407066	0
BP	GO:0051240	positive regulation of multicellular organismal process	2025-03-25	100/1003	0.462219	0.848822	397062/397649/396865	TFRC/LTF/CHI3L1	3	3	397062/397649/396865	0
BP	GO:0007283	spermatogenesis	2025-01-25	25/1003	0.472076	0.848822	406180	TNP2	1	0		1	406180
BP	GO:0009306	protein secretion	2025-01-25	25/1003	0.472076	0.848822	397197	CELA2A	1	1	397197	0
BP	GO:0009991	response to extracellular stimulus	2025-01-25	25/1003	0.472076	0.848822	397431	HTR4	1	0		1	397431
BP	GO:0015850	organic hydroxy compound transport	2025-01-25	25/1003	0.472076	0.848822	641350	SNCA	1	1	641350	0
BP	GO:0031667	response to nutrient levels	2025-01-25	25/1003	0.472076	0.848822	397431	HTR4	1	0		1	397431
BP	GO:0045596	negative regulation of cell differentiation	2025-01-25	25/1003	0.472076	0.848822	397649	LTF	1	1	397649	0
BP	GO:0048232	male gamete generation	2025-01-25	25/1003	0.472076	0.848822	406180	TNP2	1	0		1	406180
BP	GO:1902532	negative regulation of intracellular signal transduction	2025-01-25	25/1003	0.472076	0.848822	396637	UCHL1	1	0		1	396637
BP	GO:0007399	nervous system development	2025-02-25	63/1003	0.473624	0.848822	396637/100521224	UCHL1/NEFL	2	1	100521224	1	396637
BP	GO:0042886	amide transport	2025-02-25	63/1003	0.473624	0.848822	397062/397197	TFRC/CELA2A	2	2	397062/397197	0
BP	GO:0001932	regulation of protein phosphorylation	2025-02-25	64/1003	0.482122	0.848822	396637/396865	UCHL1/CHI3L1	2	1	396865	1	396637
BP	GO:0002252	immune effector process	2025-02-25	64/1003	0.482122	0.848822	397526/397062	C7/TFRC	2	2	397526/397062	0
BP	GO:0009607	response to biotic stimulus	2025-02-25	64/1003	0.482122	0.848822	396871/397649	NPG4/LTF	2	2	396871/397649	0
BP	GO:0008219	cell death	2025-03-25	103/1003	0.482656	0.848822	397649/397628/396865	LTF/ANGPTL4/CHI3L1	3	3	397649/397628/396865	0
BP	GO:0002521	leukocyte differentiation	2025-01-25	26/1003	0.485571	0.848822	397649	LTF	1	1	397649	0
BP	GO:0007610	behavior	2025-01-25	26/1003	0.485571	0.848822	396637	UCHL1	1	0		1	396637
BP	GO:0010035	response to inorganic substance	2025-01-25	26/1003	0.485571	0.848822	397417	MT1A	1	0		1	397417
BP	GO:0043410	positive regulation of MAPK cascade	2025-01-25	26/1003	0.485571	0.848822	396865	CHI3L1	1	1	396865	0
BP	GO:0043434	response to peptide hormone	2025-01-25	26/1003	0.485571	0.848822	397197	CELA2A	1	1	397197	0
BP	GO:0050867	positive regulation of cell activation	2025-01-25	26/1003	0.485571	0.848822	397062	TFRC	1	1	397062	0
BP	GO:0050878	regulation of body fluid levels	2025-01-25	26/1003	0.485571	0.848822	397197	CELA2A	1	1	397197	0
BP	GO:0051179	localization	2025-08-25	301/1003	0.489039	0.848822	397080/397062/396637/641350/100521224/397197/397284/407066	ENPEP/TFRC/UCHL1/SNCA/NEFL/CELA2A/CLCA1/HBB	8	7	397080/397062/641350/100521224/397197/397284/407066	1	396637
BP	GO:0007155	cell adhesion	2025-02-25	65/1003	0.490542	0.848822	397062/397197	TFRC/CELA2A	2	2	397062/397197	0
BP	GO:0065008	regulation of biological quality	2025-06-25	224/1003	0.498647	0.848822	397080/397065/397431/397649/397197/414379	ENPEP/TDH/HTR4/LTF/CELA2A/DIO2	6	4	397080/397065/397649/397197	2	397431/414379
BP	GO:0002694	regulation of leukocyte activation	2025-01-25	27/1003	0.498734	0.848822	397062	TFRC	1	1	397062	0
BP	GO:0019439	aromatic compound catabolic process	2025-01-25	27/1003	0.498734	0.848822	397443	HPD	1	0		1	397443
BP	GO:0033674	positive regulation of kinase activity	2025-01-25	27/1003	0.498734	0.848822	396865	CHI3L1	1	1	396865	0
BP	GO:0045860	positive regulation of protein kinase activity	2025-01-25	27/1003	0.498734	0.848822	396865	CHI3L1	1	1	396865	0
BP	GO:0046486	glycerolipid metabolic process	2025-01-25	27/1003	0.498734	0.848822	397537	LPL	1	0		1	397537
BP	GO:0032270	positive regulation of cellular protein metabolic process	2025-02-25	66/1003	0.498885	0.848822	396865/406180	CHI3L1/TNP2	2	1	396865	1	406180
BP	GO:0042981	regulation of apoptotic process	2025-02-25	66/1003	0.498885	0.848822	397649/397628	LTF/ANGPTL4	2	2	397649/397628	0
BP	GO:0046903	secretion	2025-02-25	66/1003	0.498885	0.848822	641350/397197	SNCA/CELA2A	2	2	641350/397197	0
BP	GO:0002684	positive regulation of immune system process	2025-02-25	67/1003	0.507148	0.848822	397526/397062	C7/TFRC	2	2	397526/397062	0
BP	GO:0044092	negative regulation of molecular function	2025-02-25	67/1003	0.507148	0.848822	396637/397628	UCHL1/ANGPTL4	2	1	397628	1	396637
BP	GO:0002253	activation of immune response	2025-01-25	28/1003	0.511574	0.848822	397526	C7	1	1	397526	0
BP	GO:0022412	cellular process involved in reproduction in multicellular organism	2025-01-25	28/1003	0.511574	0.848822	406180	TNP2	1	0		1	406180
BP	GO:0042445	hormone metabolic process	2025-01-25	28/1003	0.511574	0.848822	414379	DIO2	1	0		1	414379
BP	GO:0046879	hormone secretion	2025-01-25	28/1003	0.511574	0.848822	397197	CELA2A	1	1	397197	0
BP	GO:0051223	regulation of protein transport	2025-01-25	28/1003	0.511574	0.848822	397197	CELA2A	1	1	397197	0
BP	GO:0051347	positive regulation of transferase activity	2025-01-25	28/1003	0.511574	0.848822	396865	CHI3L1	1	1	396865	0
BP	GO:0070201	regulation of establishment of protein localization	2025-01-25	28/1003	0.511574	0.848822	397197	CELA2A	1	1	397197	0
BP	GO:0097237	cellular response to toxic substance	2025-01-25	28/1003	0.511574	0.848822	407066	HBB	1	1	407066	0
BP	GO:0043067	regulation of programmed cell death	2025-02-25	69/1003	0.52343	0.853296	397649/397628	LTF/ANGPTL4	2	2	397649/397628	0
BP	GO:0051247	positive regulation of protein metabolic process	2025-02-25	69/1003	0.52343	0.853296	396865/406180	CHI3L1/TNP2	2	1	396865	1	406180
BP	GO:0002790	peptide secretion	2025-01-25	29/1003	0.524098	0.853296	397197	CELA2A	1	1	397197	0
BP	GO:0006325	chromatin organization	2025-01-25	29/1003	0.524098	0.853296	406180	TNP2	1	0		1	406180
BP	GO:0009914	hormone transport	2025-01-25	29/1003	0.524098	0.853296	397197	CELA2A	1	1	397197	0
BP	GO:0051346	negative regulation of hydrolase activity	2025-01-25	29/1003	0.524098	0.853296	397628	ANGPTL4	1	1	397628	0
BP	GO:0031399	regulation of protein modification process	2025-02-25	70/1003	0.531447	0.854492	396637/396865	UCHL1/CHI3L1	2	1	396865	1	396637
BP	GO:0070887	cellular response to chemical stimulus	2025-05-25	191/1003	0.532854	0.854492	396637/397649/407066/396865/397417	UCHL1/LTF/HBB/CHI3L1/MT1A	5	3	397649/407066/396865	2	396637/397417
BP	GO:0016042	lipid catabolic process	2025-01-25	30/1003	0.536313	0.854492	397537	LPL	1	0		1	397537
BP	GO:0042060	wound healing	2025-01-25	30/1003	0.536313	0.854492	397197	CELA2A	1	1	397197	0
BP	GO:0045785	positive regulation of cell adhesion	2025-01-25	30/1003	0.536313	0.854492	397062	TFRC	1	1	397062	0
BP	GO:0061061	muscle structure development	2025-01-25	30/1003	0.536313	0.854492	396637	UCHL1	1	0		1	396637
BP	GO:1901361	organic cyclic compound catabolic process	2025-01-25	30/1003	0.536313	0.854492	397443	HPD	1	0		1	397443
BP	GO:0017144	drug metabolic process	2025-02-25	72/1003	0.547227	0.857736	397065/397443	TDH/HPD	2	1	397065	1	397443
BP	GO:0006820	anion transport	2025-01-25	31/1003	0.548227	0.857736	397284	CLCA1	1	1	397284	0
BP	GO:0009887	animal organ morphogenesis	2025-01-25	31/1003	0.548227	0.857736	397649	LTF	1	1	397649	0
BP	GO:0023061	signal release	2025-01-25	31/1003	0.548227	0.857736	397197	CELA2A	1	1	397197	0
BP	GO:0090087	regulation of peptide transport	2025-01-25	31/1003	0.548227	0.857736	397197	CELA2A	1	1	397197	0
BP	GO:1901652	response to peptide	2025-01-25	31/1003	0.548227	0.857736	397197	CELA2A	1	1	397197	0
BP	GO:0048584	positive regulation of response to stimulus	2025-03-25	114/1003	0.554674	0.857882	397526/397062/396865	C7/TFRC/CHI3L1	3	3	397526/397062/396865	0
BP	GO:0010941	regulation of cell death	2025-02-25	73/1003	0.554988	0.857882	397649/397628	LTF/ANGPTL4	2	2	397649/397628	0
BP	GO:0042325	regulation of phosphorylation	2025-02-25	73/1003	0.554988	0.857882	396637/396865	UCHL1/CHI3L1	2	1	396865	1	396637
BP	GO:0048585	negative regulation of response to stimulus	2025-02-25	73/1003	0.554988	0.857882	396637/397649	UCHL1/LTF	2	1	397649	1	396637
BP	GO:0009636	response to toxic substance	2025-01-25	32/1003	0.559846	0.857882	407066	HBB	1	1	407066	0
BP	GO:0042110	T cell activation	2025-01-25	32/1003	0.559846	0.857882	397062	TFRC	1	1	397062	0
BP	GO:0043900	regulation of multi-organism process	2025-01-25	32/1003	0.559846	0.857882	397649	LTF	1	1	397649	0
BP	GO:0042127	regulation of cell proliferation	2025-02-25	74/1003	0.562662	0.859669	397062/397649	TFRC/LTF	2	2	397062/397649	0
BP	GO:0002697	regulation of immune effector process	2025-01-25	33/1003	0.571179	0.866692	397062	TFRC	1	1	397062	0
BP	GO:0006955	immune response	2025-03-25	117/1003	0.573394	0.866692	397526/397062/397649	C7/TFRC/LTF	3	3	397526/397062/397649	0
BP	GO:0009966	regulation of signal transduction	2025-03-25	117/1003	0.573394	0.866692	396637/397649/396865	UCHL1/LTF/CHI3L1	3	2	397649/396865	1	396637
BP	GO:0032268	regulation of cellular protein metabolic process	2025-03-25	118/1003	0.579537	0.866692	396637/396865/406180	UCHL1/CHI3L1/TNP2	3	1	396865	2	396637/406180
BP	GO:0006259	DNA metabolic process	2025-01-25	34/1003	0.582231	0.866692	397062	TFRC	1	1	397062	0
BP	GO:0009611	response to wounding	2025-01-25	34/1003	0.582231	0.866692	397197	CELA2A	1	1	397197	0
BP	GO:0040008	regulation of growth	2025-01-25	34/1003	0.582231	0.866692	397417	MT1A	1	0		1	397417
BP	GO:0043269	regulation of ion transport	2025-01-25	34/1003	0.582231	0.866692	641350	SNCA	1	1	641350	0
BP	GO:0071396	cellular response to lipid	2025-01-25	34/1003	0.582231	0.866692	397649	LTF	1	1	397649	0
BP	GO:0050793	regulation of developmental process	2025-03-25	119/1003	0.585631	0.86927	397062/397649/396865	TFRC/LTF/CHI3L1	3	3	397062/397649/396865	0
BP	GO:1902531	regulation of intracellular signal transduction	2025-02-25	78/1003	0.59248	0.872762	396637/396865	UCHL1/CHI3L1	2	1	396865	1	396637
BP	GO:0000902	cell morphogenesis	2025-01-25	35/1003	0.593009	0.872762	396637	UCHL1	1	0		1	396637
BP	GO:0055065	metal ion homeostasis	2025-01-25	35/1003	0.593009	0.872762	397649	LTF	1	1	397649	0
BP	GO:0050790	regulation of catalytic activity	2025-03-25	121/1003	0.597668	0.873238	396637/397628/396865	UCHL1/ANGPTL4/CHI3L1	3	2	397628/396865	1	396637
BP	GO:0071702	organic substance transport	2025-03-25	121/1003	0.597668	0.873238	397062/641350/397197	TFRC/SNCA/CELA2A	3	3	397062/641350/397197	0
BP	GO:0008015	blood circulation	2025-01-25	36/1003	0.60352	0.873238	397080	ENPEP	1	1	397080	0
BP	GO:0060284	regulation of cell development	2025-01-25	36/1003	0.60352	0.873238	397649	LTF	1	1	397649	0
BP	GO:0030154	cell differentiation	2025-04-25	164/1003	0.60461	0.873238	396637/397649/100521224/406180	UCHL1/LTF/NEFL/TNP2	4	2	397649/100521224	2	396637/406180
BP	GO:0003008	system process	2025-02-25	80/1003	0.606854	0.873238	397080/396637	ENPEP/UCHL1	2	1	397080	1	396637
BP	GO:0006996	organelle organization	2025-03-25	123/1003	0.6095	0.873238	100521224/100625407/406180	NEFL/NEFM/TNP2	3	2	100521224/100625407	1	406180
BP	GO:0030097	hemopoiesis	2025-01-25	37/1003	0.613771	0.873238	397649	LTF	1	1	397649	0
BP	GO:0051093	negative regulation of developmental process	2025-01-25	37/1003	0.613771	0.873238	397649	LTF	1	1	397649	0
BP	GO:0008104	protein localization	2025-02-25	81/1003	0.613907	0.873238	397062/397197	TFRC/CELA2A	2	2	397062/397197	0
BP	GO:0019220	regulation of phosphate metabolic process	2025-02-25	81/1003	0.613907	0.873238	396637/396865	UCHL1/CHI3L1	2	1	396865	1	396637
BP	GO:0051174	regulation of phosphorus metabolic process	2025-02-25	81/1003	0.613907	0.873238	396637/396865	UCHL1/CHI3L1	2	1	396865	1	396637
BP	GO:0051173	positive regulation of nitrogen compound metabolic process	2025-03-25	124/1003	0.615337	0.873238	397062/396865/406180	TFRC/CHI3L1/TNP2	3	2	397062/396865	1	406180
BP	GO:0003013	circulatory system process	2025-01-25	38/1003	0.623766	0.873238	397080	ENPEP	1	1	397080	0
BP	GO:0048534	hematopoietic or lymphoid organ development	2025-01-25	38/1003	0.623766	0.873238	397649	LTF	1	1	397649	0
BP	GO:0051276	chromosome organization	2025-01-25	38/1003	0.623766	0.873238	406180	TNP2	1	0		1	406180
BP	GO:0055080	cation homeostasis	2025-01-25	38/1003	0.623766	0.873238	397649	LTF	1	1	397649	0
BP	GO:0098771	inorganic ion homeostasis	2025-01-25	38/1003	0.623766	0.873238	397649	LTF	1	1	397649	0
BP	GO:0051239	regulation of multicellular organismal process	2025-04-25	168/1003	0.625262	0.873238	397062/397649/397197/396865	TFRC/LTF/CELA2A/CHI3L1	4	4	397062/397649/397197/396865	0
BP	GO:0051246	regulation of protein metabolic process	2025-03-25	126/1003	0.626854	0.873238	396637/396865/406180	UCHL1/CHI3L1/TNP2	3	1	396865	2	396637/406180
BP	GO:0046649	lymphocyte activation	2025-01-25	39/1003	0.633513	0.880161	397062	TFRC	1	1	397062	0
BP	GO:0010604	positive regulation of macromolecule metabolic process	2025-03-25	128/1003	0.638156	0.884253	397062/396865/406180	TFRC/CHI3L1/TNP2	3	2	397062/396865	1	406180
BP	GO:0051641	cellular localization	2025-02-25	85/1003	0.641216	0.886137	396637/100521224	UCHL1/NEFL	2	1	100521224	1	396637
BP	GO:0010033	response to organic substance	2025-04-25	172/1003	0.645308	0.889432	397649/397197/397537/396865	LTF/CELA2A/LPL/CHI3L1	4	3	397649/397197/396865	1	397537
BP	GO:0032880	regulation of protein localization	2025-01-25	41/1003	0.652285	0.894317	397197	CELA2A	1	1	397197	0
BP	GO:0032989	cellular component morphogenesis	2025-01-25	41/1003	0.652285	0.894317	396637	UCHL1	1	0		1	396637
BP	GO:0048869	cellular developmental process	2025-04-25	175/1003	0.659929	0.897261	396637/397649/100521224/406180	UCHL1/LTF/NEFL/TNP2	4	2	397649/100521224	2	396637/406180
BP	GO:0022607	cellular component assembly	2025-02-25	88/1003	0.660754	0.897261	100521224/100625407	NEFL/NEFM	2	2	100521224/100625407	0
BP	GO:0001819	positive regulation of cytokine production	2025-01-25	42/1003	0.661321	0.897261	396865	CHI3L1	1	1	396865	0
BP	GO:0007276	gamete generation	2025-01-25	42/1003	0.661321	0.897261	406180	TNP2	1	0		1	406180
BP	GO:0030162	regulation of proteolysis	2025-01-25	43/1003	0.670132	0.906854	406180	TNP2	1	0		1	406180
BP	GO:0051171	regulation of nitrogen compound metabolic process	2025-05-25	221/1003	0.676102	0.909034	397062/396637/novel.103/396865/406180	TFRC/UCHL1/-/CHI3L1/TNP2	5	2	397062/396865	3	396637/novel.103/406180
BP	GO:0040007	growth	2025-01-25	44/1003	0.678722	0.909034	397417	MT1A	1	0		1	397417
BP	GO:0045597	positive regulation of cell differentiation	2025-01-25	44/1003	0.678722	0.909034	397649	LTF	1	1	397649	0
BP	GO:0050801	ion homeostasis	2025-01-25	44/1003	0.678722	0.909034	397649	LTF	1	1	397649	0
BP	GO:0031325	positive regulation of cellular metabolic process	2025-03-25	136/1003	0.681167	0.909969	397062/396865/406180	TFRC/CHI3L1/TNP2	3	2	397062/396865	1	406180
BP	GO:0022603	regulation of anatomical structure morphogenesis	2025-01-25	45/1003	0.687097	0.913209	396865	CHI3L1	1	1	396865	0
BP	GO:0033993	response to lipid	2025-01-25	45/1003	0.687097	0.913209	397649	LTF	1	1	397649	0
BP	GO:0044085	cellular component biogenesis	2025-02-25	93/1003	0.691531	0.916763	100521224/100625407	NEFL/NEFM	2	2	100521224/100625407	0
BP	GO:0006897	endocytosis	2025-01-25	46/1003	0.695263	0.919371	397062	TFRC	1	1	397062	0
BP	GO:0006468	protein phosphorylation	2025-02-25	94/1003	0.697422	0.919891	396637/396865	UCHL1/CHI3L1	2	1	396865	1	396637
BP	GO:0001934	positive regulation of protein phosphorylation	2025-01-25	47/1003	0.703224	0.92287	396865	CHI3L1	1	1	396865	0
BP	GO:0071345	cellular response to cytokine stimulus	2025-01-25	47/1003	0.703224	0.92287	396865	CHI3L1	1	1	396865	0
BP	GO:0043085	positive regulation of catalytic activity	2025-01-25	48/1003	0.710985	0.92415	396865	CHI3L1	1	1	396865	0
BP	GO:0043604	amide biosynthetic process	2025-01-25	48/1003	0.710985	0.92415	397115	ARG1	1	1	397115	0
BP	GO:0080090	regulation of primary metabolic process	2025-05-25	230/1003	0.713715	0.92415	397062/396637/novel.103/396865/406180	TFRC/UCHL1/-/CHI3L1/TNP2	5	2	397062/396865	3	396637/novel.103/406180
BP	GO:0060255	regulation of macromolecule metabolic process	2025-05-25	231/1003	0.717722	0.92415	397062/396637/novel.103/396865/406180	TFRC/UCHL1/-/CHI3L1/TNP2	5	2	397062/396865	3	396637/novel.103/406180
BP	GO:0003006	developmental process involved in reproduction	2025-01-25	49/1003	0.71855	0.92415	406180	TNP2	1	0		1	406180
BP	GO:0042327	positive regulation of phosphorylation	2025-01-25	49/1003	0.71855	0.92415	396865	CHI3L1	1	1	396865	0
BP	GO:0009893	positive regulation of metabolic process	2025-03-25	144/1003	0.720596	0.92415	397062/396865/406180	TFRC/CHI3L1/TNP2	3	2	397062/396865	1	406180
BP	GO:0051049	regulation of transport	2025-02-25	99/1003	0.725576	0.92415	641350/397197	SNCA/CELA2A	2	2	641350/397197	0
BP	GO:0005975	carbohydrate metabolic process	2025-01-25	50/1003	0.725926	0.92415	396865	CHI3L1	1	1	396865	0
BP	GO:0045321	leukocyte activation	2025-01-25	50/1003	0.725926	0.92415	397062	TFRC	1	1	397062	0
BP	GO:0009628	response to abiotic stimulus	2025-01-25	51/1003	0.733116	0.92415	396865	CHI3L1	1	1	396865	0
BP	GO:0031401	positive regulation of protein modification process	2025-01-25	51/1003	0.733116	0.92415	396865	CHI3L1	1	1	396865	0
BP	GO:0051336	regulation of hydrolase activity	2025-01-25	51/1003	0.733116	0.92415	397628	ANGPTL4	1	1	397628	0
BP	GO:0098657	import into cell	2025-01-25	51/1003	0.733116	0.92415	397062	TFRC	1	1	397062	0
BP	GO:1902533	positive regulation of intracellular signal transduction	2025-01-25	51/1003	0.733116	0.92415	396865	CHI3L1	1	1	396865	0
BP	GO:0019752	carboxylic acid metabolic process	2025-02-25	101/1003	0.736241	0.92415	397065/397443	TDH/HPD	2	1	397065	1	397443
BP	GO:0031323	regulation of cellular metabolic process	2025-05-25	236/1003	0.73723	0.92415	397062/396637/novel.103/396865/406180	TFRC/UCHL1/-/CHI3L1/TNP2	5	2	397062/396865	3	396637/novel.103/406180
BP	GO:0051704	multi-organism process	2025-03-25	148/1003	0.73896	0.92415	396871/397649/406180	NPG4/LTF/TNP2	3	2	396871/397649	1	406180
BP	GO:0034097	response to cytokine	2025-01-25	52/1003	0.740124	0.92415	396865	CHI3L1	1	1	396865	0
BP	GO:0048609	multicellular organismal reproductive process	2025-01-25	52/1003	0.740124	0.92415	406180	TNP2	1	0		1	406180
BP	GO:0043436	oxoacid metabolic process	2025-02-25	102/1003	0.741448	0.92415	397065/397443	TDH/HPD	2	1	397065	1	397443
BP	GO:0043170	macromolecule metabolic process	2025-09-25	406/1003	0.745329	0.925433	397526/397062/396637/397649/397197/397284/novel.103/396865/406180	C7/TFRC/UCHL1/LTF/CELA2A/CLCA1/-/CHI3L1/TNP2	9	6	397526/397062/397649/397197/397284/396865	3	396637/novel.103/406180
BP	GO:0032504	multicellular organism reproduction	2025-01-25	53/1003	0.746956	0.925433	406180	TNP2	1	0		1	406180
BP	GO:0065009	regulation of molecular function	2025-03-25	150/1003	0.747807	0.925433	396637/397628/396865	UCHL1/ANGPTL4/CHI3L1	3	2	397628/396865	1	396637
BP	GO:0006082	organic acid metabolic process	2025-02-25	105/1003	0.756577	0.92863	397065/397443	TDH/HPD	2	1	397065	1	397443
BP	GO:0010243	response to organonitrogen compound	2025-01-25	55/1003	0.760106	0.92863	397197	CELA2A	1	1	397197	0
BP	GO:0010562	positive regulation of phosphorus metabolic process	2025-01-25	55/1003	0.760106	0.92863	396865	CHI3L1	1	1	396865	0
BP	GO:0045937	positive regulation of phosphate metabolic process	2025-01-25	55/1003	0.760106	0.92863	396865	CHI3L1	1	1	396865	0
BP	GO:0007267	cell-cell signaling	2025-01-25	56/1003	0.766432	0.92863	397197	CELA2A	1	1	397197	0
BP	GO:0018193	peptidyl-amino acid modification	2025-01-25	56/1003	0.766432	0.92863	396865	CHI3L1	1	1	396865	0
BP	GO:0032269	negative regulation of cellular protein metabolic process	2025-01-25	56/1003	0.766432	0.92863	396637	UCHL1	1	0		1	396637
BP	GO:0051241	negative regulation of multicellular organismal process	2025-01-25	56/1003	0.766432	0.92863	397649	LTF	1	1	397649	0
BP	GO:1901615	organic hydroxy compound metabolic process	2025-01-25	56/1003	0.766432	0.92863	414379	DIO2	1	0		1	414379
BP	GO:0016043	cellular component organization	2025-04-25	203/1003	0.778224	0.940731	396637/100521224/100625407/406180	UCHL1/NEFL/NEFM/TNP2	4	2	100521224/100625407	2	396637/406180
BP	GO:0006629	lipid metabolic process	2025-02-25	111/1003	0.784678	0.946337	397628/397537	ANGPTL4/LPL	2	1	397628	1	397537
BP	GO:0016477	cell migration	2025-01-25	60/1003	0.790172	0.948571	397080	ENPEP	1	1	397080	0
BP	GO:0051248	negative regulation of protein metabolic process	2025-01-25	60/1003	0.790172	0.948571	396637	UCHL1	1	0		1	396637
BP	GO:0071840	cellular component organization or biogenesis	2025-04-25	207/1003	0.792394	0.948691	396637/100521224/100625407/406180	UCHL1/NEFL/NEFM/TNP2	4	2	100521224/100625407	2	396637/406180
BP	GO:0009725	response to hormone	2025-01-25	61/1003	0.795735	0.948691	397197	CELA2A	1	1	397197	0
BP	GO:0043933	protein-containing complex subunit organization	2025-01-25	61/1003	0.795735	0.948691	406180	TNP2	1	0		1	406180
BP	GO:0002376	immune system process	2025-03-25	163/1003	0.799979	0.950195	397526/397062/397649	C7/TFRC/LTF	3	3	397526/397062/397649	0
BP	GO:0006954	inflammatory response	2025-01-25	62/1003	0.801156	0.950195	396865	CHI3L1	1	1	396865	0
BP	GO:0033036	macromolecule localization	2025-02-25	116/1003	0.806	0.950195	397062/397197	TFRC/CELA2A	2	2	397062/397197	0
BP	GO:0019222	regulation of metabolic process	2025-05-25	256/1003	0.806335	0.950195	397062/396637/novel.103/396865/406180	TFRC/UCHL1/-/CHI3L1/TNP2	5	2	397062/396865	3	396637/novel.103/406180
BP	GO:0048878	chemical homeostasis	2025-01-25	63/1003	0.806439	0.950195	397649	LTF	1	1	397649	0
BP	GO:0019953	sexual reproduction	2025-01-25	64/1003	0.811587	0.950195	406180	TNP2	1	0		1	406180
BP	GO:0043603	cellular amide metabolic process	2025-01-25	64/1003	0.811587	0.950195	397115	ARG1	1	1	397115	0
BP	GO:1901698	response to nitrogen compound	2025-01-25	64/1003	0.811587	0.950195	397197	CELA2A	1	1	397197	0
BP	GO:0044093	positive regulation of molecular function	2025-01-25	65/1003	0.816603	0.953223	396865	CHI3L1	1	1	396865	0
BP	GO:0009967	positive regulation of signal transduction	2025-01-25	66/1003	0.821491	0.953223	396865	CHI3L1	1	1	396865	0
BP	GO:0048870	cell motility	2025-01-25	66/1003	0.821491	0.953223	397080	ENPEP	1	1	397080	0
BP	GO:0051674	localization of cell	2025-01-25	66/1003	0.821491	0.953223	397080	ENPEP	1	1	397080	0
BP	GO:0048519	negative regulation of biological process	2025-04-25	217/1003	0.824903	0.954497	396637/397649/397628/397417	UCHL1/LTF/ANGPTL4/MT1A	4	2	397649/397628	2	396637/397417
BP	GO:0044255	cellular lipid metabolic process	2025-01-25	67/1003	0.826254	0.954497	397537	LPL	1	0		1	397537
BP	GO:0035556	intracellular signal transduction	2025-02-25	123/1003	0.832855	0.959663	396637/396865	UCHL1/CHI3L1	2	1	396865	1	396637
BP	GO:0045595	regulation of cell differentiation	2025-01-25	70/1003	0.839822	0.959663	397649	LTF	1	1	397649	0
BP	GO:1901701	cellular response to oxygen-containing compound	2025-01-25	70/1003	0.839822	0.959663	397649	LTF	1	1	397649	0
BP	GO:0006725	cellular aromatic compound metabolic process	2025-04-25	223/1003	0.842471	0.959663	397062/397443/novel.103/414379	TFRC/HPD/-/DIO2	4	1	397062	3	397443/novel.103/414379
BP	GO:0016310	phosphorylation	2025-02-25	126/1003	0.843358	0.959663	396637/396865	UCHL1/CHI3L1	2	1	396865	1	396637
BP	GO:0080134	regulation of response to stress	2025-01-25	71/1003	0.844114	0.959663	397197	CELA2A	1	1	397197	0
BP	GO:0019219	regulation of nucleobase-containing compound metabolic process	2025-02-25	128/1003	0.850042	0.959663	397062/novel.103	TFRC/-	2	1	397062	1	novel.103
BP	GO:0010647	positive regulation of cell communication	2025-01-25	73/1003	0.852369	0.959663	396865	CHI3L1	1	1	396865	0
BP	GO:0016192	vesicle-mediated transport	2025-01-25	73/1003	0.852369	0.959663	397062	TFRC	1	1	397062	0
BP	GO:0048522	positive regulation of cellular process	2025-04-25	227/1003	0.853407	0.959663	397062/397649/396865/406180	TFRC/LTF/CHI3L1/TNP2	4	3	397062/397649/396865	1	406180
BP	GO:0044281	small molecule metabolic process	2025-03-25	180/1003	0.855097	0.959663	397065/397443/397115	TDH/HPD/ARG1	3	2	397065/397115	1	397443
BP	GO:0023056	positive regulation of signaling	2025-01-25	74/1003	0.856337	0.959663	396865	CHI3L1	1	1	396865	0
BP	GO:0048513	animal organ development	2025-02-25	130/1003	0.856479	0.959663	397649/396865	LTF/CHI3L1	2	2	397649/396865	0
BP	GO:0048518	positive regulation of biological process	2025-05-25	274/1003	0.856513	0.959663	397526/397062/397649/396865/406180	C7/TFRC/LTF/CHI3L1/TNP2	5	4	397526/397062/397649/396865	1	406180
BP	GO:0044703	multi-organism reproductive process	2025-01-25	75/1003	0.860203	0.96173	406180	TNP2	1	0		1	406180
BP	GO:0009888	tissue development	2025-01-25	77/1003	0.867638	0.967806	397649	LTF	1	1	397649	0
BP	GO:0007186	G-protein-coupled receptor signaling pathway	2025-01-25	78/1003	0.871212	0.967806	397291	NPY2R	1	1	397291	0
BP	GO:0045935	positive regulation of nucleobase-containing compound metabolic process	2025-01-25	78/1003	0.871212	0.967806	397062	TFRC	1	1	397062	0
BP	GO:0040011	locomotion	2025-01-25	79/1003	0.874692	0.969606	397080	ENPEP	1	1	397080	0
BP	GO:0050794	regulation of cellular process	2025-10-25	496/1003	0.877203	0.970097	397062/396637/641350/397649/397628/397197/397291/novel.103/396865/406180	TFRC/UCHL1/SNCA/LTF/ANGPTL4/CELA2A/NPY2R/-/CHI3L1/TNP2	10	7	397062/641350/397649/397628/397197/397291/396865	3	396637/novel.103/406180
BP	GO:0048523	negative regulation of cellular process	2025-03-25	189/1003	0.878859	0.970097	396637/397649/397628	UCHL1/LTF/ANGPTL4	3	2	397649/397628	1	396637
BP	GO:0010628	positive regulation of gene expression	2025-01-25	82/1003	0.884601	0.97437	406180	TNP2	1	0		1	406180
BP	GO:0032879	regulation of localization	2025-02-25	141/1003	0.88778	0.975809	641350/397197	SNCA/CELA2A	2	2	641350/397197	0
BP	GO:0071310	cellular response to organic substance	2025-02-25	143/1003	0.892779	0.979237	397649/396865	LTF/CHI3L1	2	2	397649/396865	0
BP	GO:0006464	cellular protein modification process	2025-02-25	148/1003	0.904428	0.980499	396637/396865	UCHL1/CHI3L1	2	1	396865	1	396637
BP	GO:0036211	protein modification process	2025-02-25	148/1003	0.904428	0.980499	396637/396865	UCHL1/CHI3L1	2	1	396865	1	396637
BP	GO:0000003	reproduction	2025-01-25	89/1003	0.904882	0.980499	406180	TNP2	1	0		1	406180
BP	GO:0022414	reproductive process	2025-01-25	89/1003	0.904882	0.980499	406180	TNP2	1	0		1	406180
BP	GO:0010468	regulation of gene expression	2025-02-25	149/1003	0.906619	0.980499	novel.103/406180	-/TNP2	2	0		2	novel.103/406180
BP	GO:0042592	homeostatic process	2025-01-25	91/1003	0.910017	0.980499	397649	LTF	1	1	397649	0
BP	GO:0051172	negative regulation of nitrogen compound metabolic process	2025-01-25	91/1003	0.910017	0.980499	396637	UCHL1	1	0		1	396637
BP	GO:1901360	organic cyclic compound metabolic process	2025-04-25	253/1003	0.910704	0.980499	397062/397443/novel.103/414379	TFRC/HPD/-/DIO2	4	1	397062	3	397443/novel.103/414379
BP	GO:0043412	macromolecule modification	2025-02-25	151/1003	0.910867	0.980499	396637/396865	UCHL1/CHI3L1	2	1	396865	1	396637
BP	GO:0031324	negative regulation of cellular metabolic process	2025-01-25	95/1003	0.9195	0.987752	396637	UCHL1	1	0		1	396637
BP	GO:0009719	response to endogenous stimulus	2025-01-25	97/1003	0.923874	0.990409	397197	CELA2A	1	1	397197	0
BP	GO:0010605	negative regulation of macromolecule metabolic process	2025-01-25	100/1003	0.93001	0.993012	396637	UCHL1	1	0		1	396637
BP	GO:0006796	phosphate-containing compound metabolic process	2025-02-25	164/1003	0.934531	0.993012	396637/396865	UCHL1/CHI3L1	2	1	396865	1	396637
BP	GO:0090304	nucleic acid metabolic process	2025-02-25	165/1003	0.936093	0.993012	397062/novel.103	TFRC/-	2	1	397062	1	novel.103
BP	GO:0044267	cellular protein metabolic process	2025-03-25	221/1003	0.938749	0.993012	396637/396865/406180	UCHL1/CHI3L1/TNP2	3	1	396865	2	396637/406180
BP	GO:0023052	signaling	2025-05-25	319/1003	0.938837	0.993012	396637/397649/397197/397291/396865	UCHL1/LTF/CELA2A/NPY2R/CHI3L1	5	4	397649/397197/397291/396865	1	396637
BP	GO:0006793	phosphorus metabolic process	2025-02-25	168/1003	0.940581	0.993012	396637/396865	UCHL1/CHI3L1	2	1	396865	1	396637
BP	GO:0007154	cell communication	2025-05-25	321/1003	0.941311	0.993012	396637/397649/397197/397291/396865	UCHL1/LTF/CELA2A/NPY2R/CHI3L1	5	4	397649/397197/397291/396865	1	396637
BP	GO:0009892	negative regulation of metabolic process	2025-01-25	110/1003	0.947219	0.993012	396637	UCHL1	1	0		1	396637
BP	GO:0006355	regulation of transcription, DNA-templated	2025-01-25	112/1003	0.950134	0.993012	novel.103	-	1	0		1	novel.103
BP	GO:2001141	regulation of RNA biosynthetic process	2025-01-25	112/1003	0.950134	0.993012	novel.103	-	1	0		1	novel.103
BP	GO:0006351	transcription, DNA-templated	2025-01-25	115/1003	0.954219	0.993012	novel.103	-	1	0		1	novel.103
BP	GO:0032774	RNA biosynthetic process	2025-01-25	115/1003	0.954219	0.993012	novel.103	-	1	0		1	novel.103
BP	GO:1901566	organonitrogen compound biosynthetic process	2025-01-25	115/1003	0.954219	0.993012	397115	ARG1	1	1	397115	0
BP	GO:0051252	regulation of RNA metabolic process	2025-01-25	118/1003	0.957982	0.993012	novel.103	-	1	0		1	novel.103
BP	GO:0007166	cell surface receptor signaling pathway	2025-01-25	120/1003	0.960324	0.993012	397649	LTF	1	1	397649	0
BP	GO:0051716	cellular response to stimulus	2025-06-25	388/1003	0.962544	0.993012	396637/397649/397291/407066/396865/397417	UCHL1/LTF/NPY2R/HBB/CHI3L1/MT1A	6	4	397649/397291/407066/396865	2	396637/397417
BP	GO:0044271	cellular nitrogen compound biosynthetic process	2025-02-25	193/1003	0.968254	0.993012	397115/novel.103	ARG1/-	2	1	397115	1	novel.103
BP	GO:0010556	regulation of macromolecule biosynthetic process	2025-01-25	128/1003	0.968498	0.993012	novel.103	-	1	0		1	novel.103
BP	GO:0007165	signal transduction	2025-04-25	304/1003	0.970568	0.993012	396637/397649/397291/396865	UCHL1/LTF/NPY2R/CHI3L1	4	3	397649/397291/396865	1	396637
BP	GO:0010467	gene expression	2025-02-25	200/1003	0.973532	0.993012	novel.103/406180	-/TNP2	2	0		2	novel.103/406180
BP	GO:0006139	nucleobase-containing compound metabolic process	2025-02-25	202/1003	0.974885	0.993012	397062/novel.103	TFRC/-	2	1	397062	1	novel.103
BP	GO:0031326	regulation of cellular biosynthetic process	2025-01-25	138/1003	0.976461	0.993012	novel.103	-	1	0		1	novel.103
BP	GO:0016070	RNA metabolic process	2025-01-25	141/1003	0.978446	0.993012	novel.103	-	1	0		1	novel.103
BP	GO:0034654	nucleobase-containing compound biosynthetic process	2025-01-25	141/1003	0.978446	0.993012	novel.103	-	1	0		1	novel.103
BP	GO:0046483	heterocycle metabolic process	2025-02-25	209/1003	0.979133	0.993012	397062/novel.103	TFRC/-	2	1	397062	1	novel.103
BP	GO:0034641	cellular nitrogen compound metabolic process	2025-03-25	267/1003	0.979571	0.993012	397062/397115/novel.103	TFRC/ARG1/-	3	2	397062/397115	1	novel.103
BP	GO:0044260	cellular macromolecule metabolic process	2025-04-25	321/1003	0.980467	0.993012	397062/396637/396865/406180	TFRC/UCHL1/CHI3L1/TNP2	4	2	397062/396865	2	396637/406180
BP	GO:0009889	regulation of biosynthetic process	2025-01-25	146/1003	0.981402	0.993012	novel.103	-	1	0		1	novel.103
BP	GO:0018130	heterocycle biosynthetic process	2025-01-25	147/1003	0.981944	0.993012	novel.103	-	1	0		1	novel.103
BP	GO:0019438	aromatic compound biosynthetic process	2025-01-25	150/1003	0.983482	0.993012	novel.103	-	1	0		1	novel.103
BP	GO:0009058	biosynthetic process	2025-03-25	290/1003	0.988786	0.996409	397115/novel.103/414379	ARG1/-/DIO2	3	1	397115	2	novel.103/414379
BP	GO:1901362	organic cyclic compound biosynthetic process	2025-01-25	169/1003	0.990671	0.996409	novel.103	-	1	0		1	novel.103
BP	GO:0009059	macromolecule biosynthetic process	2025-01-25	185/1003	0.994293	0.996913	novel.103	-	1	0		1	novel.103
BP	GO:0044249	cellular biosynthetic process	2025-02-25	267/1003	0.995951	0.996913	397115/novel.103	ARG1/-	2	1	397115	1	novel.103
BP	GO:1901576	organic substance biosynthetic process	2025-02-25	276/1003	0.996913	0.996913	397115/novel.103	ARG1/-	2	1	397115	1	novel.103
CC	GO:0030424	axon	2025-03-25	26/973	0.0263767	0.989132	396637/100521224/100625407	UCHL1/NEFL/NEFM	3	2	100521224/100625407	1	396637
CC	GO:0005615	extracellular space	2025-05-25	95/973	0.0878456	0.989132	396871/641350/397284/397537/396865	NPG4/SNCA/CLCA1/LPL/CHI3L1	5	4	396871/641350/397284/396865	1	397537
CC	GO:0099568	cytoplasmic region	2025-02-25	20/973	0.0908003	0.989132	396637/100521224	UCHL1/NEFL	2	1	100521224	1	396637
CC	GO:0043005	neuron projection	2025-03-25	44/973	0.0991099	0.989132	396637/100521224/100625407	UCHL1/NEFL/NEFM	3	2	100521224/100625407	1	396637
CC	GO:0099513	polymeric cytoskeletal fiber	2025-02-25	22/973	0.107021	0.989132	100521224/100625407	NEFL/NEFM	2	2	100521224/100625407	0
CC	GO:0044421	extracellular region part	2025-05-25	103/973	0.115169	0.989132	396871/641350/397284/397537/396865	NPG4/SNCA/CLCA1/LPL/CHI3L1	5	4	396871/641350/397284/396865	1	397537
CC	GO:0005576	extracellular region	2025-08-25	221/973	0.186345	0.989132	396871/397526/641350/397197/100157211/397284/397537/396865	NPG4/C7/SNCA/CELA2A/LYZ/CLCA1/LPL/CHI3L1	8	7	396871/397526/641350/397197/100157211/397284/396865	1	397537
CC	GO:0097458	neuron part	2025-03-25	59/973	0.189332	0.989132	396637/100521224/100625407	UCHL1/NEFL/NEFM	3	2	100521224/100625407	1	396637
CC	GO:0099081	supramolecular polymer	2025-02-25	32/973	0.197051	0.989132	100521224/100625407	NEFL/NEFM	2	2	100521224/100625407	0
CC	GO:0099512	supramolecular fiber	2025-02-25	32/973	0.197051	0.989132	100521224/100625407	NEFL/NEFM	2	2	100521224/100625407	0
CC	GO:0099080	supramolecular complex	2025-02-25	33/973	0.206593	0.989132	100521224/100625407	NEFL/NEFM	2	2	100521224/100625407	0
CC	GO:0043025	neuronal cell body	2025-01-25	10/973	0.230122	0.989132	396637	UCHL1	1	0		1	396637
CC	GO:0000785	chromatin	2025-01-25	12/973	0.269597	0.989132	406180	TNP2	1	0		1	406180
CC	GO:0044297	cell body	2025-01-25	13/973	0.288598	0.989132	396637	UCHL1	1	0		1	396637
CC	GO:0120025	plasma membrane bounded cell projection	2025-03-25	79/973	0.331377	0.989132	396637/100521224/100625407	UCHL1/NEFL/NEFM	3	2	100521224/100625407	1	396637
CC	GO:0042995	cell projection	2025-03-25	84/973	0.368127	0.989132	396637/100521224/100625407	UCHL1/NEFL/NEFM	3	2	100521224/100625407	1	396637
CC	GO:0016021	integral component of membrane	2025-08-25	266/973	0.370083	0.989132	414756/397080/414909/397526/397062/396811/397291/414379	PDZK1IP1/ENPEP/MAOB/C7/TFRC/PTGER3/NPY2R/DIO2	8	5	414756/397080/397526/397062/397291	3	414909/396811/414379
CC	GO:0005886	plasma membrane	2025-07-25	229/973	0.370542	0.989132	397080/397526/397316/396811/396637/397291/397537	ENPEP/C7/FCN1/PTGER3/UCHL1/NPY2R/LPL	7	4	397080/397526/397316/397291	3	396811/396637/397537
CC	GO:0005741	mitochondrial outer membrane	2025-01-25	18/973	0.376702	0.989132	414909	MAOB	1	0		1	414909
CC	GO:0019867	outer membrane	2025-01-25	18/973	0.376702	0.989132	414909	MAOB	1	0		1	414909
CC	GO:0031968	organelle outer membrane	2025-01-25	18/973	0.376702	0.989132	414909	MAOB	1	0		1	414909
CC	GO:0044463	cell projection part	2025-02-25	52/973	0.390443	0.989132	396637/100521224	UCHL1/NEFL	2	1	100521224	1	396637
CC	GO:0120038	plasma membrane bounded cell projection part	2025-02-25	52/973	0.390443	0.989132	396637/100521224	UCHL1/NEFL	2	1	100521224	1	396637
CC	GO:0031224	intrinsic component of membrane	2025-08-25	271/973	0.392734	0.989132	414756/397080/414909/397526/397062/396811/397291/414379	PDZK1IP1/ENPEP/MAOB/C7/TFRC/PTGER3/NPY2R/DIO2	8	5	414756/397080/397526/397062/397291	3	414909/396811/414379
CC	GO:0071944	cell periphery	2025-07-25	236/973	0.403996	0.989132	397080/397526/397316/396811/396637/397291/397537	ENPEP/C7/FCN1/PTGER3/UCHL1/NPY2R/LPL	7	4	397080/397526/397316/397291	3	396811/396637/397537
CC	GO:0042470	melanosome	2025-01-25	20/973	0.408925	0.989132	397062	TFRC	1	1	397062	0
CC	GO:0048770	pigment granule	2025-01-25	20/973	0.408925	0.989132	397062	TFRC	1	1	397062	0
CC	GO:0036477	somatodendritic compartment	2025-01-25	21/973	0.42443	0.989132	396637	UCHL1	1	0		1	396637
CC	GO:0044427	chromosomal part	2025-01-25	21/973	0.42443	0.989132	406180	TNP2	1	0		1	406180
CC	GO:0098797	plasma membrane protein complex	2025-01-25	21/973	0.42443	0.989132	397526	C7	1	1	397526	0
CC	GO:0044430	cytoskeletal part	2025-02-25	60/973	0.463824	0.989132	100521224/100625407	NEFL/NEFM	2	2	100521224/100625407	0
CC	GO:0005694	chromosome	2025-01-25	24/973	0.46864	0.989132	406180	TNP2	1	0		1	406180
CC	GO:0048471	perinuclear region of cytoplasm	2025-01-25	27/973	0.509579	0.989132	396865	CHI3L1	1	1	396865	0
CC	GO:0030141	secretory granule	2025-01-25	28/973	0.522539	0.989132	397649	LTF	1	1	397649	0
CC	GO:0016020	membrane	2025-12-25	471/973	0.595317	0.989132	414756/397080/414909/397526/397316/397062/396811/396637/641350/397291/397537/414379	PDZK1IP1/ENPEP/MAOB/C7/FCN1/TFRC/PTGER3/UCHL1/SNCA/NPY2R/LPL/DIO2	12	7	414756/397080/397526/397316/397062/641350/397291	5	414909/396811/396637/397537/414379
CC	GO:0099503	secretory vesicle	2025-01-25	35/973	0.604482	0.989132	397649	LTF	1	1	397649	0
CC	GO:0005856	cytoskeleton	2025-02-25	80/973	0.624192	0.989132	100521224/100625407	NEFL/NEFM	2	2	100521224/100625407	0
CC	GO:0031410	cytoplasmic vesicle	2025-03-25	127/973	0.654339	0.989132	397062/397431/397649	TFRC/HTR4/LTF	3	2	397062/397649	1	397431
CC	GO:0097708	intracellular vesicle	2025-03-25	127/973	0.654339	0.989132	397062/397431/397649	TFRC/HTR4/LTF	3	2	397062/397649	1	397431
CC	GO:0044425	membrane part	2025-09-25	370/973	0.657471	0.989132	414756/397080/414909/397526/397062/396811/396637/397291/414379	PDZK1IP1/ENPEP/MAOB/C7/TFRC/PTGER3/UCHL1/NPY2R/DIO2	9	5	414756/397080/397526/397062/397291	4	414909/396811/396637/414379
CC	GO:0031982	vesicle	2025-03-25	129/973	0.665433	0.989132	397062/397431/397649	TFRC/HTR4/LTF	3	2	397062/397649	1	397431
CC	GO:0005887	integral component of plasma membrane	2025-01-25	42/973	0.672829	0.989132	397526	C7	1	1	397526	0
CC	GO:0031226	intrinsic component of plasma membrane	2025-01-25	42/973	0.672829	0.989132	397526	C7	1	1	397526	0
CC	GO:0045202	synapse	2025-01-25	48/973	0.722251	0.989132	397431	HTR4	1	0		1	397431
CC	GO:0005768	endosome	2025-01-25	50/973	0.73707	0.989132	397431	HTR4	1	0		1	397431
CC	GO:0031966	mitochondrial membrane	2025-01-25	53/973	0.757883	0.989132	414909	MAOB	1	0		1	414909
CC	GO:0098796	membrane protein complex	2025-01-25	54/973	0.764463	0.989132	397526	C7	1	1	397526	0
CC	GO:0005654	nucleoplasm	2025-01-25	55/973	0.77087	0.989132	396637	UCHL1	1	0		1	396637
CC	GO:0005740	mitochondrial envelope	2025-01-25	55/973	0.77087	0.989132	414909	MAOB	1	0		1	414909
CC	GO:0005739	mitochondrion	2025-02-25	106/973	0.776972	0.989132	397065/414909	TDH/MAOB	2	1	397065	1	414909
CC	GO:0005829	cytosol	2025-02-25	106/973	0.776972	0.989132	396637/641350	UCHL1/SNCA	2	1	641350	1	396637
CC	GO:0044444	cytoplasmic part	2025-10-25	447/973	0.789348	0.989132	397065/414909/397062/396637/397431/641350/397649/100521224/100625407/396865	TDH/MAOB/TFRC/UCHL1/HTR4/SNCA/LTF/NEFL/NEFM/CHI3L1	10	7	397065/397062/641350/397649/100521224/100625407/396865	3	414909/396637/397431
CC	GO:0043228	non-membrane-bounded organelle	2025-03-25	156/973	0.791934	0.989132	100521224/100625407/406180	NEFL/NEFM/TNP2	3	2	100521224/100625407	1	406180
CC	GO:0043232	intracellular non-membrane-bounded organelle	2025-03-25	156/973	0.791934	0.989132	100521224/100625407/406180	NEFL/NEFM/TNP2	3	2	100521224/100625407	1	406180
CC	GO:0032991	protein-containing complex	2025-04-25	206/973	0.810408	0.989132	397526/397316/397537/406180	C7/FCN1/LPL/TNP2	4	2	397526/397316	2	397537/406180
CC	GO:0005783	endoplasmic reticulum	2025-02-25	115/973	0.816272	0.989132	396637/396865	UCHL1/CHI3L1	2	1	396865	1	396637
CC	GO:0005634	nucleus	2025-04-25	208/973	0.816992	0.989132	396637/641350/397417/406180	UCHL1/SNCA/MT1A/TNP2	4	1	641350	3	396637/397417/406180
CC	GO:0031981	nuclear lumen	2025-01-25	68/973	0.840356	0.989132	396637	UCHL1	1	0		1	396637
CC	GO:0031967	organelle envelope	2025-01-25	74/973	0.865118	0.989132	414909	MAOB	1	0		1	414909
CC	GO:0031975	envelope	2025-01-25	74/973	0.865118	0.989132	414909	MAOB	1	0		1	414909
CC	GO:0005789	endoplasmic reticulum membrane	2025-01-25	75/973	0.868869	0.989132	396637	UCHL1	1	0		1	396637
CC	GO:0042175	nuclear outer membrane-endoplasmic reticulum membrane network	2025-01-25	75/973	0.868869	0.989132	396637	UCHL1	1	0		1	396637
CC	GO:0098827	endoplasmic reticulum subcompartment	2025-01-25	75/973	0.868869	0.989132	396637	UCHL1	1	0		1	396637
CC	GO:0044429	mitochondrial part	2025-01-25	80/973	0.88617	0.989132	414909	MAOB	1	0		1	414909
CC	GO:0044432	endoplasmic reticulum part	2025-01-25	81/973	0.889357	0.989132	396637	UCHL1	1	0		1	396637
CC	GO:0012505	endomembrane system	2025-04-25	238/973	0.896233	0.989132	396637/397431/397649/396865	UCHL1/HTR4/LTF/CHI3L1	4	2	397649/396865	2	396637/397431
CC	GO:0098805	whole membrane	2025-01-25	88/973	0.909384	0.989132	414909	MAOB	1	0		1	414909
CC	GO:0044428	nuclear part	2025-01-25	90/973	0.914434	0.989132	396637	UCHL1	1	0		1	396637
CC	GO:0031984	organelle subcompartment	2025-01-25	101/973	0.937727	0.989132	396637	UCHL1	1	0		1	396637
CC	GO:0031974	membrane-enclosed lumen	2025-01-25	103/973	0.941248	0.989132	396637	UCHL1	1	0		1	396637
CC	GO:0043233	organelle lumen	2025-01-25	103/973	0.941248	0.989132	396637	UCHL1	1	0		1	396637
CC	GO:0070013	intracellular organelle lumen	2025-01-25	103/973	0.941248	0.989132	396637	UCHL1	1	0		1	396637
CC	GO:0044459	plasma membrane part	2025-01-25	108/973	0.949236	0.989132	397526	C7	1	1	397526	0
CC	GO:0098588	bounding membrane of organelle	2025-01-25	110/973	0.952129	0.989132	414909	MAOB	1	0		1	414909
CC	GO:0044446	intracellular organelle part	2025-05-25	349/973	0.975156	0.989132	414909/396637/100521224/100625407/406180	MAOB/UCHL1/NEFL/NEFM/TNP2	5	2	100521224/100625407	3	414909/396637/406180
CC	GO:0044422	organelle part	2025-05-25	356/973	0.979083	0.989132	414909/396637/100521224/100625407/406180	MAOB/UCHL1/NEFL/NEFM/TNP2	5	2	100521224/100625407	3	414909/396637/406180
CC	GO:0043231	intracellular membrane-bounded organelle	2025-07-25	446/973	0.980104	0.989132	397065/414909/396637/641350/396865/397417/406180	TDH/MAOB/UCHL1/SNCA/CHI3L1/MT1A/TNP2	7	3	397065/641350/396865	4	414909/396637/397417/406180
CC	GO:0031090	organelle membrane	2025-01-25	159/973	0.989132	0.989132	414909	MAOB	1	0		1	414909
MF	GO:0008233	peptidase activity	2025-06-26	49/916	0.00174461	0.0505937	397080/397062/396637/397649/397197/397284	ENPEP/TFRC/UCHL1/LTF/CELA2A/CLCA1	6	5	397080/397062/397649/397197/397284	1	396637
MF	GO:0008237	metallopeptidase activity	2025-03-26	11/916	0.00288519	0.0557804	397080/397062/397284	ENPEP/TFRC/CLCA1	3	3	397080/397062/397284	0
MF	GO:0140096	catalytic activity, acting on a protein	2025-06-26	95/916	0.0439592	0.637409	397080/397062/396637/397649/397197/397284	ENPEP/TFRC/UCHL1/LTF/CELA2A/CLCA1	6	5	397080/397062/397649/397197/397284	1	396637
MF	GO:0046914	transition metal ion binding	2025-05-26	78/916	0.0624734	0.724692	641350/397649/100144461/novel.103/397417	SNCA/LTF/TRIM15/-/MT1A	5	2	641350/397649	3	100144461/novel.103/397417
MF	GO:0004175	endopeptidase activity	2025-03-26	38/916	0.0886459	0.728427	396637/397649/397197	UCHL1/LTF/CELA2A	3	2	397649/397197	1	396637
MF	GO:0008270	zinc ion binding	2025-03-26	43/916	0.118134	0.728427	100144461/novel.103/397417	TRIM15/-/MT1A	3	0		3	100144461/novel.103/397417
MF	GO:0030246	carbohydrate binding	2025-02-26	22/916	0.12648	0.728427	397316/396865	FCN1/CHI3L1	2	2	397316/396865	0
MF	GO:0001664	G protein-coupled receptor binding	2025-02-26	23/916	0.136177	0.728427	396637/100512433	UCHL1/PYY	2	1	100512433	1	396637
MF	GO:0016787	hydrolase activity	2025-07-26	157/916	0.140972	0.728427	397080/397062/396637/397649/397197/397284/397537	ENPEP/TFRC/UCHL1/LTF/CELA2A/CLCA1/LPL	7	5	397080/397062/397649/397197/397284	2	396637/397537
MF	GO:0046872	metal ion binding	2025-10-26	264/916	0.1872	0.728427	397316/397443/641350/397649/397284/397537/100144461/407066/novel.103/397417	FCN1/HPD/SNCA/LTF/CLCA1/LPL/TRIM15/HBB/-/MT1A	10	5	397316/641350/397649/397284/407066	5	397443/397537/100144461/novel.103/397417
MF	GO:0043169	cation binding	2025-10-26	267/916	0.197768	0.728427	397316/397443/641350/397649/397284/397537/100144461/407066/novel.103/397417	FCN1/HPD/SNCA/LTF/CLCA1/LPL/TRIM15/HBB/-/MT1A	10	5	397316/641350/397649/397284/407066	5	397443/397537/100144461/novel.103/397417
MF	GO:0042802	identical protein binding	2025-04-26	86/916	0.221662	0.728427	397065/641350/100521224/397628	TDH/SNCA/NEFL/ANGPTL4	4	4	397065/641350/100521224/397628	0
MF	GO:0005198	structural molecule activity	2025-02-26	33/916	0.239926	0.728427	100521224/100625407	NEFL/NEFM	2	2	100521224/100625407	0
MF	GO:0004197	cysteine-type endopeptidase activity	2025-01-26	10/916	0.251283	0.728427	396637	UCHL1	1	0		1	396637
MF	GO:0005507	copper ion binding	2025-01-26	11/916	0.272769	0.728427	641350	SNCA	1	1	641350	0
MF	GO:0008234	cysteine-type peptidase activity	2025-01-26	11/916	0.272769	0.728427	396637	UCHL1	1	0		1	396637
MF	GO:0016491	oxidoreductase activity	2025-04-26	94/916	0.273135	0.728427	397065/414909/397443/414379	TDH/MAOB/HPD/DIO2	4	1	397065	3	414909/397443/414379
MF	GO:0004252	serine-type endopeptidase activity	2025-01-26	12/916	0.293662	0.728427	397649	LTF	1	1	397649	0
MF	GO:0008236	serine-type peptidase activity	2025-01-26	12/916	0.293662	0.728427	397649	LTF	1	1	397649	0
MF	GO:0017171	serine hydrolase activity	2025-01-26	12/916	0.293662	0.728427	397649	LTF	1	1	397649	0
MF	GO:0031406	carboxylic acid binding	2025-01-26	12/916	0.293662	0.728427	445535	FABP1	1	0		1	445535
MF	GO:0043177	organic acid binding	2025-01-26	12/916	0.293662	0.728427	445535	FABP1	1	0		1	445535
MF	GO:0001653	peptide receptor activity	2025-01-26	13/916	0.313977	0.728427	397291	NPY2R	1	1	397291	0
MF	GO:0008528	G-protein coupled peptide receptor activity	2025-01-26	13/916	0.313977	0.728427	397291	NPY2R	1	1	397291	0
MF	GO:0052689	carboxylic ester hydrolase activity	2025-01-26	14/916	0.33373	0.744474	397537	LPL	1	0		1	397537
MF	GO:0031625	ubiquitin protein ligase binding	2025-01-26	16/916	0.371607	0.753538	396637	UCHL1	1	0		1	396637
MF	GO:0044389	ubiquitin-like protein ligase binding	2025-01-26	16/916	0.371607	0.753538	396637	UCHL1	1	0		1	396637
MF	GO:0008289	lipid binding	2025-02-26	46/916	0.379276	0.753538	396596/445535	PAEP/FABP1	2	1	396596	1	445535
MF	GO:0019842	vitamin binding	2025-01-26	17/916	0.389761	0.753538	396596	PAEP	1	1	396596	0
MF	GO:0005506	iron ion binding	2025-01-26	19/916	0.424567	0.769528	397649	LTF	1	1	397649	0
MF	GO:0008201	heparin binding	2025-01-26	19/916	0.424567	0.769528	397537	LPL	1	0		1	397537
MF	GO:1901681	sulfur compound binding	2025-01-26	20/916	0.441246	0.775524	397537	LPL	1	0		1	397537
MF	GO:0003824	catalytic activity	2025-11-26	362/916	0.458287	0.781783	397080/397065/414909/397062/396637/397443/397649/397197/397284/397537/414379	ENPEP/TDH/MAOB/TFRC/UCHL1/HPD/LTF/CELA2A/CLCA1/LPL/DIO2	11	6	397080/397065/397062/397649/397197/397284	5	414909/396637/397443/397537/414379
MF	GO:0003677	DNA binding	2025-02-26	56/916	0.48026	0.787094	novel.103/406180	-/TNP2	2	0		2	novel.103/406180
MF	GO:0005539	glycosaminoglycan binding	2025-01-26	23/916	0.488541	0.787094	397537	LPL	1	0		1	397537
MF	GO:0016616	oxidoreductase activity, acting on the CH-OH group of donors, NAD or NADP as acceptor	2025-01-26	26/916	0.531974	0.831406	397065	TDH	1	1	397065	0
MF	GO:0016614	oxidoreductase activity, acting on CH-OH group of donors	2025-01-26	27/916	0.545647	0.831406	397065	TDH	1	1	397065	0
MF	GO:0043565	sequence-specific DNA binding	2025-01-26	29/916	0.571849	0.831406	novel.103	-	1	0		1	novel.103
MF	GO:0043167	ion binding	2025-11-26	387/916	0.573384	0.831406	397316/397443/641350/397649/397284/397537/100144461/407066/novel.103/445535/397417	FCN1/HPD/SNCA/LTF/CLCA1/LPL/TRIM15/HBB/-/FABP1/MT1A	11	5	397316/641350/397649/397284/407066	6	397443/397537/100144461/novel.103/445535/397417
MF	GO:0003700	DNA-binding transcription factor activity	2025-01-26	32/916	0.608447	0.860729	novel.103	-	1	0		1	novel.103
MF	GO:0004930	G-protein-coupled receptor activity	2025-01-26	37/916	0.662855	0.907535	397291	NPY2R	1	1	397291	0
MF	GO:0140110	transcription regulator activity	2025-01-26	38/916	0.672827	0.907535	novel.103	-	1	0		1	novel.103
MF	GO:0016788	hydrolase activity, acting on ester bonds	2025-01-26	40/916	0.691928	0.912087	397537	LPL	1	0		1	397537
MF	GO:0003676	nucleic acid binding	2025-02-26	87/916	0.725869	0.935565	novel.103/406180	-/TNP2	2	0		2	novel.103/406180
MF	GO:0019899	enzyme binding	2025-01-26	55/916	0.804672	0.998795	396637	UCHL1	1	0		1	396637
MF	GO:0004888	transmembrane signaling receptor activity	2025-01-26	59/916	0.827256	0.998795	397291	NPY2R	1	1	397291	0
MF	GO:0005102	signaling receptor binding	2025-02-26	117/916	0.866101	0.998795	396637/100512433	UCHL1/PYY	2	1	100512433	1	396637
MF	GO:0038023	signaling receptor activity	2025-01-26	72/916	0.884597	0.998795	397291	NPY2R	1	1	397291	0
MF	GO:0060089	molecular transducer activity	2025-01-26	72/916	0.884597	0.998795	397291	NPY2R	1	1	397291	0
MF	GO:0005515	protein binding	2025-07-26	331/916	0.88678	0.998795	397065/396637/100512433/641350/100521224/397628/407066	TDH/UCHL1/PYY/SNCA/NEFL/ANGPTL4/HBB	7	6	397065/100512433/641350/100521224/397628/407066	1	396637
MF	GO:0004871	signal transducer activity	2025-01-26	78/916	0.904405	0.998795	397291	NPY2R	1	1	397291	0
MF	GO:0097367	carbohydrate derivative binding	2025-02-26	147/916	0.939369	0.998795	397537/396865	LPL/CHI3L1	2	1	396865	1	397537
MF	GO:0008144	drug binding	2025-01-26	105/916	0.959737	0.998795	396865	CHI3L1	1	1	396865	0
MF	GO:0043168	anion binding	2025-02-26	179/916	0.9758	0.998795	397537/445535	LPL/FABP1	2	0		2	397537/445535
MF	GO:0036094	small molecule binding	2025-02-26	182/916	0.977878	0.998795	396596/445535	PAEP/FABP1	2	1	396596	1	445535
MF	GO:1901363	heterocyclic compound binding	2025-02-26	260/916	0.998276	0.998795	novel.103/406180	-/TNP2	2	0		2	novel.103/406180
MF	GO:0097159	organic cyclic compound binding	2025-02-26	270/916	0.998795	0.998795	novel.103/406180	-/TNP2	2	0		2	novel.103/406180
