# Supplementary material for: Integrated Transcriptomic and Metabolomic Analysis Reveals Regulatory Effects of Fermented Chinese Chive on Early Testicular Development in Piglets
Source: Antioxidants (Basel). 2025 Aug 28;14(9):1056. doi: 10.3390/antiox14091056 (PMC12466648; doi:10.3390/antiox14091056)
Supplement: Supplementary file 1 [file antioxidants-14-01056-s001.zip › Table S7.xlsx]

## Sheet: Sheet1
Compound_ID	Name		IonMode	Formula	MolecularWeight	m/z	MassError	Adduct	RT (min)	Score	Level	Column	ClassI	ClassI (Chinese)	ClassII	ClassII (Chinese)	ClassIII	ClassIII (Chinese)	CAS	HMDB_ID	SuperClass(HMDB)	Class(HMDB)	SubClass(HMDB)	Other_name(Kegg_name)	KEGG_ID	KEGG_MapID	Lipidmaps_ID	CATEGORY(Lipidmaps)	MAIN_CLASS(Lipidmaps)	SUB_CLASS(Lipidmaps)	PubChemID	SMILES	InChIKey	LK_1	LK_2	LK_3	LK_4	OD_1	OD_2	OD_3	OD_4	LK mean	OD mean	p value	FC	log2FC	regulation
Com_110_pos	L-Perillaldehyde		P	C10H14O	150.104	133.101	0.07793	[M+H-H2O]+	6.421	0.93	1	C18	Lipids and lipid-like molecules	Ö¬ÖÊºÍÀàÖ¬·Ö×Ó	Prenol lipids	ÒìÎìÏ©´¼Ö¬	Monoterpenoids	µ¥ÝÆÀà	"18031-40-8"	HMDB0003647	Lipids and lipid-like molecules	Prenol lipids	Monoterpenoids	-	-	-	-	-	-	-	16441	[H]C(=O)C1=CCC(CC1)C(C)=C	RUMOYJJNUMEFDD-UHFFFAOYSA-N	2.44875e+07	2.52799e+07	2.75071e+07	2.4069e+07	2.58582e+07	2.55192e+07	2.85263e+07	2.67928e+07	2.53359e+07	2.66741e+07	0.237493	1.05282	0.0742601	Not Significant
Com_900_pos	Cordycepin		P	C10H13N5O3	251.102	252.11	1.98187	[M+H]+	5.128	0.6	1	C18	Nucleosides, nucleotides, and analogues	ºËÜÕ¡¢ºËÜÕËáºÍÀàËÆÎï	Purine nucleosides	àÑßÊºËÜÕ	Purine 3'-deoxyribonucleosides	àÑßÊ3'-ÍÑÑõºËÌÇºËÜÕ	"73-03-0"	HMDB0250451	Nucleosides, nucleotides, and analogues	Purine nucleosides	Purine 3'-deoxyribonucleosides	-	C08431	-	-	-	-	-	248010	NC1=C2N=CN(C3OC(CO)CC3O)C2=NC=N1	OFEZSBMBBKLLBJ-UHFFFAOYSA-N	8.0951e+06	8.85716e+06	8.69891e+06	7.01235e+06	1.15244e+07	9.31456e+06	1.32321e+07	5.93418e+06	8.16588e+06	1.00013e+07	0.303065	1.22477	0.292511	Not Significant
Com_517_pos	Vasicinone		P	C11H10N2O2	202.074	203.082	1.44399	[M+H]+	4.032	0.61	1	C18	Organoheterocyclic compounds	ÓÐ»úÔÓ»·»¯ºÏÎï	Diazanaphthalenes	¶þµªÔÓÝÁÀà	Benzodiazines	±½²¢¶þàºÀà	"486-64-6"	HMDB0259770	Organoheterocyclic compounds	Diazanaphthalenes	Benzodiazines	-	C10744	-	-	-	-	-	10242	OC1CCN2C1=NC1=CC=CC=C1C2=O	SDIVYZXRQHWCKF-UHFFFAOYSA-N	7.54017e+07	6.0831e+07	5.54334e+07	1.1147e+08	5.16609e+07	4.70172e+07	4.90577e+07	8.45129e+07	7.5784e+07	5.80622e+07	0.294318	0.766153	-0.384295	Not Significant
Com_988_pos	N-(3-Oxooctanoyl)-DL-homoserine lactone		P	C12H19NO4	241.131	264.122	3.89647	[M+Na]+	5.657	0.77	1	C18	Organic acids and derivatives	ÓÐ»úËá¼°ÆäÑÜÉúÎï	Carboxylic acids and derivatives	ôÈËá¼°ÆäÑÜÉúÎï	Amino acids, peptides, and analogues	°±»ùËá¡¢ëÄºÍÀàËÆÎï	"106983-27-1"	-	-	-	-	-	-	-	-	-	-	-	-	CCCCCC(=O)CC(=O)NC1CCOC1=O	FXCMGCFNLNFLSH-UHFFFAOYSA-N	658822	659643	943890	603906	1.25062e+06	580992	636368	384658	716565	713159	0.987112	0.995246	-0.00687421	Not Significant
Com_2013_pos	Peiminine		P	C27H43NO3	429.324	430.332	0.19978	[M+H]+	6.718	0.52	1	C18	Lipids and lipid-like molecules	Ö¬ÖÊºÍÀàÖ¬·Ö×Ó	Steroids and steroid derivatives	Àà¹Ì´¼ºÍÀà¹Ì´¼ÑÜÉúÎï	Steroidal alkaloids	çÞÌåÉúÎï¼î	"18059-10-4"	HMDB0256206	Lipids and lipid-like molecules	Steroids and steroid derivatives	Steroidal alkaloids	-	C10808	-	-	-	-	-	167691	CC1CCC2C(C3CCC4C(C3CN2C1)CC5C4CC(=O)C6C5(CCC(C6)O)C)(C)O	IQDIERHFZVCNRZ-YUYPDVIUSA-N	3.74086e+06	2.44323e+06	1.95465e+06	4.36723e+06	2.07081e+06	167142	74200.5	3.1202e+06	3.12649e+06	1.35809e+06	0.106725	0.43438	-1.20297	Not Significant
Com_1137_pos	Huperzine B		P	C16H20N2O	256.158	279.146	2.43359	[M+Na]+	5.863	0.75	1	C18	Organoheterocyclic compounds	ÓÐ»úÔÓ»·»¯ºÏÎï	Phenanthrolines	·Æ¿©ßø	-	-	"103548-82-9"	HMDB0253233	Organoheterocyclic compounds	Phenanthrolines	-	-	C09866	-	-	-	-	-	3631	CC1=CC2CC3=C(C=CC(=O)N3)C3(C1)NCCCC23	YYWGABLTRMRUIT-UHFFFAOYSA-N	2.35193e+06	2.98833e+06	2.83076e+06	2.6833e+06	7.16042e+06	3.08302e+06	4.09452e+06	3.97314e+06	2.71358e+06	4.57777e+06	0.0837884	1.68699	0.754448	Not Significant
Com_128_pos	Adenine monohydrochloride hemihydrate		P	C5H5N5	135.054	136.062	1.37232	[M+H]+	0.539	0.86	1	C18	Organic acids and derivatives	ÓÐ»úËá¼°ÆäÑÜÉúÎï	Carboxylic acids and derivatives	ôÈËá¼°ÆäÑÜÉúÎï	Amino acids, peptides, and analogues	°±»ùËá¡¢ëÄºÍÀàËÆÎï	"6055-72-7"	-	-	-	-	-	-	-	-	-	-	-	-	C1=NC2=NC=NC(=C2N1)N.O.Cl	DHMQDGOQFOQNFH-UHFFFAOYSA-N	1.26764e+08	1.32496e+08	1.00932e+08	1.14419e+08	1.35161e+08	1.08853e+08	1.14093e+08	1.07572e+08	1.18653e+08	1.1642e+08	0.821884	0.981182	-0.0274073	Not Significant
Com_934_pos	Bombykol		P	C16H30O	238.23	256.263	0.47253	[M+NH4]+	9.589	0.77	1	C18	Lipids and lipid-like molecules	Ö¬ÖÊºÍÀàÖ¬·Ö×Ó	Fatty Acyls	Ö¬·¾õ£Àà	Fatty alcohols	Ö¬·¾´¼	"765-17-3"	-	-	-	-	-	C16873	-	LMFA05000007	Fatty Acyls [FA]	Fatty alcohols [FA05]	_	-	CCCC=CC=CCCCCCCCCCO	CIVIWCVVOFNUST-SCFJQAPRSA-N	2.97986e+10	2.69446e+10	2.76897e+10	2.25954e+10	2.41577e+10	2.45503e+10	2.50071e+10	2.21862e+10	2.67571e+10	2.39754e+10	0.13991	0.896038	-0.158369	Not Significant
Com_1034_pos	Sphingosine (d17:1)		P	C17H35NO2	285.267	268.264	0.45115	[M+H-H2O]+	7.565	0.91	1	C18	Organic nitrogen compounds	ÓÐ»úµª»¯ºÏÎï	Organonitrogen compounds	ÓÐ»úµª»¯ºÏÎï	Amines	°·Àà	"6918-48-5"	-	-	-	-	-	-	-	LMSP01040002	Sphingolipids [SP]	Sphingoid bases [SP01]	Sphingoid base homologs and variants [SP0104]	-	CCCCCCCCCCCCC=CC(C(CO)N)O	RBEJCQPPFCKTRZ-LHMZYYNSSA-N	1.96331e+08	2.4372e+08	2.02414e+08	2.02111e+08	8.09692e+07	1.30384e+08	1.29424e+08	3.19698e+08	2.11144e+08	1.65119e+08	0.426139	0.782021	-0.354721	Not Significant
Com_1980_pos	Corylifol A		P	C25H26O4	390.183	413.173	0.4766	[M+Na]+	6.482	0.73	1	C18	Phenylpropanoids and polyketides	±½±ûËØÀàºÍ¾ÛÍªÀà	Isoflavonoids	Òì»ÆÍªÀà	Isoflav-2-enes	Òì»Æ-2-Ï©	"775351-88-7"	HMDB0250475	Phenylpropanoids and polyketides	Isoflavonoids	Isoflav-2-enes	-	-	-	-	-	-	-	90816564	CC(C)=CCCC(C)=CCC1=CC(=CC=C1O)C1=COC2=CC(O)=CC=C2C1=O	ZBHUUXLHDOUMKM-UHFFFAOYSA-N	4.09226e+06	4.45173e+06	3.99263e+06	3.78384e+06	4.26021e+06	4.14593e+06	5.09706e+06	4.57585e+06	4.08011e+06	4.51977e+06	0.134812	1.10775	0.147638	Not Significant
Com_1819_pos	Kirenol		P	C20H34O4	338.246	361.235	0.24141	[M+Na]+	8.139	0.86	1	C18	Lipids and lipid-like molecules	Ö¬ÖÊºÍÀàÖ¬·Ö×Ó	Prenol lipids	ÒìÎìÏ©´¼Ö¬	Diterpenoids	¶þÝÆÀà	"52659-56-0"	HMDB0253803	Lipids and lipid-like molecules	Prenol lipids	Diterpenoids	-	-	-	-	-	-	-	45934421	CC1(CO)CC(O)CC2(C)C3CCC(C)(C=C3CCC12)C(O)CO	NRYNTARIOIRWAB-UHFFFAOYSA-N	2.43224e+08	2.24179e+08	2.13774e+08	2.14826e+08	2.1605e+08	2.52157e+08	2.69293e+08	2.14727e+08	2.24001e+08	2.38057e+08	0.389896	1.06275	0.0878018	Not Significant
Com_2032_pos	Schisandrin A		P	C24H32O6	416.22	439.209	0.86381	[M+Na]+	6.308	0.66	1	C18	Phenylpropanoids and polyketides	±½±ûËØÀàºÍ¾ÛÍªÀà	Tannins	µ¥Äþ	Hydrolyzable tannins	Ë®½âµ¥Äþ	"61281-38-7"	HMDB0251013	Phenylpropanoids and polyketides	Tannins	Hydrolyzable tannins	-	C16951	-	-	-	-	-	43595	COC1=C(OC)C(OC)=C2C(CC(C)C(C)CC3=CC(OC)=C(OC)C(OC)=C23)=C1	JEJFTTRHGBKKEI-UHFFFAOYSA-N	1.26159e+06	1.03397e+06	816585	1.49694e+06	2.63083e+06	1.1002e+06	1.60816e+06	1.44403e+06	1.15227e+06	1.69581e+06	0.182109	1.47171	0.557491	Not Significant
Com_1045_pos	ascaroside C6		P	C12H22O5	246.147	269.136	1.09714	[M+Na]+	5.89	0.63	1	C18	Organic oxygen compounds	ÓÐ»úÑõ»¯ºÏÎï	Organooxygen compounds	ÓÐ»úÑõ»¯ºÏÎï	Carbohydrates and carbohydrate conjugates	Ì¼Ë®»¯ºÏÎïºÍÌ¼Ë®»¯ºÏÎï½áºÏÎï	"946524-24-9"	-	-	-	-	-	-	-	LMFA13040003	Fatty Acyls [FA]	Fatty acyl glycosides [FA13]	Ascarosides [FA1304]	-	CC1C(CC(C(O1)OC(C)CCC(=O)C)O)O	KDIFLHQRDPSWHT-IYKVGLELSA-N	6.7074e+07	5.30548e+07	6.78023e+07	7.42477e+07	7.60244e+07	7.8009e+07	8.32797e+07	7.43547e+07	6.55447e+07	7.79169e+07	0.0439478	1.18876	0.249458	Not Significant
Com_2059_pos	Hypophyllanthin		P	C24H30O7	430.199	453.188	1.83061	[M+Na]+	6.965	0.91	1	C18	Lignans, neolignans and related compounds	Ä¾Ö¬ËØ¡¢ÐÂÄ¾Ö¬ËØ¼°Ïà¹Ø»¯ºÏÎï	Aryltetralin lignans	·¼»ùËÄÇâÝÁÄ¾Ö¬ËØ	-	-	"33676-00-5"	HMDB0253312	Lignans, neolignans and related compounds	Aryltetralin lignans	-	-	-	-	-	-	-	-	3425009	COCC1CC2=CC(OC)=C3OCOC3=C2C(C1COC)C1=CC=C(OC)C(OC)=C1	LBJCUHLNHSKZBW-UHFFFAOYSA-N	4.86172e+06	5.18119e+06	5.53604e+06	6.07757e+06	5.24058e+06	6.43679e+06	6.03517e+06	6.1016e+06	5.41413e+06	5.95354e+06	0.188271	1.09963	0.137017	Not Significant
Com_2049_pos	Ponasterone A		P	C27H44O6	464.314	447.311	0.46604	[M+H-H2O]+	7.462	0.61	1	C18	Lipids and lipid-like molecules	Ö¬ÖÊºÍÀàÖ¬·Ö×Ó	Steroids and steroid derivatives	Àà¹Ì´¼ºÍÀà¹Ì´¼ÑÜÉúÎï	Bile acids, alcohols and derivatives	µ¨Ö­Ëá¡¢´¼¼°ÆäÑÜÉúÎï	"13408-56-5"	HMDB0256697	Lipids and lipid-like molecules	Steroids and steroid derivatives	Bile acids, alcohols and derivatives	-	C08835	-	LMST01010195	Sterol Lipids [ST]	Sterols [ST01]	Cholesterol and derivatives [ST0101]	4482619	CC(C)CCC(O)C(C)(O)C1CCC2(O)C3=CC(=O)C4CC(O)C(O)CC4(C)C3CCC12C	PJYYBCXMCWDUAZ-UHFFFAOYSA-N	2.02175e+07	7.36702e+06	7.53246e+06	2.02633e+07	8.7123e+06	9.65083e+06	8.16043e+06	2.45514e+07	1.38451e+07	1.27687e+07	0.848581	0.922258	-0.116757	Not Significant
Com_1077_pos	Citrinin		P	C13H14O5	250.084	273.073	0.13619	[M+Na]+	6.566	0.51	1	C18	Organoheterocyclic compounds	ÓÐ»úÔÓ»·»¯ºÏÎï	Benzopyrans	±½²¢ßÁà«Àà	-	-	"518-75-2"	HMDB0041857	Organoheterocyclic compounds	Benzopyrans	-	-	C16765	-	-	-	-	-	-	[H][C@]1(C)OC=C2C(O)=C(C(O)=O)C(=O)C(C)=C2[C@]1([H])C	CQIUKKVOEOPUDV-IYSWYEEDSA-N	1.19768e+07	8.30604e+06	5.84091e+06	1.9809e+07	1.47718e+06	622273	838952	1.51514e+06	1.14832e+07	1.11338e+06	0.0146258	0.0969577	-3.3665	Downregulated
Com_815_pos	ascaroside C3		P	C9H16O6	220.095	243.085	4.34354	[M+Na]+	5.258	0.56	1	C18	Organic oxygen compounds	ÓÐ»úÑõ»¯ºÏÎï	Organooxygen compounds	ÓÐ»úÑõ»¯ºÏÎï	Carbohydrates and carbohydrate conjugates	Ì¼Ë®»¯ºÏÎïºÍÌ¼Ë®»¯ºÏÎï½áºÏÎï	"1086696-26-5"	-	-	-	-	-	-	-	LMFA13040005	Fatty Acyls [FA]	Fatty acyl glycosides [FA13]	Ascarosides [FA1304]	-	CC1C(CC(C(O1)OCCC(=O)O)O)O	RYYMJVGKZLQYPG-YYWONIAYSA-N	1.01973e+06	1.81138e+06	1.93542e+06	983926	5.87785e+06	2.76968e+06	4.114e+06	1.21626e+06	1.43761e+06	3.49445e+06	0.0909735	2.43073	1.28139	Not Significant
Com_357_pos	4-Methoxycinnamaldehyde		P	C10H10O2	162.068	180.103	4.1875	[M+NH4]+	5.384	0.51	1	C18	Phenylpropanoids and polyketides	±½±ûËØÀàºÍ¾ÛÍªÀà	Cinnamaldehydes	Èâ¹ðÈ©	-	-	"1963-36-6"	HMDB0032611	Phenylpropanoids and polyketides	Cinnamaldehydes	-	-	C10475	-	-	-	-	-	641294	COC1=CC=C(\C=C\C=O)C=C1	AXCXHFKZHDEKTP-NSCUHMNNSA-N	7.27845e+07	8.23665e+07	8.05293e+07	4.44822e+07	3.57771e+07	9.49809e+07	5.13539e+07	9.7354e+07	7.00406e+07	6.98665e+07	0.992523	0.997514	-0.00359163	Not Significant
Com_821_pos	(+/-)-Huperzine A		P	C15H18N2O	242.142	243.15	1.81351	[M+H]+	5.868	0.56	1	C18	Organoheterocyclic compounds	ÓÐ»úÔÓ»·»¯ºÏÎï	Quinolines and derivatives	à­ßø¼°ÆäÑÜÉúÎï	Quinolones and derivatives	à­ÅµÍªÀà¼°ÆäÑÜÉúÎï	"120786-18-7"	HMDB0242212	Organoheterocyclic compounds	Quinolines and derivatives	Quinolones and derivatives	-	-	-	-	-	-	-	1253	CC=C1C2CC3=C(C1(CC(=C2)C)N)C=CC(=O)N3	ZRJBHWIHUMBLCN-UHFFFAOYSA-N	1.34833e+06	1.40406e+06	1.06645e+06	925915	1.66913e+06	1.3125e+06	1.89366e+06	1.4161e+06	1.18619e+06	1.57285e+06	0.0671548	1.32597	0.407048	Not Significant
Com_1581_pos	Licarin A		P	C20H22O4	326.152	327.159	0.21939	[M+H]+	8.219	0.51	1	C18	Phenylpropanoids and polyketides	±½±ûËØÀàºÍ¾ÛÍªÀà	2-arylbenzofuran flavonoids	2-·¼»ù±½²¢ß»à«Àà»ÆÍª	-	-	"51020-86-1"	HMDB0033319	Phenylpropanoids and polyketides	2-arylbenzofuran flavonoids	-	-	C10650	-	-	-	-	-	131751410	COC1=CC(\C=C/C)=CC2=C1OC(C2C)C1=CC(OC)=C(OC)C(OC)=C1	GPTWTKZDAAYJRN-FPLPWBNLSA-N	3.55618e+06	3.0715e+06	3.68863e+06	3.31664e+06	3.32703e+06	3.58948e+06	4.05124e+06	3.07218e+06	3.40824e+06	3.50998e+06	0.69752	1.02985	0.0424379	Not Significant
Com_1553_pos	9-Hydroxyoctadecanoic acid		P	C18H36O3	300.266	323.256	0.42252	[M+Na]+	8.654	0.88	1	C18	Lipids and lipid-like molecules	Ö¬ÖÊºÍÀàÖ¬·Ö×Ó	Fatty Acyls	Ö¬·¾õ£Àà	Fatty acids and conjugates	Ö¬·¾ËáºÍ½áºÏÎï	"3384-24-5"	HMDB0061661	Lipids and lipid-like molecules	Fatty Acyls	Fatty acids and conjugates	-	-	-	LMFA02000127	Fatty Acyls [FA]	Octadecanoids [FA02]	Other Octadecanoids [FA0200]	9570127	CCCCCCCCCC(O)CCCCCCCC(O)=O	RKHXDCVAPIMDMG-UHFFFAOYSA-N	2.58071e+08	2.18122e+08	1.58339e+09	4.48502e+08	1.76317e+08	1.87447e+08	2.12594e+08	1.67231e+08	6.27021e+08	1.85897e+08	0.220854	0.296477	-1.75401	Not Significant
Com_1902_pos	Sweroside		P	C16H22O9	358.126	381.115	0.97591	[M+Na]+	5.984	0.6	1	C18	Organic oxygen compounds	ÓÐ»úÑõ»¯ºÏÎï	Organooxygen compounds	ÓÐ»úÑõ»¯ºÏÎï	Carbohydrates and carbohydrate conjugates	Ì¼Ë®»¯ºÏÎïºÍÌ¼Ë®»¯ºÏÎï½áºÏÎï	"14215-86-2"	HMDB0258643	Organic oxygen compounds	Organooxygen compounds	Carbohydrates and carbohydrate conjugates	-	C17071	-	-	-	-	-	161036	OCC1OC(OC2OC=C3C(CCOC3=O)C2C=C)C(O)C(O)C1O	VSJGJMKGNMDJCI-UHFFFAOYSA-N	3.24146e+06	1.92238e+06	1.15394e+06	819044	2.08177e+06	624500	2.2033e+06	2.76221e+06	1.78421e+06	1.91794e+06	0.855817	1.07495	0.104276	Not Significant
Com_2122_pos	Mogrol		P	C30H52O4	476.387	499.376	0.19279	[M+Na]+	8.523	0.66	1	C18	Lipids and lipid-like molecules	Ö¬ÖÊºÍÀàÖ¬·Ö×Ó	Steroids and steroid derivatives	Àà¹Ì´¼ºÍÀà¹Ì´¼ÑÜÉúÎï	Cucurbitacins	ºùÂ«ËØÀà	"88930-15-8"	HMDB0254830	Lipids and lipid-like molecules	Steroids and steroid derivatives	Cucurbitacins	-	C21782	-	-	-	-	-	14525326	CC(CCC(O)C(C)(C)O)C1CCC2(C)C3CC=C4C(CCC(O)C4(C)C)C3(C)C(O)CC12C	JLYBBRAAICDTIS-UHFFFAOYSA-N	1.67727e+07	9.36623e+06	4.82671e+06	1.53528e+07	2.07786e+06	4.01841e+06	6.7165e+06	5.95046e+06	1.15796e+07	4.69081e+06	0.0584447	0.405092	-1.30368	Not Significant
Com_931_pos	Nicotinic acid riboside		P	C11H13NO6	255.074	256.082	0.25943	[M+H]+	1.413	0.63	1	C18	Organic oxygen compounds	ÓÐ»úÑõ»¯ºÏÎï	Organooxygen compounds	ÓÐ»úÑõ»¯ºÏÎï	Carbohydrates and carbohydrate conjugates	Ì¼Ë®»¯ºÏÎïºÍÌ¼Ë®»¯ºÏÎï½áºÏÎï	"17720-18-2"	HMDB0006809	Organic oxygen compounds	Organooxygen compounds	Carbohydrates and carbohydrate conjugates	-	-	-	-	-	-	-	161234	OC[C@H]1O[C@H]([C@H](O)[C@@H]1O)[N+]1=CC=CC(=C1)C(O)=O	PUEDDPCUCPRQNY-ZYUZMQFOSA-O	3.88978e+07	3.88598e+07	2.11114e+07	3.82907e+07	3.13988e+07	2.49933e+07	2.69857e+07	2.46565e+07	3.42899e+07	2.70086e+07	0.169247	0.787654	-0.344367	Not Significant
Com_594_pos	Kainic acid		P	C10H15NO4	213.1	214.108	3.04074	[M+H]+	5.604	0.57	1	C18	Organic acids and derivatives	ÓÐ»úËá¼°ÆäÑÜÉúÎï	Carboxylic acids and derivatives	ôÈËá¼°ÆäÑÜÉúÎï	Amino acids, peptides, and analogues	°±»ùËá¡¢ëÄºÍÀàËÆÎï	"487-79-6"	HMDB0253757	Organic acids and derivatives	Carboxylic acids and derivatives	Amino acids, peptides, and analogues	-	C12819	-	-	-	-	-	10255	CC(=C)C1CNC(C1CC(O)=O)C(O)=O	VLSMHEGGTFMBBZ-UHFFFAOYSA-N	4.18694e+06	5.1532e+06	3.36835e+06	4.87156e+06	4.18493e+06	3.81858e+06	3.74821e+06	6.282e+06	4.39501e+06	4.50843e+06	0.879831	1.02581	0.0367582	Not Significant
Com_1719_pos	Thiamine monophosphate		P	C12H18N4O4PS+	345.079	345.078	0.0691	[M+H]+	1.358	0.62	1	C18	Organoheterocyclic compounds	ÓÐ»úÔÓ»·»¯ºÏÎï	Diazines	¶þàºÀà	Pyrimidines and pyrimidine derivatives	à×à¤ºÍà×à¤ÑÜÉúÎï	"273724-21-3"	HMDB0002666	Organoheterocyclic compounds	Diazines	Pyrimidines and pyrimidine derivatives	Thiamin monophosphate; Thiamine monophosphate; Thiamin phosphate; Thiamine phosphate; TMP	C01081	map00730;map01100	-	-	-	-	1131	CC1=C(SC=[N+]1CC2=CN=C(N=C2N)C)CCOP(=O)(O)O	HZSAJDVWZRBGIF-UHFFFAOYSA-O	8.04974e+06	8.12247e+06	526514	6.07984e+06	1.26105e+07	1.34194e+07	1.77038e+07	1.41112e+07	5.69464e+06	1.44612e+07	0.00598458	2.53945	1.34451	Upregulated
Com_2155_pos	Coproporphyrin III		P	C36H38N4O8	654.269	655.277	0.66556	[M+H]+	6.623	0.97	1	C18	Organoheterocyclic compounds	ÓÐ»úÔÓ»·»¯ºÏÎï	Tetrapyrroles and derivatives	ËÄßÁ¿©¼°ÆäÑÜÉúÎï	Porphyrins	ß²ßø	"14643-66-4"	HMDB0000570	Organoheterocyclic compounds	Tetrapyrroles and derivatives	Porphyrins	Coproporphyrin III	C05770	map00860;map01100;map01110	-	-	-	-	114935	CC1=C(CCC(O)=O)/C2=C/C3=N/C(=C\C4=C(C)C(CCC(O)=O)=C(N4)/C=C4\N=C(\C=C\1/N\2)C(C)=C4CCC(O)=O)/C(CCC(O)=O)=C3C	JWFCYWSMNRLXLX-UJJXFSCMSA-N	2.82081e+06	1.33214e+06	659469	1.21116e+06	1.0658e+06	2.52448e+06	1.41504e+06	4.8984e+06	1.5059e+06	2.47593e+06	0.360913	1.64416	0.717348	Not Significant
Com_150_pos	Pi-Methylimidazoleacetic acid		P	C6H8N2O2	140.059	141.066	0.89685	[M+H]+	1.472	0.66	1	C18	Organoheterocyclic compounds	ÓÐ»úÔÓ»·»¯ºÏÎï	Azoles	ßòÀà	Imidazoles	ßäßòÀà	"1071661-55-6"	HMDB0004988	Organoheterocyclic compounds	Azoles	Imidazoles	-	-	-	-	-	-	-	6451814	CN1C=NC=C1CC(O)=O	UJCGYTCAMOHYCG-UHFFFAOYSA-N	1.09992e+07	1.67159e+07	130552	1.30507e+07	1.68152e+07	1.99279e+07	1.74576e+07	2.38276e+07	1.02241e+07	1.95071e+07	0.0549366	1.90795	0.932024	Not Significant
Com_1291_pos	all-trans-4-Oxoretinoic acid		P	C20H26O3	314.188	297.186	2.01147	[M+H-H2O]+	7.209	0.83	1	C18	Lipids and lipid-like molecules	Ö¬ÖÊºÍÀàÖ¬·Ö×Ó	Prenol lipids	ÒìÎìÏ©´¼Ö¬	Retinoids	ÀàÊÓ»Æ´¼	"38030-57-8"	HMDB0006285	Lipids and lipid-like molecules	Prenol lipids	Retinoids	all-trans-4-Oxoretinoic acid	C16678	map00830;map01100	LMPR01090026	Prenol Lipids [PR]	Isoprenoids [PR01]	Retinoids [PR0109]	6437063	C\C(\C=C\C1=C(C)C(=O)CCC1(C)C)=C/C=C/C(/C)=C/C(O)=O	GGCUJPCCTQNTJF-FRCNGJHJSA-N	1.83241e+08	1.77394e+08	1.80247e+08	1.64109e+08	2.74809e+08	1.68575e+08	1.82665e+08	1.57992e+08	1.76248e+08	1.9601e+08	0.492999	1.11213	0.153323	Not Significant
Com_1881_pos	Dipivefrin		P	C19H29NO5	351.205	374.193	2.0232	[M+Na]+	5.634	0.59	1	C18	Benzenoids	±½Àà»¯ºÏÎï	Phenol esters	±½·Óõ¥	-	-	"64019-93-8"	HMDB0001008	Organoheterocyclic compounds	Tetrapyrroles and derivatives	Bilirubins	-	C06963	-	-	-	-	-	3105	CC(C)(C)C(=O)OC1=C(C=C(C=C1)C(CNC)O)OC(=O)C(C)(C)C	OCUJLLGVOUDECM-UHFFFAOYSA-N	694931	940601	901648	1.26811e+06	791752	1.2966e+06	969108	852818	951322	977569	0.877696	1.02759	0.0392654	Not Significant
Com_828_pos	Tiglyl carnitine		P	C12H21NO4	243.147	244.155	1.80282	[M+H]+	5.277	0.95	1	C18	Lipids and lipid-like molecules	Ö¬ÖÊºÍÀàÖ¬·Ö×Ó	Fatty Acyls	Ö¬·¾õ£Àà	Fatty acid esters	Ö¬·¾Ëáõ¥	"64681-36-3"	HMDB0002366	Lipids and lipid-like molecules	Fatty Acyls	Fatty acid esters	-	-	-	LMFA07070108	Fatty Acyls [FA]	Fatty esters [FA07]	Fatty acyl carnitines [FA0707]	91825636	C\C=C(/C)C(=O)O[C@H](CC([O-])=O)C[N+](C)(C)C	WURBQCVBQNMUQT-OLKPEBQYSA-N	3.10659e+07	3.77298e+07	4.85811e+07	3.13985e+07	4.94407e+07	3.22553e+07	4.14751e+07	2.7807e+07	3.71939e+07	3.77445e+07	0.9335	1.0148	0.0212024	Not Significant
Com_1918_pos	Tetrahydrocortisone		P	C21H32O5	364.225	387.215	2.00129	[M+Na]+	7.087	0.68	1	C18	Lipids and lipid-like molecules	Ö¬ÖÊºÍÀàÖ¬·Ö×Ó	Steroids and steroid derivatives	Àà¹Ì´¼ºÍÀà¹Ì´¼ÑÜÉúÎï	Hydroxysteroids	ôÇ»ùÀà¹Ì´¼	"53-05-4"	HMDB0000903	Lipids and lipid-like molecules	Steroids and steroid derivatives	Hydroxysteroids	Tetrahydrocortisone; Urocortisone	C05470	map00140	LMST02030098	Sterol Lipids [ST]	Steroids [ST02]	C21 steroids (gluco/mineralocorticoids, progestogins) and derivatives [ST0203]	12444617	[H][C@@]12CC[C@](O)(C(=O)CO)[C@@]1(C)CC(=O)[C@@]1([H])[C@@]2([H])CC[C@@]2([H])C[C@@H](O)CC[C@]12C	SYGWGHVTLUBCEM-SDYDLROXSA-N	1.184e+07	1.05798e+07	1.00931e+07	9.82925e+06	8.62063e+06	1.4001e+07	1.64473e+07	1.52349e+07	1.05855e+07	1.35759e+07	0.144395	1.2825	0.358957	Not Significant
Com_1926_pos	Beta-Cortol		P	C21H36O5	368.256	391.246	1.17565	[M+Na]+	7.474	0.64	1	C18	Lipids and lipid-like molecules	Ö¬ÖÊºÍÀàÖ¬·Ö×Ó	Steroids and steroid derivatives	Àà¹Ì´¼ºÍÀà¹Ì´¼ÑÜÉúÎï	Hydroxysteroids	ôÇ»ùÀà¹Ì´¼	"667-65-2"	HMDB0005821	Lipids and lipid-like molecules	Steroids and steroid derivatives	Hydroxysteroids	-	-	-	LMST02030229	Sterol Lipids [ST]	Steroids [ST02]	C21 steroids (gluco/mineralocorticoids, progestogins) and derivatives [ST0203]	439451	[H][C@@]12CC[C@](O)([C@H](O)CO)[C@@]1(C)C[C@H](O)[C@@]1([H])[C@@]2([H])CC[C@]2([H])C[C@H](O)CC[C@]12C	FFPUNPBUZDTHJI-ZFOKFBPFSA-N	5.0814e+07	7.13252e+07	4.85447e+07	6.78253e+07	1.12505e+08	4.7002e+07	7.21861e+07	1.24051e+08	5.96273e+07	8.89362e+07	0.169625	1.49154	0.576798	Not Significant
Com_1189_pos	D-Erythro-dihydrosphingosine		P	C18H39NO2	301.298	284.295	0.4172	[M+H-H2O]+	8.168	0.93	1	C18	Organic nitrogen compounds	ÓÐ»úµª»¯ºÏÎï	Organonitrogen compounds	ÓÐ»úµª»¯ºÏÎï	Amines	°·Àà	"764-22-7"	HMDB0000269	Organic nitrogen compounds	Organonitrogen compounds	Amines	Sphinganine; Dihydrosphingosine; 2-Amino-1,3-dihydroxyoctadecane	C00836	map00600;map01100;map04071	LMSP01020001	Sphingolipids [SP]	Sphingoid bases [SP01]	Sphinganines [SP0102]	91486	CCCCCCCCCCCCCCC[C@@H](O)[C@@H](N)CO	OTKJDMGTUTTYMP-ZWKOTPCHSA-N	9.84713e+07	1.10862e+08	7.65757e+07	8.26194e+07	6.78805e+07	1.0429e+08	9.65423e+07	1.49359e+08	9.2132e+07	1.04518e+08	0.529678	1.13444	0.181977	Not Significant
Com_899_pos	2'-Deoxyadenosine		P	C10H13N5O3	251.102	252.109	0.98888	[M+H]+	3.648	0.73	1	C18	Nucleosides, nucleotides, and analogues	ºËÜÕ¡¢ºËÜÕËáºÍÀàËÆÎï	Purine nucleosides	àÑßÊºËÜÕ	Purine 2'-deoxyribonucleosides	àÑßÊ2'-ÍÑÑõºËÌÇºËÜÕ	"958-09-8"	HMDB0000101	Nucleosides, nucleotides, and analogues	Purine nucleosides	Purine 2'-deoxyribonucleosides	Deoxyadenosine; 2'-Deoxyadenosine	C00559	map00230;map01100	-	-	-	-	13730	NC1=C2N=CN([C@H]3C[C@H](O)[C@@H](CO)O3)C2=NC=N1	OLXZPDWKRNYJJZ-RRKCRQDMSA-N	1.27943e+07	2.03782e+07	1.25287e+07	2.65312e+07	9.15217e+06	1.71164e+07	2.07512e+07	2.78372e+07	1.80581e+07	1.87142e+07	0.90256	1.03634	0.051491	Not Significant
Com_1109_pos	Epsilon-(gamma-glutamyl)-lysine		P	C11H21N3O5	275.148	276.155	0.14428	[M+H]+	1.373	0.89	1	C18	Organic acids and derivatives	ÓÐ»úËá¼°ÆäÑÜÉúÎï	Carboxylic acids and derivatives	ôÈËá¼°ÆäÑÜÉúÎï	Amino acids, peptides, and analogues	°±»ùËá¡¢ëÄºÍÀàËÆÎï	"-"	HMDB0003869	Organic acids and derivatives	Carboxylic acids and derivatives	Amino acids, peptides, and analogues	-	C21730	-	-	-	-	-	7015684	N[C@@H](CCCCNC(=O)CC[C@H](N)C(O)=O)C(O)=O	JPKNLFVGUZRHOB-YUMQZZPRSA-N	4.44784e+07	4.31721e+07	1.6282e+07	5.32885e+07	5.6054e+07	7.2355e+07	4.91753e+07	5.88542e+07	3.93052e+07	5.91096e+07	0.0786822	1.50386	0.588672	Not Significant
Com_558_pos	2-Amino-4-(2-aminophenyl)-4-oxobutanoic acid		P	C10H12N2O3	208.085	209.093	2.47892	[M+H]+	4.872	0.95	1	C18	Organic oxygen compounds	ÓÐ»úÑõ»¯ºÏÎï	Organooxygen compounds	ÓÐ»úÑõ»¯ºÏÎï	Carbonyl compounds	ôÊ»ù»¯ºÏÎï	"343-65-7"	HMDB0250769	Organic oxygen compounds	Organooxygen compounds	Carbonyl compounds	-	C01718	-	-	-	-	-	846	NC(CC(=O)C1=CC=CC=C1N)C(O)=O	YGPSJZOEDVAXAB-UHFFFAOYSA-N	3.71614e+07	3.60944e+07	4.58908e+07	3.85951e+07	2.26451e+07	2.16667e+07	2.92546e+07	7.45235e+07	3.94354e+07	3.70225e+07	0.856754	0.938812	-0.0910912	Not Significant
Com_1841_pos	Batilol		P	C21H44O3	344.329	367.319	0.81237	[M+Na]+	11.203	0.83	1	C18	Lipids and lipid-like molecules	Ö¬ÖÊºÍÀàÖ¬·Ö×Ó	Glycerolipids	¸ÊÓÍÖ¬	Monoradylglycerols	µ¥õ£»ù¸ÊÓÍ	"544-62-7"	HMDB0248884	Lipids and lipid-like molecules	Glycerolipids	Monoradylglycerols	-	C13858	-	-	-	-	-	-	CCCCCCCCCCCCCCCCCCOCC(O)CO	OGBUMNBNEWYMNJ-UHFFFAOYSA-N	5.76643e+06	3.45432e+06	2.90225e+06	2.87672e+06	4.91025e+06	5.81612e+06	7.79122e+06	4.9111e+06	3.74993e+06	5.85717e+06	0.0716398	1.56194	0.643339	Not Significant
Com_1765_pos	3-Oxo-4,6-choladien-24-oic acid		P	C24H34O3	370.251	353.248	0.74749	[M+H-H2O]+	6.695	0.84	1	C18	Lipids and lipid-like molecules	Ö¬ÖÊºÍÀàÖ¬·Ö×Ó	Steroids and steroid derivatives	Àà¹Ì´¼ºÍÀà¹Ì´¼ÑÜÉúÎï	Bile acids, alcohols and derivatives	µ¨Ö­Ëá¡¢´¼¼°ÆäÑÜÉúÎï	"88179-71-9"	HMDB0000476	Lipids and lipid-like molecules	Steroids and steroid derivatives	Bile acids, alcohols and derivatives	-	-	-	LMST04010235	Sterol Lipids [ST]	Bile acids and derivatives [ST04]	C24 bile acids, alcohols, and derivatives [ST0401]	5283992	[H][C@@]12CC[C@H]([C@H](C)CCC(O)=O)[C@@]1(C)CC[C@@]1([H])[C@@]2([H])C=CC2=CC(=O)CC[C@]12C	CREVIXFSUWYGRJ-IHMUCKAYSA-N	7.99369e+06	1.43631e+07	1.56095e+07	8.08127e+06	6.99859e+06	6.01409e+06	9.94845e+06	1.22955e+07	1.15119e+07	8.81417e+06	0.317857	0.765658	-0.385227	Not Significant
Com_2136_pos	1-Stearoyl-sn-glycero-3-phosphocholine		P	C26H54NO7P	523.364	524.371	0.23909	[M+H]+	10.262	0.99	1	C18	Lipids and lipid-like molecules	Ö¬ÖÊºÍÀàÖ¬·Ö×Ó	Glycerophospholipids	¸ÊÓÍÁ×Ö¬	Glycerophosphocholines	¸ÊÓÍÁ×Ëáµ¨¼î	"19420-57-6"	HMDB0010384	Lipids and lipid-like molecules	Glycerophospholipids	Glycerophosphocholines	-	-	-	LMGP01050026	Glycerophospholipids [GP]	Glycerophosphocholines [GP01]	Monoacylglycerophosphocholines [GP0105]	497299	CCCCCCCCCCCCCCCCCC(=O)OC[C@@H](O)COP([O-])(=O)OCC[N+](C)(C)C	IHNKQIMGVNPMTC-RUZDIDTESA-N	2.12116e+09	1.75703e+09	2.72134e+09	3.20959e+09	3.43552e+09	3.38106e+09	3.50105e+09	4.51376e+09	2.45228e+09	3.70785e+09	0.0242344	1.512	0.596456	Not Significant
Com_1335_pos	Adrenosterone		P	C19H24O3	300.173	301.18	0.05932	[M+H]+	6.108	0.93	1	C18	Lipids and lipid-like molecules	Ö¬ÖÊºÍÀàÖ¬·Ö×Ó	Steroids and steroid derivatives	Àà¹Ì´¼ºÍÀà¹Ì´¼ÑÜÉúÎï	Androstane steroids	ÐÛçÞÍéÀà¹Ì´¼	"382-45-6"	HMDB0006772	Lipids and lipid-like molecules	Steroids and steroid derivatives	Androstane steroids	Adrenosterone	C05285	map00140	LMST02020126	Sterol Lipids [ST]	Steroids [ST02]	C19 steroids (androgens) and derivatives [ST0202]	223997	[H][C@@]12CCC(=O)[C@@]1(C)CC(=O)[C@@]1([H])[C@@]2([H])CCC2=CC(=O)CC[C@]12C	RZRPTBIGEANTGU-IRIMSJTPSA-N	1.95014e+07	9.18275e+06	6.10597e+06	2.13634e+07	7.07405e+06	8.56872e+06	1.15326e+07	2.75041e+07	1.40384e+07	1.36699e+07	0.953209	0.97375	-0.0383765	Not Significant
Com_1002_pos	Thiamine		P	C12H16N4OS	264.104	265.112	0.20151	[M+H]+	1.38	0.82	1	C18	Organoheterocyclic compounds	ÓÐ»úÔÓ»·»¯ºÏÎï	Diazines	¶þàºÀà	Pyrimidines and pyrimidine derivatives	à×à¤ºÍà×à¤ÑÜÉúÎï	"67-03-8"	HMDB0000235	Organoheterocyclic compounds	Diazines	Pyrimidines and pyrimidine derivatives	Thiamine; Thiamin; Vitamin B1; Aneurin; Antiberiberi factor	C00378	map00730;map01100;map02010;map04122;map04977	-	-	-	-	1130	CC1=C(SC=[N+]1CC2=CN=C(N=C2N)C)CCO	JZRWCGZRTZMZEH-UHFFFAOYSA-N	1.18817e+07	9.78902e+06	918425	1.73072e+07	4.08411e+07	2.69569e+07	3.53552e+07	2.14038e+07	9.9741e+06	3.11392e+07	0.00851024	3.12201	1.64248	Upregulated
Com_1238_pos	11beta-Hydroxyandrosterone		P	C19H30O3	306.219	289.216	0.19877	[M+H-H2O]+	7.872	0.69	1	C18	Lipids and lipid-like molecules	Ö¬ÖÊºÍÀàÖ¬·Ö×Ó	Steroids and steroid derivatives	Àà¹Ì´¼ºÍÀà¹Ì´¼ÑÜÉúÎï	Androstane steroids	ÐÛçÞÍéÀà¹Ì´¼	"57-61-4"	HMDB0002984	Lipids and lipid-like molecules	Steroids and steroid derivatives	Androstane steroids	-	C14606	-	LMST02020086	Sterol Lipids [ST]	Steroids [ST02]	C19 steroids (androgens) and derivatives [ST0202]	10286365	[H][C@@]12CCC(=O)[C@@]1(C)C[C@H](O)[C@@]1([H])[C@@]2([H])CC[C@@]2([H])C[C@H](O)CC[C@]12C	PIXFHVWJOVNKQK-PTXZMSDUSA-N	6.52606e+07	3.35654e+07	4.35828e+07	5.48658e+07	1.59968e+07	3.87329e+07	5.75537e+07	1.03311e+08	4.93186e+07	5.38985e+07	0.824451	1.09286	0.128113	Not Significant
Com_2146_pos	Biliverdin		P	C33H34N4O6	582.248	583.255	0.28936	[M+H]+	6.419	0.97	1	C18	Organoheterocyclic compounds	ÓÐ»úÔÓ»·»¯ºÏÎï	Tetrapyrroles and derivatives	ËÄßÁ¿©¼°ÆäÑÜÉúÎï	Bilirubins	µ¨ºìËØ	"856699-18-8"	HMDB0001008	Organoheterocyclic compounds	Tetrapyrroles and derivatives	Bilirubins	Biliverdin; Biliverdin IX alpha	C00500	map00860;map01100;map01110	-	-	-	-	5353439	CC1=C(C=C)\C(NC1=O)=C\C1=C(C)C(CCC(O)=O)=C(N1)\C=C1/N=C(/C=C2\NC(=O)C(C=C)=C2C)C(C)=C1CCC(O)=O	QBUVFDKTZJNUPP-BBROENKCSA-N	6.10419e+07	6.5925e+07	7.66205e+07	4.67074e+07	8.50147e+07	1.02316e+08	7.19726e+07	6.73013e+07	6.25737e+07	8.16512e+07	0.105103	1.30488	0.383917	Not Significant
Com_193_pos	Cyclo(Ala-Gly)		P	C5H8N2O2	128.059	151.048	1.58402	[M+Na]+	1.312	0.85	1	C18	Organic acids and derivatives	ÓÐ»úËá¼°ÆäÑÜÉúÎï	Carboxylic acids and derivatives	ôÈËá¼°ÆäÑÜÉúÎï	Amino acids, peptides, and analogues	°±»ùËá¡¢ëÄºÍÀàËÆÎï	"4526-77-6"	HMDB0031547	Organic acids and derivatives	Carboxylic acids and derivatives	Amino acids, peptides, and analogues	-	-	-	-	-	-	-	107297	CC1NC(=O)CNC1=O	ICCHEGCKVBMSTF-UHFFFAOYSA-N	6.50126e+06	1.07818e+07	9.68532e+06	7.4164e+06	1.52651e+07	1.22177e+07	1.59412e+07	1.44541e+07	8.59619e+06	1.44695e+07	0.00371496	1.68325	0.75125	Not Significant
Com_10_pos	4-Carboxypyrazole		P	C4H4N2O2	112.027	113.035	1.06512	[M+H]+	0.624	0.74	1	C18	Organoheterocyclic compounds	ÓÐ»úÔÓ»·»¯ºÏÎï	Azoles	ßòÀà	Pyrazoles	ßÁßòÀà	"37718-11-9"	HMDB0060760	Organoheterocyclic compounds	Azoles	Pyrazoles	-	-	-	-	-	-	-	3015937	OC(=O)C1=CNN=C1	IMBBXSASDSZJSX-UHFFFAOYSA-N	4.05557e+08	4.41357e+08	4.03499e+08	4.34338e+08	4.29917e+08	3.58403e+08	3.93479e+08	4.05272e+08	4.21188e+08	3.96768e+08	0.218573	0.942021	-0.0861691	Not Significant
Com_533_pos	Acetylcarnitine		P	C9H17NO4	203.116	204.123	0.76896	[M+H]+	1.51	1	1	C18	Lipids and lipid-like molecules	Ö¬ÖÊºÍÀàÖ¬·Ö×Ó	Fatty Acyls	Ö¬·¾õ£Àà	Fatty acid esters	Ö¬·¾Ëáõ¥	"14992-62-2"	HMDB0240773	Lipids and lipid-like molecules	Fatty Acyls	Fatty acid esters	O-Acetylcarnitine; O-Acetyl-L-carnitine	C02571	map04931	LMFA07070060	Fatty Acyls [FA]	Fatty esters [FA07]	Fatty acyl carnitines [FA0707]	1	CC(=O)OC(CC([O-])=O)C[N+](C)(C)C	RDHQFKQIGNGIED-UHFFFAOYSA-N	2.63227e+09	3.2224e+09	3.3434e+09	3.24185e+09	3.40255e+09	1.58936e+09	2.12375e+09	4.38403e+09	3.10998e+09	2.87492e+09	0.730414	0.924418	-0.113382	Not Significant
Com_37_pos	2-Amino-1-phenylethanol		P	C8H11NO	137.084	120.081	0.65618	[M+H-H2O]+	5.026	1	1	C18	Organic nitrogen compounds	ÓÐ»úµª»¯ºÏÎï	Organonitrogen compounds	ÓÐ»úµª»¯ºÏÎï	Amines	°·Àà	"7568-93-6"	HMDB0001065	Organic nitrogen compounds	Organonitrogen compounds	Amines	-	C02735	-	-	-	-	-	1000	NCC(O)C1=CC=CC=C1	ULSIYEODSMZIPX-UHFFFAOYSA-N	1.25465e+10	1.20586e+10	1.53219e+10	1.81579e+10	1.27005e+10	1.41358e+10	1.2032e+10	1.06431e+10	1.45212e+10	1.23778e+10	0.225077	0.852397	-0.230402	Not Significant
Com_1009_pos	Agomelatine		P	C15H17NO2	243.126	266.114	2.84388	[M+Na]+	5.357	0.62	1	C18	Organic acids and derivatives	ÓÐ»úËá¼°ÆäÑÜÉúÎï	Carboxylic acids and derivatives	ôÈËá¼°ÆäÑÜÉúÎï	Carboxylic acid derivatives	ôÈËáÑÜÉúÎï	"138112-76-2"	HMDB0015636	Organic acids and derivatives	Carboxylic acids and derivatives	Carboxylic acid derivatives	-	D02578	-	-	-	-	-	82148	COC1=CC2=C(C=CC=C2CCNC(C)=O)C=C1	YJYPHIXNFHFHND-UHFFFAOYSA-N	1.83183e+06	2.55201e+06	2.51109e+06	1.6198e+06	5.18898e+06	3.01004e+06	4.098e+06	3.88525e+06	2.12868e+06	4.04557e+06	0.00914565	1.9005	0.926381	Not Significant
Com_1358_pos	11-Beta-hydroxyandrostenedione		P	C19H26O3	302.188	303.196	0.38428	[M+H]+	6.125	0.89	1	C18	Lipids and lipid-like molecules	Ö¬ÖÊºÍÀàÖ¬·Ö×Ó	Steroids and steroid derivatives	Àà¹Ì´¼ºÍÀà¹Ì´¼ÑÜÉúÎï	Androstane steroids	ÐÛçÞÍéÀà¹Ì´¼	"382-44-5"	HMDB0006773	Organoheterocyclic compounds	Oxazinanes	Morpholines	11beta-Hydroxyandrost-4-ene-3,17-dione; Androst-4-ene-3,17-dione-11beta-ol; 4-Androsten-11beta-ol-3,17-dione	C05284	map00140	LMST02020066	Sterol Lipids [ST]	Steroids [ST02]	C19 steroids (androgens) and derivatives [ST0202]	4762	[H][C@@]12CCC(=O)[C@@]1(C)C[C@H](O)[C@@]1([H])[C@@]2([H])CCC2=CC(=O)CC[C@]12C	WSCUHXPGYUMQEX-KCZNZURUSA-N	1.67028e+08	6.82258e+07	4.84733e+07	1.85069e+08	7.2931e+07	7.84817e+07	8.38732e+07	1.42211e+08	1.17199e+08	9.43743e+07	0.569982	0.805247	-0.312497	Not Significant
Com_104_pos	2-Acetyl-3-ethylpyrazine		P	C8H10N2O	150.079	133.076	2.2815	[M+H-H2O]+	4.906	0.93	1	C18	Organic oxygen compounds	ÓÐ»úÑõ»¯ºÏÎï	Organooxygen compounds	ÓÐ»úÑõ»¯ºÏÎï	Carbonyl compounds	ôÊ»ù»¯ºÏÎï	"32974-92-8"	HMDB0029410	Organic oxygen compounds	Organooxygen compounds	Carbonyl compounds	-	-	-	-	-	-	-	61918	CCC1=NC=CN=C1C(C)=O	PPJSYGVFDJEMRP-UHFFFAOYSA-N	1.26413e+06	1.52939e+06	1.68534e+06	993865	180178	142461	67833.9	2.95583e+06	1.36818e+06	836576	0.48989	0.611451	-0.709691	Not Significant
Com_647_pos	Caryophyllene oxide		P	C15H24O	220.183	221.19	0.25361	[M+H]+	9.301	0.7	1	C18	Lipids and lipid-like molecules	Ö¬ÖÊºÍÀàÖ¬·Ö×Ó	Prenol lipids	ÒìÎìÏ©´¼Ö¬	Sesquiterpenoids	±¶°ëÝÆÀà	"1139-30-6"	HMDB0036789	Lipids and lipid-like molecules	Prenol lipids	Sesquiterpenoids	-	C16908	-	-	-	-	-	14350	CC12CCC3C(CC3(C)C)C(=C)CCC1O2	NVEQFIOZRFFVFW-UHFFFAOYSA-N	3.24565e+07	2.56129e+07	2.97826e+07	2.34137e+07	2.57741e+07	2.49515e+07	2.56359e+07	2.41181e+07	2.78164e+07	2.51199e+07	0.240217	0.90306	-0.147107	Not Significant
Com_1949_pos	Palmitoylcarnitine		P	C23H46NO4+	400.343	400.342	0.63958	[M+H]+	8.305	0.98	1	C18	Lipids and lipid-like molecules	Ö¬ÖÊºÍÀàÖ¬·Ö×Ó	Fatty Acyls	Ö¬·¾õ£Àà	Fatty acid esters	Ö¬·¾Ëáõ¥	"6865-14-1"	HMDB0240783	Lipids and lipid-like molecules	Fatty Acyls	Fatty acid esters	-	-	-	LMFA07070004	Fatty Acyls [FA]	Fatty esters [FA07]	Fatty acyl carnitines [FA0707]	462	CCCCCCCCCCCCCCCC(=O)OC(CC(=O)O)C[N+](C)(C)C	XOMRRQXKHMYMOC-UHFFFAOYSA-O	6.56803e+09	8.64074e+09	5.9547e+09	2.99286e+09	4.84636e+09	4.20589e+09	4.92413e+09	1.59066e+10	6.03908e+09	7.47075e+09	0.655217	1.23707	0.306923	Not Significant
Com_1146_pos	sn-Glycero-3-phosphocholine		P	C8H20NO6P	257.103	280.092	0.78421	[M+Na]+	1.324	0.99	1	C18	Lipids and lipid-like molecules	Ö¬ÖÊºÍÀàÖ¬·Ö×Ó	Glycerophospholipids	¸ÊÓÍÁ×Ö¬	Glycerophosphocholines	¸ÊÓÍÁ×Ëáµ¨¼î	"28319-77-9"	HMDB0000086	Lipids and lipid-like molecules	Glycerophospholipids	Glycerophosphocholines	sn-Glycero-3-phosphocholine; Glycerophosphocholine	C00670	map00564;map00565;map05231	-	-	-	-	657272	C[N+](C)(C)CCOP([O-])(=O)OC[C@H](O)CO	SUHOQUVVVLNYQR-MRVPVSSYSA-N	3.17631e+08	3.20648e+08	2.1511e+08	7.03293e+07	6.97132e+07	2.61244e+08	2.4846e+08	1.97204e+08	2.3093e+08	1.94155e+08	0.633957	0.840754	-0.250245	Not Significant
Com_1162_pos	O-Nornuciferine		P	C18H19NO2	281.142	282.15	3.54484	[M+H]+	6.896	0.59	1	C18	Alkaloids and derivatives	ÉúÎï¼î¼°ÆäÑÜÉúÎï	Aporphines	°¢ÆÓ·ÈÀà	-	-	"3153-55-7"	HMDB0030312	Alkaloids and derivatives	Aporphines	-	-	-	-	-	-	-	-	5319512	COC1=C(O)C=C2CCN(C)C3CC4=CC=CC=C4C1=C23	AKXOIHNFHOEPHN-UHFFFAOYSA-N	9.42329e+07	7.18129e+07	3.57577e+07	7.1741e+06	1.9165e+07	2.95266e+07	5.11026e+06	8.97529e+07	5.22444e+07	3.58887e+07	0.564036	0.686939	-0.541746	Not Significant
Com_604_pos	Meconine		P	C10H10O4	194.058	217.047	1.11524	[M+Na]+	5.989	0.58	1	C18	Organoheterocyclic compounds	ÓÐ»úÔÓ»·»¯ºÏÎï	Isocoumarans	ÒìÏã¶¹ËØÀà	Isobenzofuranones	Òì±½²¢ß»à«ÍªÀà	"569-31-3"	HMDB0032652	Organoheterocyclic compounds	Isocoumarans	Isobenzofuranones	-	-	-	-	-	-	-	68437	COC1=C(OC)C2=C(COC2=O)C=C1	ORFFGRQMMWVHIB-UHFFFAOYSA-N	2.97354e+08	3.15796e+08	3.24754e+08	2.51351e+08	3.19842e+08	2.81378e+08	3.26962e+08	2.90719e+08	2.97314e+08	3.04725e+08	0.720103	1.02493	0.0355231	Not Significant
Com_550_pos	Eugenol acetate		P	C12H14O3	206.094	207.102	4.29993	[M+H]+	5.157	0.73	1	C18	Benzenoids	±½Àà»¯ºÏÎï	Phenol esters	±½·Óõ¥	-	-	"93-28-7"	HMDB0034122	Benzenoids	Phenol esters	-	-	C14567	-	-	-	-	-	7136	COC1=C(OC(C)=O)C=CC(CC=C)=C1	SCCDQYPEOIRVGX-UHFFFAOYSA-N	1.04821e+06	1.0787e+06	1.28566e+06	624570	1.16713e+06	404823	1.12973e+06	884316	1.00929e+06	896500	0.63204	0.888252	-0.170959	Not Significant
Com_1003_pos	L-Valyl-L-phenylalanine		P	C14H20N2O3	264.147	265.155	1.91537	[M+H]+	5.435	0.7	1	C18	Organic acids and derivatives	ÓÐ»úËá¼°ÆäÑÜÉúÎï	Carboxylic acids and derivatives	ôÈËá¼°ÆäÑÜÉúÎï	Amino acids, peptides, and analogues	°±»ùËá¡¢ëÄºÍÀàËÆÎï	"3918-92-1"	HMDB0029134	Organic acids and derivatives	Carboxylic acids and derivatives	Amino acids, peptides, and analogues	-	-	-	-	-	-	-	6993119	CC(C)[C@H](N)C(=O)N[C@@H](CC1=CC=CC=C1)C(O)=O	GJNDXQBALKCYSZ-RYUDHWBXSA-N	2.0373e+07	5.7871e+06	5.86016e+06	1.38915e+07	6.94077e+07	4.83124e+07	6.87934e+06	2.69647e+07	1.14779e+07	3.7891e+07	0.106944	3.30121	1.72299	Not Significant
Com_32_pos	m-Anisaldehyde		P	C8H8O2	136.052	119.049	1.21789	[M+H-H2O]+	5.066	0.85	1	C18	Benzenoids	±½Àà»¯ºÏÎï	Benzene and substituted derivatives	±½¼°ÆäÈ¡´úÑÜÉúÎï	Benzoyl derivatives	±½¼×õ£ÑÜÉúÎï	"591-31-1"	HMDB0031459	Benzenoids	Benzene and substituted derivatives	Benzoyl derivatives	-	-	-	-	-	-	-	11569	COC1=CC(C=O)=CC=C1	WMPDAIZRQDCGFH-UHFFFAOYSA-N	5.40268e+06	4.00036e+06	5.20616e+06	4.10981e+06	4.89555e+06	6.37304e+06	4.30739e+06	4.97467e+06	4.67975e+06	5.13766e+06	0.451755	1.09785	0.134679	Not Significant
Com_137_pos	TRIA-662		P	C7H8N2O	136.064	137.071	0.34829	[M+H]+	1.361	0.86	1	C18	Organoheterocyclic compounds	ÓÐ»úÔÓ»·»¯ºÏÎï	Pyridines and derivatives	ßÁà¤¼°ÆäÑÜÉúÎï	Pyridinecarboxylic acids and derivatives	ßÁà¤ôÈËá¼°ÆäÑÜÉúÎï	"1005-24-9"	HMDB0000699	Organoheterocyclic compounds	Pyridines and derivatives	Pyridinecarboxylic acids and derivatives	-	-	-	-	-	-	-	457	C[N+]1=CC=CC(=C1)C(N)=O	LDHMAVIPBRSVRG-UHFFFAOYSA-O	6.96472e+06	1.10262e+07	4.12001e+06	7.11578e+06	1.60524e+06	6.54091e+06	1.05462e+06	8.30393e+06	7.30667e+06	4.37618e+06	0.248033	0.598929	-0.739543	Not Significant
Com_1678_pos	Kyotorphin		P	C15H23N5O4	337.175	338.182	0.5268	[M+H]+	2.52	0.55	1	C18	Organic acids and derivatives	ÓÐ»úËá¼°ÆäÑÜÉúÎï	Carboxylic acids and derivatives	ôÈËá¼°ÆäÑÜÉúÎï	Amino acids, peptides, and analogues	°±»ùËá¡¢ëÄºÍÀàËÆÎï	"70904-56-2"	HMDB0005768	Organic acids and derivatives	Carboxylic acids and derivatives	Amino acids, peptides, and analogues	-	C02993	-	-	-	-	-	123804	N[C@@H](CC1=CC=C(O)C=C1)C(=O)N[C@@H](CCCNC(N)=N)C(O)=O	JXNRXNCCROJZFB-RYUDHWBXSA-N	3.36276e+06	1.49802e+06	2.68927e+06	1.84293e+06	1.57583e+06	6.6805e+06	3.40308e+06	4.77455e+06	2.34824e+06	4.10849e+06	0.179338	1.7496	0.807027	Not Significant
Com_1157_pos	H-Val-Tyr-OH		P	C14H20N2O4	280.142	281.15	1.16994	[M+H]+	5.085	0.66	1	C18	Organic acids and derivatives	ÓÐ»úËá¼°ÆäÑÜÉúÎï	Carboxylic acids and derivatives	ôÈËá¼°ÆäÑÜÉúÎï	Amino acids, peptides, and analogues	°±»ùËá¡¢ëÄºÍÀàËÆÎï	"3061-91-4"	HMDB0029139	Organic acids and derivatives	Carboxylic acids and derivatives	Amino acids, peptides, and analogues	-	-	-	-	-	-	-	7009554	CC(C)[C@H](N)C(=O)N[C@@H](CC1=CC=C(O)C=C1)C(O)=O	VEYJKJORLPYVLO-RYUDHWBXSA-N	3.41204e+07	1.08509e+07	6.96589e+06	1.13409e+07	4.88984e+06	2.14809e+07	1.07014e+07	1.71526e+07	1.58195e+07	1.35562e+07	0.762974	0.856929	-0.222753	Not Significant
Com_2000_pos	27-Hydroxycholesterol		P	C27H46O2	402.35	425.339	0.17182	[M+Na]+	8.818	0.63	1	C18	Lipids and lipid-like molecules	Ö¬ÖÊºÍÀàÖ¬·Ö×Ó	Steroids and steroid derivatives	Àà¹Ì´¼ºÍÀà¹Ì´¼ÑÜÉúÎï	Bile acids, alcohols and derivatives	µ¨Ö­Ëá¡¢´¼¼°ÆäÑÜÉúÎï	"20380-11-4"	HMDB0002103	Lipids and lipid-like molecules	Steroids and steroid derivatives	Bile acids, alcohols and derivatives	Cholest-5-ene-3beta,26-diol; Cholest-5-ene-3beta,27-diol; 26-Hydroxycholesterol; 27-Hydroxycholesterol	C15610	map00120;map01066;map04979	LMST01010088	Sterol Lipids [ST]	Sterols [ST01]	Cholesterol and derivatives [ST0101]	123976	[H][C@@]1(CC[C@@]2([H])[C@]3([H])CC=C4C[C@@H](O)CC[C@]4(C)[C@@]3([H])CC[C@]12C)[C@H](C)CCC[C@@H](C)CO	FYHRJWMENCALJY-YSQMORBQSA-N	1.95912e+07	3.38118e+07	3.96964e+07	7.77237e+06	3.40996e+07	7.47251e+07	6.6919e+07	3.60431e+07	2.52179e+07	5.29467e+07	0.0714191	2.09957	1.07009	Not Significant
Com_1207_pos	1-Monomyristin		P	C17H34O4	302.246	285.242	0.19117	[M+H-H2O]+	8.925	0.9	1	C18	Lipids and lipid-like molecules	Ö¬ÖÊºÍÀàÖ¬·Ö×Ó	Glycerolipids	¸ÊÓÍÖ¬	Monoradylglycerols	µ¥õ£»ù¸ÊÓÍ	"589-68-4"	HMDB0304951	Lipids and lipid-like molecules	Glycerolipids	Monoradylglycerols	-	-	-	-	-	-	-	79050	CCCCCCCCCCCCCC(=O)OCC(O)CO	DCBSHORRWZKAKO-UHFFFAOYSA-N	4.85474e+07	5.24177e+07	5.71931e+07	3.74032e+07	3.75036e+07	3.68585e+07	4.09758e+07	3.23993e+07	4.88903e+07	3.69343e+07	0.0398053	0.755451	-0.40459	Not Significant
Com_1112_pos	Biotin sulfone		P	C10H16N2O5S	276.078	277.086	1.9988	[M+H]+	5.088	0.67	1	C18	Organoheterocyclic compounds	ÓÐ»úÔÓ»·»¯ºÏÎï	Biotin and derivatives	ÉúÎïËØ¼°ÆäÑÜÉúÎï	-	-	"40720-05-6"	HMDB0004818	Organoheterocyclic compounds	Thienoimidazolidines	-	Biotin sulfone	C20387	map00780	-	-	-	-	21252323	[H][C@]12CS(=O)(=O)[C@@H](CCCCC(O)=O)[C@@]1([H])NC(=O)N2	QPFQYMONYBAUCY-ZKWXMUAHSA-N	168634	170525	107356	67218.1	791794	1.11229e+07	288521	4.11862e+06	128433	4.08046e+06	0.164525	31.7711	4.98964	Not Significant
Com_51_pos	2,3,5-Trimethylpyrazine		P	C7H10N2	122.084	123.092	2.35646	[M+H]+	5.679	0.87	1	C18	Organoheterocyclic compounds	ÓÐ»úÔÓ»·»¯ºÏÎï	Diazines	¶þàºÀà	Pyrazines	ßÁàºÀà	"14667-55-1"	HMDB0031844	Organoheterocyclic compounds	Diazines	Pyrazines	-	-	-	-	-	-	-	26808	CC1=NC(C)=C(C)N=C1	IAEGWXHKWJGQAZ-UHFFFAOYSA-N	1.26218e+08	2.53477e+08	2.82398e+08	9.27151e+07	1.17396e+07	3.96883e+06	2.76176e+07	4.73704e+08	1.88702e+08	1.29257e+08	0.648686	0.684981	-0.545864	Not Significant
Com_1832_pos	N-Acetyllactosamine		P	C14H25NO11	383.143	366.14	0.2171	[M+H-H2O]+	1.452	0.89	1	C18	Organic oxygen compounds	ÓÐ»úÑõ»¯ºÏÎï	Organooxygen compounds	ÓÐ»úÑõ»¯ºÏÎï	Carbohydrates and carbohydrate conjugates	Ì¼Ë®»¯ºÏÎïºÍÌ¼Ë®»¯ºÏÎï½áºÏÎï	"32181-59-2"	HMDB0001542	Organic oxygen compounds	Organooxygen compounds	Carbohydrates and carbohydrate conjugates	-	C00611	-	-	-	-	-	439271	CC(=O)N[C@H]1[C@H](O)O[C@H](CO)[C@@H](O[C@@H]2O[C@H](CO)[C@H](O)[C@H](O)[C@H]2O)[C@@H]1O	KFEUJDWYNGMDBV-LODBTCKLSA-N	2.26847e+07	1.0612e+07	854685	2.11617e+07	1.29197e+07	1.33124e+07	1.75019e+07	3.29704e+07	1.38283e+07	1.91761e+07	0.470028	1.38673	0.471685	Not Significant
Com_2023_pos	Eplerenone		P	C24H30O6	414.204	437.193	1.31695	[M+Na]+	6.801	0.88	1	C18	Lipids and lipid-like molecules	Ö¬ÖÊºÍÀàÖ¬·Ö×Ó	Steroids and steroid derivatives	Àà¹Ì´¼ºÍÀà¹Ì´¼ÑÜÉúÎï	Steroid lactones	Àà¹Ì´¼ÄÚõ¥	"107724-20-9"	HMDB0014838	Lipids and lipid-like molecules	Steroids and steroid derivatives	Steroid lactones	-	C12512	-	-	-	-	-	443872	[H][C@@]12CC[C@@]3(CCC(=O)O3)[C@@]1(C)C[C@H]1O[C@@]11[C@@]2([H])[C@@H](CC2=CC(=O)CC[C@]12C)C(=O)OC	JUKPWJGBANNWMW-VWBFHTRKSA-N	7.1794e+09	7.268e+09	6.37004e+09	8.33997e+09	7.6521e+09	6.61992e+09	6.6771e+09	7.27176e+09	7.28935e+09	7.05522e+09	0.638961	0.96788	-0.0470996	Not Significant
Com_917_pos	Nicotinamide riboside		P	C11H15N2O5+	255.098	255.098	0.26062	[M+H]+	1.463	0.86	1	C18	Organic oxygen compounds	ÓÐ»úÑõ»¯ºÏÎï	Organooxygen compounds	ÓÐ»úÑõ»¯ºÏÎï	Carbohydrates and carbohydrate conjugates	Ì¼Ë®»¯ºÏÎïºÍÌ¼Ë®»¯ºÏÎï½áºÏÎï	"23111-00-4"	HMDB0000855	Organic oxygen compounds	Organooxygen compounds	Carbohydrates and carbohydrate conjugates	Nicotinamide-beta-riboside; N-Ribosylnicotinamide; 1-(beta-D-Ribofuranosyl)nicotinamide	C03150	map00760;map01100;map04212	-	-	-	-	439924	C1=CC(=C[N+](=C1)C2C(C(C(O2)CO)O)O)C(=O)N	JLEBZPBDRKPWTD-TURQNECASA-O	8.92176e+07	7.10888e+07	6.52091e+07	3.14079e+07	2.94874e+07	1.55021e+08	1.15142e+08	1.37942e+08	6.42308e+07	1.09398e+08	0.187454	1.7032	0.768249	Not Significant
Com_1882_pos	Prostaglandin D2		P	C20H32O5	352.225	375.214	1.69148	[M+Na]+	6.476	0.79	1	C18	Lipids and lipid-like molecules	Ö¬ÖÊºÍÀàÖ¬·Ö×Ó	Fatty Acyls	Ö¬·¾õ£Àà	Eicosanoids	Àà¶þÊ®ÍéËá	"41598-07-6"	HMDB0001403	Lipids and lipid-like molecules	Fatty Acyls	Eicosanoids	Prostaglandin D2; (5Z,13E)-(15S)-9alpha,15-Dihydroxy-11-oxoprosta-5,13-dienoate; (5Z,13E,15S)-9alpha,15-Dihydroxy-11-oxoprosta-5,13-dienoate; PGD2	C00696	map00590;map01100;map04080;map04664;map04726;map05143;map05310	LMFA03010004	Fatty Acyls [FA]	Eicosanoids [FA03]	Prostaglandins [FA0301]	448457	[H][C@](O)(CCCCC)\C=C\[C@@]1([H])C(=O)C[C@]([H])(O)[C@]1([H])C\C=C/CCCC(O)=O	BHMBVRSPMRCCGG-OUTUXVNYSA-N	1.60226e+08	8.33745e+07	1.29732e+08	1.87596e+08	9.73062e+07	1.14776e+08	2.01014e+08	2.16813e+08	1.40232e+08	1.57477e+08	0.661538	1.12297	0.167326	Not Significant
Com_1185_pos	Guanosine		P	C10H13N5O5	283.092	284.099	0.03372	[M+H]+	3.483	1	1	C18	Nucleosides, nucleotides, and analogues	ºËÜÕ¡¢ºËÜÕËáºÍÀàËÆÎï	Purine nucleosides	àÑßÊºËÜÕ	-	-	"118-00-3"	HMDB0000133	Nucleosides, nucleotides, and analogues	Purine nucleosides	-	Guanosine	C00387	map00230;map01100	-	-	-	-	6802	NC1=NC2=C(N=CN2[C@@H]2O[C@H](CO)[C@@H](O)[C@H]2O)C(=O)N1	NYHBQMYGNKIUIF-UUOKFMHZSA-N	5.7976e+09	6.0476e+09	6.07533e+09	5.06589e+09	3.97027e+09	5.48838e+09	5.80346e+09	5.68626e+09	5.74661e+09	5.23709e+09	0.336471	0.911336	-0.133944	Not Significant
Com_1763_pos	Eicosapentaenoic acid ethyl ester		P	C22H34O2	330.256	353.245	0.01632	[M+Na]+	10.062	1	1	C18	Lipids and lipid-like molecules	Ö¬ÖÊºÍÀàÖ¬·Ö×Ó	Fatty Acyls	Ö¬·¾õ£Àà	Fatty acid esters	Ö¬·¾Ëáõ¥	"86227-47-6"	HMDB0039530	Lipids and lipid-like molecules	Fatty Acyls	Fatty acid esters	-	C16184	-	LMFA07010877	Fatty Acyls [FA]	Fatty esters [FA07]	Short fatty esters [FA0710]	9831415	CCOC(=O)CCC\C=C/C\C=C/C\C=C/C\C=C/C\C=C/CC	SSQPWTVBQMWLSZ-AAQCHOMXSA-N	1.93665e+09	2.0883e+09	4.0034e+09	2.81158e+09	3.24563e+09	2.95827e+09	3.11938e+09	2.55508e+09	2.70998e+09	2.96959e+09	0.618652	1.0958	0.131979	Not Significant
Com_2160_pos	Maltotetraose		P	C24H42O21	666.222	689.211	0.07758	[M+Na]+	1.462	0.79	1	C18	Organic oxygen compounds	ÓÐ»úÑõ»¯ºÏÎï	Organooxygen compounds	ÓÐ»úÑõ»¯ºÏÎï	Carbohydrates and carbohydrate conjugates	Ì¼Ë®»¯ºÏÎïºÍÌ¼Ë®»¯ºÏÎï½áºÏÎï	"34612-38-9"	HMDB0001296	Organic oxygen compounds	Organooxygen compounds	Carbohydrates and carbohydrate conjugates	-	C02052	-	-	-	-	-	439639	OC[C@H]1O[C@H](O[C@H]2[C@H](O)[C@@H](O)[C@@H](O[C@H]3[C@H](O)[C@@H](O)[C@@H](O[C@H]4[C@H](O)[C@@H](O)C(O)O[C@@H]4CO)O[C@@H]3CO)O[C@@H]2CO)[C@H](O)[C@@H](O)[C@@H]1O	LUEWUZLMQUOBSB-AYQJAVFRSA-N	2.62064e+06	7.80707e+06	1.6718e+07	5.7325e+06	7.83125e+06	5.1777e+06	3.34061e+06	2.83366e+06	8.21955e+06	4.79581e+06	0.330052	0.583463	-0.777287	Not Significant
Com_2110_pos	Citicoline		P	C14H26N4O11P2	488.107	489.115	0.10062	[M+H]+	1.391	0.99	1	C18	Nucleosides, nucleotides, and analogues	ºËÜÕ¡¢ºËÜÕËáºÍÀàËÆÎï	Pyrimidine nucleotides	à×à¤ºËÜÕËá	Pyrimidine ribonucleotides	à×à¤ºËÌÇºËÜÕËá	"987-78-0"	HMDB0001413	Organoheterocyclic compounds	Pteridines and derivatives	Pterins and derivatives	CDP-choline; Cytidine 5'-diphosphocholine; Citicoline	C00307	map00564;map01100;map05231	-	-	-	-	13805	C[N+](C)(C)CCOP(O)(=O)OP(O)(=O)OC[C@H]1O[C@H]([C@H](O)[C@@H]1O)N1C=CC(N)=NC1=O	RZZPDXZPRHQOCG-OJAKKHQRSA-O	1.40013e+08	1.56416e+08	8.97065e+07	1.25282e+08	2.39842e+08	2.33613e+08	2.24676e+08	1.7223e+08	1.27854e+08	2.1759e+08	0.00522914	1.70186	0.767111	Not Significant
Com_1945_pos	S-adenosyl-L-methionine		P	C15H22N6O5S	398.137	399.145	0.23039	[M+H]+	1.333	0.94	1	C18	Nucleosides, nucleotides, and analogues	ºËÜÕ¡¢ºËÜÕËáºÍÀàËÆÎï	5'-deoxyribonucleosides	5'-ÍÑÑõºËÌÇºËÜÕ	5'-deoxy-5'-thionucleosides	5'-ÍÑÑõ-5'-ÁòºËÜÕ	"52248-03-0"	HMDB0001185	Nucleosides, nucleotides, and analogues	5'-deoxyribonucleosides	5'-deoxy-5'-thionucleosides	S-Adenosyl-L-methionine; S-Adenosylmethionine; AdoMet; SAM	C00019	map00261;map00270;map00330;map00908;map01060;map01070;map01100;map01110;map01130;map01230;map04122	-	-	-	-	34756	C[S+](CCC(C(=O)O)N)CC1C(C(C(O1)N2C=NC3=C(N=CN=C32)N)O)O	MEFKEPWMEQBLKI-AIRLBKTGSA-O	7.03267e+07	8.28157e+07	4.57283e+07	6.09896e+07	3.36288e+07	6.07179e+07	8.06488e+07	6.16821e+07	6.49651e+07	5.91694e+07	0.65761	0.910788	-0.134812	Not Significant
Com_538_pos	gamma-Glu-Gly		P	C7H12N2O5	204.075	205.082	0.75193	[M+H]+	1.418	0.98	1	C18	Organic acids and derivatives	ÓÐ»úËá¼°ÆäÑÜÉúÎï	Carboxylic acids and derivatives	ôÈËá¼°ÆäÑÜÉúÎï	Amino acids, peptides, and analogues	°±»ùËá¡¢ëÄºÍÀàËÆÎï	"1948-29-4"	HMDB0011667	Organic acids and derivatives	Carboxylic acids and derivatives	Amino acids, peptides, and analogues	-	-	-	-	-	-	-	165527	N[C@@H](CCC(=O)NCC(O)=O)C(O)=O	ACIJGUBIMXQCMF-BYPYZUCNSA-N	6.0796e+08	4.18222e+08	2.96095e+08	3.94494e+08	9.24732e+08	1.21511e+09	7.51818e+08	1.45145e+09	4.29193e+08	1.08578e+09	0.00791983	2.52981	1.33903	Upregulated
Com_543_pos	Phosphorylcholine		P	C5H14NO4P	183.066	206.056	1.62605	[M+Na]+	1.307	1	1	C18	Organic nitrogen compounds	ÓÐ»úµª»¯ºÏÎï	Organonitrogen compounds	ÓÐ»úµª»¯ºÏÎï	Quaternary ammonium salts	¼¾ï§ÑÎ	"3616-04-4"	HMDB0001565	Organic nitrogen compounds	Organonitrogen compounds	Quaternary ammonium salts	-	-	-	-	-	-	-	1014	C[N+](C)(C)CCOP(O)(O)=O	YHHSONZFOIEMCP-UHFFFAOYSA-O	8.51447e+08	1.3783e+09	9.71399e+08	7.56024e+08	5.7326e+08	5.61227e+08	7.33334e+08	5.19242e+08	9.89291e+08	5.96766e+08	0.0350508	0.603225	-0.729231	Not Significant
Com_2_pos	L-Azetidine-2-carboxylic acid		P	C4H7NO2	101.048	102.055	0.5593	[M+H]+	1.362	0.53	1	C18	Organic acids and derivatives	ÓÐ»úËá¼°ÆäÑÜÉúÎï	Carboxylic acids and derivatives	ôÈËá¼°ÆäÑÜÉúÎï	Amino acids, peptides, and analogues	°±»ùËá¡¢ëÄºÍÀàËÆÎï	"2133-34-8"	HMDB0029615	Organic acids and derivatives	Carboxylic acids and derivatives	Amino acids, peptides, and analogues	-	C08267	-	-	-	-	-	17288	OC(=O)C1CCN1	IADUEWIQBXOCDZ-UHFFFAOYSA-N	2.62414e+08	2.58864e+08	2.39717e+08	2.64368e+08	2.34748e+08	2.38862e+08	3.86041e+08	3.12335e+08	2.56341e+08	2.92996e+08	0.350526	1.143	0.19282	Not Significant
Com_580_pos	Phosphocreatine		P	C4H10N3O5P	211.036	212.043	0.68782	[M+H]+	1.369	1	1	C18	Organic acids and derivatives	ÓÐ»úËá¼°ÆäÑÜÉúÎï	Carboxylic acids and derivatives	ôÈËá¼°ÆäÑÜÉúÎï	Amino acids, peptides, and analogues	°±»ùËá¡¢ëÄºÍÀàËÆÎï	"922-32-7"	HMDB0001511	Organic acids and derivatives	Carboxylic acids and derivatives	Amino acids, peptides, and analogues	Phosphocreatine; N-Phosphocreatine; Creatine phosphate	C02305	map00330;map01100	-	-	-	-	9548602	CN(CC(=O)O)C(=NP(=O)(O)O)N	DRBBFCLWYRJSJZ-UHFFFAOYSA-N	2.24552e+08	4.33309e+08	1.34366e+08	2.16251e+08	9.80146e+08	4.26495e+08	5.47343e+08	2.25198e+08	2.52119e+08	5.44795e+08	0.139456	2.16086	1.11161	Not Significant
Com_2046_pos	Guanosine 5'-diphosphate		P	C10H15N5O11P2	443.024	444.032	0.07192	[M+H]+	1.924	0.9	1	C18	Nucleosides, nucleotides, and analogues	ºËÜÕ¡¢ºËÜÕËáºÍÀàËÆÎï	Purine nucleotides	àÑßÊºËÜÕËá	Purine ribonucleotides	àÑßÊºËÌÇºËÜÕËá	"7415-69-2"	HMDB0001201	Nucleosides, nucleotides, and analogues	Purine nucleotides	Purine ribonucleotides	GDP; Guanosine 5'-diphosphate; Guanosine diphosphate	C00035	map00230;map01100;map03013;map04014;map04015;map04144	-	-	-	-	8977	NC1=NC2=C(N=CN2[C@@H]2O[C@H](COP(O)(=O)OP(O)(O)=O)[C@@H](O)[C@H]2O)C(=O)N1	QGWNDRXFNXRZMB-UUOKFMHZSA-N	2.41502e+07	4.67096e+07	938065	2.84193e+07	1.36169e+07	3.67354e+07	3.47264e+07	4.08524e+07	2.50543e+07	3.14828e+07	0.587144	1.25658	0.329506	Not Significant
Com_334_pos	N-Acetylornithine		P	C7H14N2O3	174.1	175.108	1.06778	[M+H]+	1.499	0.67	1	C18	Organic acids and derivatives	ÓÐ»úËá¼°ÆäÑÜÉúÎï	Carboxylic acids and derivatives	ôÈËá¼°ÆäÑÜÉúÎï	Amino acids, peptides, and analogues	°±»ùËá¡¢ëÄºÍÀàËÆÎï	"6205-08-9"	HMDB0003357	Organic acids and derivatives	Carboxylic acids and derivatives	Amino acids, peptides, and analogues	N-Acetylornithine; N2-Acetyl-L-ornithine	C00437	map00220;map01100;map01110;map01130;map01210;map01230	-	-	-	-	439232	CC(=O)N[C@@H](CCCN)C(O)=O	JRLGPAXAGHMNOL-LURJTMIESA-N	1.04813e+08	7.87643e+07	6.7988e+07	9.08754e+07	2.38062e+08	2.40196e+08	3.81704e+08	3.10366e+08	8.56101e+07	2.92582e+08	0.00104626	3.41761	1.77299	Upregulated
Com_865_pos	Pyridoxal phosphate		P	C8H10NO6P	247.025	248.032	1.56636	[M+H]+	2.373	0.63	1	C18	Organoheterocyclic compounds	ÓÐ»úÔÓ»·»¯ºÏÎï	Pyridines and derivatives	ßÁà¤¼°ÆäÑÜÉúÎï	Pyridine carboxaldehydes	ßÁà¤¼×È©	"54-47-7"	HMDB0001491	Organoheterocyclic compounds	Pyridines and derivatives	Pyridine carboxaldehydes	Pyridoxal phosphate; Pyridoxal 5-phosphate; Pyridoxal 5'-phosphate; PLP	C00018	map00730;map00750;map01100;map04977	-	-	-	-	1051	CC1=NC=C(COP(O)(O)=O)C(C=O)=C1O	NGVDGCNFYWLIFO-UHFFFAOYSA-N	1.80135e+07	1.95728e+07	955803	1.25844e+07	1.70691e+07	1.70544e+07	2.61693e+07	2.23435e+07	1.27816e+07	2.06591e+07	0.149378	1.61631	0.692705	Not Significant
Com_7_pos	Histamine		P	C5H9N3	111.08	112.087	0.93244	[M+H]+	1.188	0.97	1	C18	Organic nitrogen compounds	ÓÐ»úµª»¯ºÏÎï	Organonitrogen compounds	ÓÐ»úµª»¯ºÏÎï	Amines	°·Àà	"51-74-1"	HMDB0000870	Organic nitrogen compounds	Organonitrogen compounds	Amines	Histamine; 1H-Imidazole-4-ethanamine; 2-(4-Imidazolyl)ethylamine	C00388	map00340;map01065;map01100;map01110;map04080;map04664;map04721;map04750;map04971;map04974;map05310;map07227	-	-	-	-	774	C1=C(NC=N1)CCN	NTYJJOPFIAHURM-UHFFFAOYSA-N	2.18703e+08	2.87438e+08	3.67189e+08	8.32028e+07	2.47925e+08	4.37922e+08	1.85045e+08	6.71204e+08	2.39133e+08	3.85524e+08	0.285303	1.61217	0.689008	Not Significant
Com_595_pos	Citric Acid		P	C6H8O7	192.027	215.017	1.64624	[M+Na]+	1.557	0.62	1	C18	Organic acids and derivatives	ÓÐ»úËá¼°ÆäÑÜÉúÎï	Carboxylic acids and derivatives	ôÈËá¼°ÆäÑÜÉúÎï	Tricarboxylic acids and derivatives	ÈýôÈËá¼°ÆäÑÜÉúÎï	"77-92-9"	HMDB0000094	Organic acids and derivatives	Carboxylic acids and derivatives	Tricarboxylic acids and derivatives	Citrate; Citric acid; 2-Hydroxy-1,2,3-propanetricarboxylic acid; 2-Hydroxytricarballylic acid	C00158	map00020;map00250;map00630;map00720;map01060;map01061;map01062;map01063;map01064;map01065;map01066;map01070;map01100;map01110;map01120;map01130;map01200;map01210;map01230;map02020	-	-	-	-	311	OC(=O)CC(O)(CC(O)=O)C(O)=O	KRKNYBCHXYNGOX-UHFFFAOYSA-N	6.12693e+07	7.11522e+07	7.14806e+07	3.06137e+07	3.94849e+07	6.3592e+07	6.32708e+07	5.95889e+07	5.86289e+07	5.64842e+07	0.854629	0.963418	-0.0537668	Not Significant
Com_1799_pos	Monoolein		P	C21H40O4	356.293	357.3	0.01436	[M+H]+	9.993	0.93	1	C18	Lipids and lipid-like molecules	Ö¬ÖÊºÍÀàÖ¬·Ö×Ó	Glycerolipids	¸ÊÓÍÖ¬	Monoradylglycerols	µ¥õ£»ù¸ÊÓÍ	"111-03-5"	HMDB0254854	Lipids and lipid-like molecules	Glycerolipids	Monoradylglycerols	-	-	-	LMGL01010005	Glycerolipids [GL]	Monoradylglycerols [GL01]	Monoacylglycerols [GL0101]	33022	CCCCCCCCC=CCCCCCCCC(=O)OCC(O)CO	RZRNAYUHWVFMIP-UHFFFAOYSA-N	1.35493e+08	1.04002e+08	1.19383e+08	2.85039e+08	2.22696e+08	1.76769e+08	1.77443e+08	1.28282e+08	1.60979e+08	1.76298e+08	0.75085	1.09516	0.131141	Not Significant
Com_2144_pos	Protoporphyrin IX		P	C34H34N4O4	562.258	563.266	0.71839	[M+H]+	10.012	0.96	1	C18	Organoheterocyclic compounds	ÓÐ»úÔÓ»·»¯ºÏÎï	Tetrapyrroles and derivatives	ËÄßÁ¿©¼°ÆäÑÜÉúÎï	Porphyrins	ß²ßø	"553-12-8"	HMDB0000241	Organoheterocyclic compounds	Tetrapyrroles and derivatives	Porphyrins	Protoporphyrin; Protoporphyrin IX; Porphyrinogen IX	C02191	map00860;map01100;map01110	-	-	-	-	-	CC1=C(CCC(O)=O)/C2=C/C3=N/C(=C\C4=C(C)C(C=C)=C(N4)/C=C4\N=C(\C=C\1/N\2)C(C=C)=C4C)/C(C)=C3CCC(O)=O	KSFOVUSSGSKXFI-UJJXFSCMSA-N	3.0675e+08	2.21831e+08	2.17134e+08	2.72009e+08	1.71484e+08	2.67405e+08	3.1249e+08	3.20164e+08	2.54431e+08	2.67886e+08	0.750005	1.05288	0.0743442	Not Significant
Com_2022_pos	Garcinone C		P	C23H26O7	414.168	437.158	1.99687	[M+Na]+	6.802	0.83	1	C18	Organoheterocyclic compounds	ÓÐ»úÔÓ»·»¯ºÏÎï	Benzopyrans	±½²¢ßÁà«Àà	1-benzopyrans	1-±½²¢ßÁà«	"76996-27-5"	HMDB0029511	Organoheterocyclic compounds	Benzopyrans	1-benzopyrans	-	-	-	-	-	-	-	44159808	CC(C)=CCC1=C(O)C2=C(OC3=CC(O)=C(O)C(CCC(C)(C)O)=C3C2=O)C=C1O	HLOCLVMUASBDDP-UHFFFAOYSA-N	3.58874e+07	3.06289e+07	4.30227e+07	4.99241e+07	4.62378e+07	4.10833e+07	4.37139e+07	4.70239e+07	3.98658e+07	4.45147e+07	0.332945	1.11662	0.159133	Not Significant
Com_1766_pos	2-Palmitoylglycerol		P	C19H38O4	330.277	353.266	0.79273	[M+Na]+	9.777	1	1	C18	Lipids and lipid-like molecules	Ö¬ÖÊºÍÀàÖ¬·Ö×Ó	Glycerolipids	¸ÊÓÍÖ¬	Monoradylglycerols	µ¥õ£»ù¸ÊÓÍ	"23470-00-0"	HMDB0011533	Lipids and lipid-like molecules	Glycerolipids	Monoradylglycerols	-	-	-	LMGL01010025	Glycerolipids [GL]	Monoradylglycerols [GL01]	Monoacylglycerols [GL0101]	123409	[H]C(CO)(CO)OC(=O)CCCCCCCCCCCCCCC	BBNYCLAREVXOSG-UHFFFAOYSA-N	2.38776e+10	2.74146e+10	2.7026e+10	2.07502e+10	2.46115e+10	2.17942e+10	2.57402e+10	2.31751e+10	2.47671e+10	2.38303e+10	0.616863	0.962173	-0.0556316	Not Significant
Com_1516_pos	Aegeline		P	C18H19NO3	297.136	320.125	1.07139	[M+Na]+	5.412	0.58	1	C18	Phenylpropanoids and polyketides	±½±ûËØÀàºÍ¾ÛÍªÀà	Cinnamic acids and derivatives	Èâ¹ðËá¼°ÆäÑÜÉúÎï	Cinnamic acid amides	Èâ¹ðËáõ£°·	"456-12-2"	HMDB0033435	Phenylpropanoids and polyketides	Cinnamic acids and derivatives	Cinnamic acid amides	-	-	-	-	-	-	-	15558419	COC1=CC=C(C=C1)C(O)CNC(=O)\C=C\C1=CC=CC=C1	QRFDENJATPJOKG-KPKJPENVSA-N	1.24446e+06	942829	1.29244e+06	1.31299e+06	1.48169e+06	2.19447e+06	1.11865e+06	1.19277e+06	1.19818e+06	1.4969e+06	0.294488	1.24931	0.32113	Not Significant
Com_870_pos	Tryptanthrin		P	C15H8N2O2	248.059	249.065	2.59447	[M+H]+	5.593	0.57	1	C18	Organoheterocyclic compounds	ÓÐ»úÔÓ»·»¯ºÏÎï	Diazanaphthalenes	¶þµªÔÓÝÁÀà	Benzodiazines	±½²¢¶þàºÀà	"13220-57-0"	HMDB0253473	Organoheterocyclic compounds	Diazanaphthalenes	Benzodiazines	-	C10742	-	-	-	-	-	73549	O=C1C2=NC3=CC=CC=C3C(=O)N2C2=CC=CC=C12	VQQVWGVXDIPORV-UHFFFAOYSA-N	1.3726e+07	8.46346e+06	8.80228e+06	1.31216e+07	8.01549e+06	7.16451e+06	8.2659e+06	8.50965e+06	1.10283e+07	7.98889e+06	0.0762161	0.724398	-0.465145	Not Significant
Com_681_pos	7-Ethoxy-4-methylcoumarin		P	C12H12O3	204.079	227.068	0.91665	[M+Na]+	5.902	0.7	1	C18	Phenylpropanoids and polyketides	±½±ûËØÀàºÍ¾ÛÍªÀà	Coumarins and derivatives	Ïã¶¹ËØ¼°ÆäÑÜÉúÎï	-	-	"87-05-8"	HMDB0035095	Phenylpropanoids and polyketides	Coumarins and derivatives	-	-	-	-	-	-	-	-	66595	CCOC1=CC2=C(C=C1)C(C)=CC(=O)O2	NKRISXMDKXBVRJ-UHFFFAOYSA-N	1.65849e+06	1.15381e+06	3.42966e+06	1.13533e+06	1.16941e+06	2.41523e+06	2.0205e+06	2.16954e+06	1.84432e+06	1.94367e+06	0.875149	1.05387	0.0756935	Not Significant
Com_1994_pos	Schisandrin B		P	C23H28O6	400.189	423.179	2.00443	[M+Na]+	6.669	0.59	1	C18	Phenylpropanoids and polyketides	±½±ûËØÀàºÍ¾ÛÍªÀà	Tannins	µ¥Äþ	Hydrolyzable tannins	Ë®½âµ¥Äþ	"61281-37-6"	HMDB0257360	Phenylpropanoids and polyketides	Tannins	Hydrolyzable tannins	-	-	-	-	-	-	-	108130	COC1=C(OC)C(OC)=C2C(CC(C)C(C)CC3=CC4=C(OCO4)C(OC)=C23)=C1	RTZKSTLPRTWFEV-UHFFFAOYSA-N	2.20077e+07	2.4238e+07	2.06235e+07	1.88903e+07	2.27989e+07	1.82452e+07	1.61189e+07	2.16943e+07	2.14398e+07	1.97143e+07	0.401434	0.919518	-0.12105	Not Significant
Com_2015_pos	Allocholic acid		P	C24H40O5	408.288	431.277	0.50269	[M+Na]+	7.064	0.9	1	C18	Lipids and lipid-like molecules	Ö¬ÖÊºÍÀàÖ¬·Ö×Ó	Steroids and steroid derivatives	Àà¹Ì´¼ºÍÀà¹Ì´¼ÑÜÉúÎï	Bile acids, alcohols and derivatives	µ¨Ö­Ëá¡¢´¼¼°ÆäÑÜÉúÎï	"2464-18-8"	HMDB0000505	Lipids and lipid-like molecules	Steroids and steroid derivatives	Bile acids, alcohols and derivatives	-	C17737	map00121	LMST04010092	Sterol Lipids [ST]	Bile acids and derivatives [ST04]	C24 bile acids, alcohols, and derivatives [ST0401]	160636	[H][C@@]1(CC[C@@]2([H])[C@]3([H])[C@H](O)C[C@@]4([H])C[C@H](O)CC[C@]4(C)[C@@]3([H])C[C@H](O)[C@]12C)[C@H](C)CCC(O)=O	BHQCQFFYRZLCQQ-PGHAKIONSA-N	2.22985e+08	3.98179e+08	6.10778e+08	2.33888e+08	1.88263e+08	1.49722e+08	2.36426e+08	1.76914e+08	3.66457e+08	1.87831e+08	0.101843	0.512559	-0.964209	Not Significant
Com_1108_pos	H-gamma-Glu-Gln-OH		P	C10H17N3O6	275.112	276.119	0.2678	[M+H]+	1.436	0.99	1	C18	Organic acids and derivatives	ÓÐ»úËá¼°ÆäÑÜÉúÎï	Carboxylic acids and derivatives	ôÈËá¼°ÆäÑÜÉúÎï	Amino acids, peptides, and analogues	°±»ùËá¡¢ëÄºÍÀàËÆÎï	"10148-81-9"	HMDB0011738	Organic acids and derivatives	Carboxylic acids and derivatives	Amino acids, peptides, and analogues	-	C05283	-	-	-	-	-	150914	N[C@@H](CCC(=O)N[C@@H](CCC(N)=O)C(O)=O)C(O)=O	JBFYFLXEJFQWMU-WDSKDSINSA-N	4.25284e+08	2.43486e+08	2.11333e+08	2.35981e+08	7.16544e+08	8.08029e+08	6.79386e+08	1.78517e+09	2.79021e+08	9.97282e+08	0.0368093	3.57422	1.83763	Upregulated
Com_1720_pos	N-(p-Coumaroyl) Serotonin		P	C19H18N2O3	322.132	345.122	2.98875	[M+Na]+	6.086	0.72	1	C18	Organoheterocyclic compounds	ÓÐ»úÔÓ»·»¯ºÏÎï	Indoles and derivatives	ßÅßá¼°ÆäÑÜÉúÎï	Tryptamines and derivatives	É«°·¼°ÆäÑÜÉúÎï	"68573-24-0"	HMDB0038340	Organoheterocyclic compounds	Indoles and derivatives	Tryptamines and derivatives	-	-	-	-	-	-	-	5458879	OC1=CC=C(\C=C\C(=O)NCCC2=CNC3=C2C=C(O)C=C3)C=C1	WLZPAFGVOWCVMG-FPYGCLRLSA-N	7.626e+06	9.52385e+06	6.04581e+06	6.86898e+06	1.46149e+07	1.02212e+07	1.56362e+07	1.30071e+07	7.51616e+06	1.33698e+07	0.00571168	1.77881	0.830915	Not Significant
Com_1802_pos	5-O-Caffeoylshikimic acid		P	C16H16O8	336.085	359.074	0.06597	[M+Na]+	5.635	0.62	1	C18	Phenylpropanoids and polyketides	±½±ûËØÀàºÍ¾ÛÍªÀà	Cinnamic acids and derivatives	Èâ¹ðËá¼°ÆäÑÜÉúÎï	Hydroxycinnamic acids and derivatives	ôÇ»ùÈâ¹ðËá¼°ÆäÑÜÉúÎï	"73263-62-4"	HMDB0033999	Phenylpropanoids and polyketides	Cinnamic acids and derivatives	Hydroxycinnamic acids and derivatives	5-O-Caffeoylshikimic acid	C10434	map00940;map00941;map00945;map01100;map01110	-	-	-	-	5281762	O[C@@H]1C=C(C[C@@H](OC(=O)\C=C\C2=CC(O)=C(O)C=C2)[C@@H]1O)C(O)=O	QMPHZIPNNJOWQI-GDDAOPKQSA-N	946806	795006	734262	715483	944394	487230	912849	848708	797889	798295	0.997362	1.00051	0.000734415	Not Significant
Com_1584_pos	[8]-Shogaol		P	C19H28O3	304.204	327.193	0.11596	[M+Na]+	6.386	0.89	1	C18	Benzenoids	±½Àà»¯ºÏÎï	Phenols	·ÓÀà	Methoxyphenols	¼×Ñõ»ù·ÓÀà	"36700-45-5"	HMDB0031463	Benzenoids	Phenols	Methoxyphenols	-	-	-	-	-	-	-	5281794	CCCCCC=CC(=O)CCC1=CC(OC)=C(O)C=C1	OQWKEEOHDMUXEO-UHFFFAOYSA-N	1.10141e+08	1.57442e+08	1.55201e+08	3.987e+08	6.23798e+07	1.28504e+08	2.3523e+08	4.82014e+08	2.05371e+08	2.27032e+08	0.854277	1.10547	0.144662	Not Significant
Com_1562_pos	Tributyrin		P	C15H26O6	302.173	325.163	1.4188	[M+Na]+	5.89	0.59	1	C18	Lipids and lipid-like molecules	Ö¬ÖÊºÍÀàÖ¬·Ö×Ó	Glycerolipids	¸ÊÓÍÖ¬	Triradylcglycerols	Èýõ£»ù¸ÊÓÍ	"60-01-5"	HMDB0031094	Lipids and lipid-like molecules	Glycerolipids	Triradylcglycerols	-	C13870	-	-	-	-	-	6050	CCCC(=O)OCC(COC(=O)CCC)OC(=O)CCC	UYXTWWCETRIEDR-UHFFFAOYSA-N	2.92325e+07	3.06037e+07	2.14223e+07	2.82358e+07	3.74034e+07	3.6773e+07	4.57444e+07	4.7513e+07	2.73736e+07	4.18584e+07	0.00569554	1.52916	0.612735	Not Significant
Com_1190_pos	Indirubin		P	C16H10N2O2	262.074	285.064	3.76485	[M+Na]+	6.181	0.51	1	C18	Organoheterocyclic compounds	ÓÐ»úÔÓ»·»¯ºÏÎï	Indoles and derivatives	ßÅßá¼°ÆäÑÜÉúÎï	Indolines	ßÅßáßø	"479-41-4"	HMDB0240743	Organoheterocyclic compounds	Indoles and derivatives	Indolines	-	-	-	-	-	-	-	5359405	O=C1NC2=CC=CC=C2\C1=C1/NC2=CC=CC=C2C1=O	CRDNMYFJWFXOCH-BUHFOSPRSA-N	2.82985e+06	2.9826e+06	2.51209e+06	1.5763e+06	2.8386e+06	2.62497e+06	2.67296e+06	2.06735e+06	2.47521e+06	2.55097e+06	0.838975	1.03061	0.0434957	Not Significant
Com_1642_pos	Yakuchinone A		P	C20H24O3	312.173	335.162	0.49857	[M+Na]+	7.086	0.87	1	C18	Phenylpropanoids and polyketides	±½±ûËØÀàºÍ¾ÛÍªÀà	Diarylheptanoids	¶þ·¼»ù¸ýÍéÀà	Linear diarylheptanoids	ÏßÐÔ¶þ·¼»ù¸ýÍé	"78954-23-1"	HMDB0259946	Phenylpropanoids and polyketides	Diarylheptanoids	Linear diarylheptanoids	-	C20211	-	-	-	-	-	133145	COC1=C(C=CC(=C1)CCC(=O)CCCCC2=CC=CC=C2)O	TXELARZTKDBEKS-UHFFFAOYSA-N	1.42858e+08	7.61217e+07	6.49637e+07	7.80801e+07	7.98736e+06	1.47892e+08	1.37064e+08	7.63656e+07	9.05059e+07	9.23273e+07	0.962085	1.02012	0.0287455	Not Significant
Com_1831_pos	Malabaricone B		P	C21H26O4	342.183	365.173	1.82515	[M+Na]+	7.682	0.56	1	C18	Organic oxygen compounds	ÓÐ»úÑõ»¯ºÏÎï	Organooxygen compounds	ÓÐ»úÑõ»¯ºÏÎï	Carbonyl compounds	ôÊ»ù»¯ºÏÎï	"63335-24-0"	HMDB0254307	Organic oxygen compounds	Organooxygen compounds	Carbonyl compounds	-	-	-	-	-	-	-	163001	OC1=CC=C(CCCCCCCCC(=O)C2=C(O)C=CC=C2O)C=C1	KOAPDMKKECXPHX-UHFFFAOYSA-N	5.0184e+06	3.39819e+06	4.18915e+06	5.74994e+06	2.79848e+06	5.58005e+06	5.67041e+06	4.37534e+06	4.58892e+06	4.60607e+06	0.984417	1.00374	0.00538065	Not Significant
Com_2066_pos	3,3',4',5,6,7,8-heptamethoxyflavone		P	C22H24O9	432.142	455.132	0.66364	[M+Na]+	6.635	0.74	1	C18	Phenylpropanoids and polyketides	±½±ûËØÀàºÍ¾ÛÍªÀà	Flavonoids	»ÆÍªÀà»¯ºÏÎï	O-methylated flavonoids	O-¼×»ù»¯»ÆÍªÀà»¯ºÏÎï	"1178-24-1"	HMDB0037689	Phenylpropanoids and polyketides	Flavonoids	O-methylated flavonoids	-	-	-	LMPK12113345	Polyketides [PK]	Flavonoids [PK12]	Flavones and Flavonols [PK1211]	150893	COC1=C(OC)C=C(C=C1)C1=C(OC)C(=O)C2=C(OC)C(OC)=C(OC)C(OC)=C2O1	SSXJHQZOHUYEGD-UHFFFAOYSA-N	1.06851e+06	83236.2	9.50923e+06	5.3895e+06	226870	877020	1.27655e+06	1.49338e+06	4.01262e+06	968455	0.212474	0.241352	-2.05079	Not Significant
Com_753_pos	TRPM8 agonist WS-3		P	C13H25NO	211.194	234.183	1.06463	[M+Na]+	7.705	0.59	1	C18	Lipids and lipid-like molecules	Ö¬ÖÊºÍÀàÖ¬·Ö×Ó	Prenol lipids	ÒìÎìÏ©´¼Ö¬	Monoterpenoids	µ¥ÝÆÀà	"39711-79-0"	HMDB0037834	Lipids and lipid-like molecules	Prenol lipids	Monoterpenoids	-	-	-	-	-	-	-	62907	CCNC(=O)C1CC(C)CCC1C(C)C	VUNOFAIHSALQQH-UHFFFAOYSA-N	3.73831e+07	3.67546e+07	3.56162e+07	2.81743e+07	3.43497e+07	3.42351e+07	3.39763e+07	3.07927e+07	3.4482e+07	3.33385e+07	0.636442	0.966835	-0.0486577	Not Significant
Com_2082_pos	Glucosyl-C18-sphingosine		P	C24H47NO7	461.335	462.343	0.60384	[M+H]+	7.659	0.95	1	C18	Lipids and lipid-like molecules	Ö¬ÖÊºÍÀàÖ¬·Ö×Ó	Sphingolipids	ÇÊÖ¬Àà	Glycosphingolipids	ÇÊÌÇÖ¬	"52050-17-6"	HMDB0000596	Lipids and lipid-like molecules	Sphingolipids	Glycosphingolipids	-	C03108	-	LMSP05010031	Sphingolipids [SP]	Neutral glycosphingolipids [SP05]	Simple Glc series [SP0501]	22833534	CCCCCCCCCCCCC\C=C\C(O)C(N)COC1O[C@H](CO)[C@@H](O)[C@H](O)[C@H]1O	HHJTWTPUPVQKNA-KEVGHMQTSA-N	3.74371e+07	4.56475e+07	3.94401e+07	3.34343e+07	7.02579e+07	5.53031e+07	6.94496e+07	1.15382e+08	3.89898e+07	7.75981e+07	0.0272336	1.99022	0.992925	Not Significant
Com_138_pos	Ligustrazine		P	C8H12N2	136.1	137.108	2.23781	[M+H]+	4.823	0.57	1	C18	Organoheterocyclic compounds	ÓÐ»úÔÓ»·»¯ºÏÎï	Diazines	¶þàºÀà	Pyrazines	ßÁàºÀà	"1124-11-4"	HMDB0036584	Organoheterocyclic compounds	Diazines	Pyrazines	-	-	-	-	-	-	-	14296	CC1=NC(C)=C(C)N=C1C	FINHMKGKINIASC-UHFFFAOYSA-N	6.11009e+06	7.20364e+06	7.43873e+06	5.51539e+06	4.06211e+06	3.84214e+06	4.33849e+06	7.97404e+06	6.56696e+06	5.05419e+06	0.210471	0.76964	-0.377744	Not Significant
Com_2108_pos	Goralatide		P	C20H33N5O9	487.228	488.236	1.94011	[M+H]+	4.865	0.92	1	C18	Organic acids and derivatives	ÓÐ»úËá¼°ÆäÑÜÉúÎï	Carboxylic acids and derivatives	ôÈËá¼°ÆäÑÜÉúÎï	Amino acids, peptides, and analogues	°±»ùËá¡¢ëÄºÍÀàËÆÎï	"-"	HMDB0062552	Organic acids and derivatives	Carboxylic acids and derivatives	Amino acids, peptides, and analogues	-	-	-	-	-	-	-	65938	[H][C@@](CO)(N=C(C)O)C(O)=N[C@@]([H])(CC(O)=O)C(O)=N[C@@]([H])(CCCCN)C(=O)N1CCC[C@@]1([H])C(O)=O	HJDRXEQUFWLOGJ-AJNGGQMLSA-N	2.22614e+07	2.48971e+07	2.46718e+07	2.80214e+07	3.53979e+07	4.52816e+07	4.00666e+07	1.9211e+07	2.49629e+07	3.49893e+07	0.132161	1.40165	0.487126	Not Significant
Com_2069_pos	Latanoprost		P	C26H40O5	432.288	455.277	0.3895	[M+Na]+	6.969	0.77	1	C18	Lipids and lipid-like molecules	Ö¬ÖÊºÍÀàÖ¬·Ö×Ó	Fatty Acyls	Ö¬·¾õ£Àà	Eicosanoids	Àà¶þÊ®ÍéËá	"130209-82-4"	HMDB0014792	Lipids and lipid-like molecules	Fatty Acyls	Eicosanoids	-	D00356	-	-	-	-	-	5311221	CC(C)OC(=O)CCC\C=C/C[C@H]1[C@@H](O)C[C@@H](O)[C@@H]1CC[C@@H](O)CCC1=CC=CC=C1	GGXICVAJURFBLW-CEYXHVGTSA-N	8.51294e+06	6.45148e+06	5.32485e+06	9.5843e+06	1.80342e+06	9.7147e+06	3.78317e+06	5.74351e+06	7.46839e+06	5.2612e+06	0.299787	0.704462	-0.505405	Not Significant
Com_1280_pos	Methyl linoleate		P	C19H34O2	294.256	295.263	0.25156	[M+H]+	10.785	0.77	1	C18	Lipids and lipid-like molecules	Ö¬ÖÊºÍÀàÖ¬·Ö×Ó	Fatty Acyls	Ö¬·¾õ£Àà	Lineolic acids and derivatives	ÑÇÂéËá¼°ÆäÑÜÉúÎï	"112-63-0"	HMDB0034381	Lipids and lipid-like molecules	Fatty Acyls	Lineolic acids and derivatives	-	-	-	-	-	-	-	5284421	CCCCC\C=C/C\C=C/CCCCCCCC(=O)OC	WTTJVINHCBCLGX-NQLNTKRDSA-N	2.64868e+07	2.28239e+07	1.36257e+07	1.9794e+07	1.6905e+07	1.47021e+07	1.86852e+07	1.85723e+07	2.06826e+07	1.72161e+07	0.273505	0.832397	-0.264656	Not Significant
Com_619_pos	4-Methylamino antipyrine		P	C12H15N3O	217.122	218.129	3.06418	[M+H]+	5.177	0.86	1	C18	Organoheterocyclic compounds	ÓÐ»úÔÓ»·»¯ºÏÎï	Azoles	ßòÀà	Pyrazoles	ßÁßòÀà	"519-98-2"	HMDB0013839	Organoheterocyclic compounds	Azoles	Pyrazoles	-	-	-	-	-	-	-	10618	CNC1=C(C)N(C)N(C1=O)C1=CC=CC=C1	JILCEWWZTBBOFS-UHFFFAOYSA-N	8.13854e+06	4.18084e+06	3.06411e+07	1.65564e+07	4.67242e+06	7.08075e+06	3.31752e+06	5.24514e+06	1.48792e+07	5.07896e+06	0.14806	0.341345	-1.5507	Not Significant
Com_572_pos	(+/-)-Vasicine		P	C11H12N2O	188.095	211.085	3.38103	[M+Na]+	5.592	0.58	1	C18	Organoheterocyclic compounds	ÓÐ»úÔÓ»·»¯ºÏÎï	Diazanaphthalenes	¶þµªÔÓÝÁÀà	Benzodiazines	±½²¢¶þàºÀà	"6159-56-4"	HMDB0256199	Organoheterocyclic compounds	Diazanaphthalenes	Benzodiazines	-	C10733	map01063	-	-	-	-	-	OC1CCN2CC3=CC=CC=C3N=C12	YIICVSCAKJMMDJ-UHFFFAOYSA-N	2.99464e+08	1.66031e+08	8.39995e+08	4.25006e+08	276810	1.03651e+06	1.22197e+06	1.46717e+06	4.32624e+08	1.00062e+06	0.0252177	0.0023129	-8.75608	Downregulated
Com_565_pos	Pivagabine		P	C9H17NO3	187.121	210.111	3.14067	[M+Na]+	5.623	0.8	1	C18	Organic acids and derivatives	ÓÐ»úËá¼°ÆäÑÜÉúÎï	Carboxylic acids and derivatives	ôÈËá¼°ÆäÑÜÉúÎï	Amino acids, peptides, and analogues	°±»ùËá¡¢ëÄºÍÀàËÆÎï	"69542-93-4"	HMDB0246575	Organic acids and derivatives	Carboxylic acids and derivatives	Amino acids, peptides, and analogues	-	D07342	-	-	-	-	-	68888	CC(C)(C)C(O)=NCCCC(O)=O	SRPNQDXRVRCTNK-UHFFFAOYSA-N	7.69854e+07	1.07058e+08	1.29321e+08	7.39358e+07	1.25952e+08	1.11456e+08	1.01288e+08	7.17375e+07	9.68251e+07	1.02608e+08	0.751675	1.05973	0.0836932	Not Significant
Com_757_pos	gamma-Glutamylserine		P	C8H14N2O6	234.085	235.093	0.46457	[M+H]+	1.397	0.95	1	C18	Organic acids and derivatives	ÓÐ»úËá¼°ÆäÑÜÉúÎï	Carboxylic acids and derivatives	ôÈËá¼°ÆäÑÜÉúÎï	Amino acids, peptides, and analogues	°±»ùËá¡¢ëÄºÍÀàËÆÎï	"5875-35-4"	HMDB0029158	Organic acids and derivatives	Carboxylic acids and derivatives	Amino acids, peptides, and analogues	-	-	-	-	-	-	-	22844748	N[C@@H](CCC(=O)N[C@@H](CO)C(O)=O)C(O)=O	SQBNIUOYNOKDTI-WHFBIAKZSA-N	1.1788e+08	6.70788e+07	5.55018e+07	1.02134e+08	1.72524e+08	2.09161e+08	1.18974e+08	2.3969e+08	8.56486e+07	1.85087e+08	0.0156649	2.16101	1.11171	Upregulated
Com_2084_pos	Norverapamil		P	C26H36N2O4	440.268	463.256	1.77334	[M+Na]+	5.695	0.74	1	C18	Benzenoids	±½Àà»¯ºÏÎï	Benzene and substituted derivatives	±½¼°ÆäÈ¡´úÑÜÉúÎï	Phenylbutylamines	±½¶¡°·	"67812-42-4"	HMDB0060540	Benzenoids	Benzene and substituted derivatives	Phenylbutylamines	-	-	-	-	-	-	-	104972	COC1=C(OC)C=C(CCNCCCC(C#N)(C(C)C)C2=CC(OC)=C(OC)C=C2)C=C1	UPKQNCPKPOLASS-UHFFFAOYSA-N	2.04455e+06	1.48259e+06	846788	1.35244e+06	437130	1.9613e+06	1.67872e+06	1.89295e+06	1.43159e+06	1.49253e+06	0.892817	1.04256	0.0601367	Not Significant
Com_1656_pos	Glucovanillin		P	C14H18O8	314.1	337.089	0.41782	[M+Na]+	5.477	0.72	1	C18	Organic oxygen compounds	ÓÐ»úÑõ»¯ºÏÎï	Organooxygen compounds	ÓÐ»úÑõ»¯ºÏÎï	Carbohydrates and carbohydrate conjugates	Ì¼Ë®»¯ºÏÎïºÍÌ¼Ë®»¯ºÏÎï½áºÏÎï	"494-08-6"	HMDB0029664	Organic oxygen compounds	Organooxygen compounds	Carbohydrates and carbohydrate conjugates	-	C19808	-	-	-	-	-	3648225	COC1=C(OC2OC(CO)C(O)C(O)C2O)C=CC(C=O)=C1	LPRNQMUKVDHCFX-UHFFFAOYSA-N	5.31125e+06	2.22527e+06	2.5327e+06	5.13568e+07	577717	935279	1.54463e+06	2.1328e+06	1.53565e+07	1.29761e+06	0.28669	0.0844988	-3.56493	Not Significant
Com_1294_pos	Monolaurin		P	C15H30O4	274.214	297.204	0.73003	[M+Na]+	8.047	0.67	1	C18	Lipids and lipid-like molecules	Ö¬ÖÊºÍÀàÖ¬·Ö×Ó	Glycerolipids	¸ÊÓÍÖ¬	Monoradylglycerols	µ¥õ£»ù¸ÊÓÍ	"142-18-7"	HMDB0245396	Lipids and lipid-like molecules	Glycerolipids	Monoradylglycerols	-	-	-	-	-	-	-	14871	CCCCCCCCCCCC(=O)OCC(O)CO	ARIWANIATODDMH-UHFFFAOYSA-N	1.05231e+08	1.07015e+08	1.11669e+08	1.15032e+08	1.14199e+08	1.12239e+08	1.11939e+08	9.0952e+07	1.09737e+08	1.07332e+08	0.698622	0.97809	-0.0319612	Not Significant
Com_1139_pos	DL-Leucyl-DL-phenylalanine		P	C15H22N2O3	278.163	279.171	2.12121	[M+H]+	5.593	0.75	1	C18	Organic acids and derivatives	ÓÐ»úËá¼°ÆäÑÜÉúÎï	Carboxylic acids and derivatives	ôÈËá¼°ÆäÑÜÉúÎï	Amino acids, peptides, and analogues	°±»ùËá¡¢ëÄºÍÀàËÆÎï	"56217-82-4"	HMDB0302841	Organic acids and derivatives	Carboxylic acids and derivatives	Amino acids, peptides, and analogues	-	-	-	-	-	-	-	259325	CC(C)CC(N)C(=O)NC(CC1=CC=CC=C1)C(O)=O	KFKWRHQBZQICHA-UHFFFAOYSA-N	1.5993e+07	1.19401e+07	1.17568e+07	1.6124e+07	8.45576e+06	1.88085e+07	1.08989e+07	1.3726e+07	1.39535e+07	1.29723e+07	0.712014	0.929684	-0.105188	Not Significant
Com_1187_pos	Stearamide		P	C18H37NO	283.288	284.295	0.41528	[M+H]+	10.424	0.91	1	C18	Organic acids and derivatives	ÓÐ»úËá¼°ÆäÑÜÉúÎï	Carboximidic acids and derivatives	¼×õ£ÑÇ°·Ëá¼°ÆäÑÜÉúÎï	Carboximidic acids	¼×õ£ÑÇ°·Ëá	"124-26-5"	HMDB0034146	Organic acids and derivatives	Carboximidic acids and derivatives	Carboximidic acids	-	C13846	-	LMFA08010003	Fatty Acyls [FA]	Fatty amides [FA08]	Primary amides [FA0801]	31292	CCCCCCCCCCCCCCCCCC(N)=O	LYRFLYHAGKPMFH-UHFFFAOYSA-N	1.38749e+10	1.05184e+10	1.10339e+10	7.85066e+09	9.8109e+09	1.14263e+10	1.03429e+10	7.11431e+09	1.08195e+10	9.6736e+09	0.484324	0.894092	-0.161504	Not Significant
Com_541_pos	4-Hydroxyantipyrine		P	C11H12N2O2	204.09	205.098	2.72228	[M+H]+	5.739	0.8	1	C18	Organoheterocyclic compounds	ÓÐ»úÔÓ»·»¯ºÏÎï	Azoles	ßòÀà	Pyrazoles	ßÁßòÀà	"1672-63-5"	HMDB0060878	Organoheterocyclic compounds	Azoles	Pyrazoles	-	-	-	-	-	-	-	98889	CN1N(C(=O)C(O)=C1C)C1=CC=CC=C1	SKVPTPMWXJSBTF-UHFFFAOYSA-N	8.27063e+07	3.81568e+07	2.57592e+08	2.53736e+08	1.13244e+07	1.14095e+07	1.10861e+07	1.00662e+07	1.58048e+08	1.09715e+07	0.0419926	0.0694191	-3.84852	Downregulated
Com_1480_pos	Nordihydrocapsaicin		P	C17H27NO3	293.199	316.188	2.09618	[M+Na]+	5.384	0.64	1	C18	Benzenoids	±½Àà»¯ºÏÎï	Phenols	·ÓÀà	Methoxyphenols	¼×Ñõ»ù·ÓÀà	"28789-35-7"	HMDB0036328	Benzenoids	Phenols	Methoxyphenols	-	C20216	-	LMFA08020319	Fatty Acyls [FA]	Fatty amides [FA08]	N-acyl amines [FA0802]	168836	COC1=CC(CNC(=O)CCCCCC(C)C)=CC=C1O	VQEONGKQWIFHMN-UHFFFAOYSA-N	7.20817e+06	6.22533e+06	5.63371e+06	7.98236e+06	5.69151e+06	2.03681e+07	7.50672e+06	1.10054e+07	6.76239e+06	1.11429e+07	0.233631	1.64778	0.720523	Not Significant
Com_518_pos	(+/-)-Dihydroactinidiolide		P	C11H16O2	180.115	203.104	0.45933	[M+Na]+	6.239	0.67	1	C18	Organoheterocyclic compounds	ÓÐ»úÔÓ»·»¯ºÏÎï	Benzofurans	±½²¢ß»à«Àà	-	-	"15356-74-8"	HMDB0035240	Organoheterocyclic compounds	Benzofurans	-	-	-	-	-	-	-	-	27209	CC12CCCC(C)(C)C1=CC(=O)O2	IMKHDCBNRDRUEB-UHFFFAOYSA-N	2.01176e+07	1.87672e+07	1.8703e+07	1.54974e+07	1.15931e+07	1.97381e+07	2.30048e+07	2.20487e+07	1.82713e+07	1.90962e+07	0.776096	1.04515	0.0637052	Not Significant
Com_223_pos	Tropinone		P	C8H13NO	139.1	157.134	1.8373	[M+NH4]+	1.168	0.56	1	C18	Alkaloids and derivatives	ÉúÎï¼î¼°ÆäÑÜÉúÎï	Tropane alkaloids	Ý¹ÝÐÍéÀàÉúÎï¼î	-	-	"532-24-1"	HMDB0304521	Alkaloids and derivatives	Tropane alkaloids	-	Tropinone; 3-Tropanone	C00783	map00960;map01064;map01100;map01110	-	-	-	-	-	CN1C2CCC1CC(=O)C2	QQXLDOJGLXJCSE-UHFFFAOYSA-N	785200	790991	4.31674e+06	397852	665646	717659	695725	1.17952e+06	1.5727e+06	814639	0.444922	0.517989	-0.949008	Not Significant
Com_274_pos	(+/-)-2-Propyl-4-pentenoic acid		P	C8H14O2	142.099	165.089	1.53219	[M+Na]+	5.619	0.88	1	C18	Lipids and lipid-like molecules	Ö¬ÖÊºÍÀàÖ¬·Ö×Ó	Fatty Acyls	Ö¬·¾õ£Àà	Fatty acids and conjugates	Ö¬·¾ËáºÍ½áºÏÎï	"1575-72-0"	HMDB0013897	Lipids and lipid-like molecules	Fatty Acyls	Fatty acids and conjugates	2-n-Propyl-4-pentenoic acid; 4-En-valproic acid; 4-Ene-VPA	C16648	map00982	LMFA01030982	Fatty Acyls [FA]	Fatty Acids and Conjugates [FA01]	Unsaturated fatty acids [FA0103]	104896	CCCC(CC=C)C(O)=O	UMYDNZXEHYSVFY-UHFFFAOYSA-N	1.76888e+07	2.2777e+07	1.89053e+07	1.12437e+07	2.28625e+07	1.30127e+07	1.96954e+07	1.84818e+07	1.76537e+07	1.85131e+07	0.794471	1.04868	0.0685764	Not Significant
Com_1946_pos	Octahydrocurcumin		P	C21H28O6	376.189	399.178	0.87505	[M+Na]+	6.121	0.73	1	C18	Phenylpropanoids and polyketides	±½±ûËØÀàºÍ¾ÛÍªÀà	Diarylheptanoids	¶þ·¼»ù¸ýÍéÀà	Linear diarylheptanoids	ÏßÐÔ¶þ·¼»ù¸ýÍé	"36062-07-4"	HMDB0303086	Phenylpropanoids and polyketides	Diarylheptanoids	Linear diarylheptanoids	-	-	-	-	-	-	-	-	COC1=CC(CCC(O)CC(O)CCC2=CC(OC)=C(O)C=C2)=CC=C1O	OELMAFBLFOKZJD-UHFFFAOYSA-N	1.68719e+06	3.07346e+06	2.57804e+06	2.04966e+06	4.997e+06	4.66496e+06	2.60412e+06	5.75498e+06	2.34709e+06	4.50527e+06	0.0265775	1.91952	0.940742	Not Significant
Com_616_pos	H-Val-Val-OH		P	C10H20N2O3	216.147	217.155	2.49436	[M+H]+	4.92	0.76	1	C18	Organic acids and derivatives	ÓÐ»úËá¼°ÆäÑÜÉúÎï	Carboxylic acids and derivatives	ôÈËá¼°ÆäÑÜÉúÎï	Amino acids, peptides, and analogues	°±»ùËá¡¢ëÄºÍÀàËÆÎï	"3918-94-3"	HMDB0029140	Organic acids and derivatives	Carboxylic acids and derivatives	Amino acids, peptides, and analogues	-	-	-	-	-	-	-	107475	CC(C)[C@H](N)C(=O)N[C@@H](C(C)C)C(O)=O	KRNYOVHEKOBTEF-YUMQZZPRSA-N	3.46273e+07	2.48364e+07	2.01647e+07	2.25652e+07	1.80473e+07	2.9884e+07	2.89237e+07	2.97329e+07	2.55484e+07	2.6647e+07	0.806061	1.043	0.0607389	Not Significant
Com_1986_pos	Solasodine		P	C27H43NO2	413.329	414.337	1.24667	[M+H]+	8.012	0.52	1	C18	Lipids and lipid-like molecules	Ö¬ÖÊºÍÀàÖ¬·Ö×Ó	Steroids and steroid derivatives	Àà¹Ì´¼ºÍÀà¹Ì´¼ÑÜÉúÎï	Steroidal alkaloids	çÞÌåÉúÎï¼î	"126-17-0"	HMDB0035282	Lipids and lipid-like molecules	Steroids and steroid derivatives	Steroidal alkaloids	-	C10822	map01066	LMST01150004	Sterol Lipids [ST]	Sterols [ST01]	Solanidines and alkaloid derivatives [ST0115]	5250	CC1C2C(CC3C4CC=C5CC(O)CCC5(C)C4CCC23C)OC11CCC(C)CN1	KWVISVAMQJWJSZ-UHFFFAOYSA-N	5.03562e+06	4.15543e+06	4.14857e+06	6.54699e+06	6.17537e+06	9.00823e+06	6.51414e+06	1.27056e+07	4.97165e+06	8.60083e+06	0.0649927	1.72998	0.790751	Not Significant
Com_2101_pos	Soyasapogenol B		P	C30H50O3	458.376	481.366	0.80795	[M+Na]+	8.608	0.69	1	C18	Lipids and lipid-like molecules	Ö¬ÖÊºÍÀàÖ¬·Ö×Ó	Prenol lipids	ÒìÎìÏ©´¼Ö¬	Triterpenoids	ÈýÝÆÀà	"595-15-3"	HMDB0034648	Lipids and lipid-like molecules	Prenol lipids	Triterpenoids	-	C08980	-	-	-	-	-	115012	[H][C@@]12CC(C)(C)C[C@@H](O)[C@]1(C)CC[C@]1(C)C2=CC[C@]2([H])[C@@]3(C)CC[C@H](O)[C@](C)(CO)[C@]3([H])CC[C@@]12C	YOQAQNKGFOLRGT-UXXABWCISA-N	2.00025e+07	9.1514e+06	1.29305e+07	1.26162e+07	8.16686e+06	4.7104e+06	1.14751e+07	1.4067e+07	1.36751e+07	9.60486e+06	0.230403	0.702359	-0.509719	Not Significant
Com_340_pos	Citrulline		P	C6H13N3O3	175.096	176.103	0.88942	[M+H]+	1.366	0.98	1	C18	Organic acids and derivatives	ÓÐ»úËá¼°ÆäÑÜÉúÎï	Carboxylic acids and derivatives	ôÈËá¼°ÆäÑÜÉúÎï	Amino acids, peptides, and analogues	°±»ùËá¡¢ëÄºÍÀàËÆÎï	"372-75-8"	HMDB0000904	Organic acids and derivatives	Carboxylic acids and derivatives	Amino acids, peptides, and analogues	L-Citrulline; 2-Amino-5-ureidovaleric acid; Citrulline	C00327	map00220;map01100;map01110;map01130;map01230	-	-	-	-	9750	N[C@@H](CCCNC(N)=O)C(O)=O	RHGKLRLOHDJJDR-BYPYZUCNSA-N	1.71599e+08	4.03341e+08	3.77962e+08	1.9616e+08	3.27184e+08	3.77117e+08	3.83616e+08	4.59317e+08	2.87265e+08	3.86809e+08	0.182307	1.34652	0.429236	Not Significant
Com_23_pos	Guanidoacetic acid		P	C3H7N3O2	117.054	118.061	0.63034	[M+H]+	1.362	0.74	1	C18	Organic acids and derivatives	ÓÐ»úËá¼°ÆäÑÜÉúÎï	Carboxylic acids and derivatives	ôÈËá¼°ÆäÑÜÉúÎï	Amino acids, peptides, and analogues	°±»ùËá¡¢ëÄºÍÀàËÆÎï	"352-97-6"	HMDB0000128	Organic acids and derivatives	Carboxylic acids and derivatives	Amino acids, peptides, and analogues	Guanidinoacetate; Guanidinoacetic acid; Glycocyamine; N-Amidinoglycine; Guanidoacetic acid	C00581	map00260;map00330;map01100	-	-	-	-	763	NC(=N)NCC(O)=O	BPMFZUMJYQTVII-UHFFFAOYSA-N	4.1865e+07	5.61711e+07	4.77469e+07	7.43919e+07	9.18626e+07	8.57995e+07	6.8444e+07	7.75158e+07	5.50437e+07	8.09055e+07	0.0251396	1.46984	0.555659	Not Significant
Com_84_pos	L-Pipecolic acid		P	C6H11NO2	129.079	130.086	1.36547	[M+H]+	1.209	1	1	C18	Organic acids and derivatives	ÓÐ»úËá¼°ÆäÑÜÉúÎï	Carboxylic acids and derivatives	ôÈËá¼°ÆäÑÜÉúÎï	Amino acids, peptides, and analogues	°±»ùËá¡¢ëÄºÍÀàËÆÎï	"3105-95-1"	HMDB0000716	Organic acids and derivatives	Carboxylic acids and derivatives	Amino acids, peptides, and analogues	L-Pipecolate; Pipecolinic acid; Pipecolic acid; 2-Piperidinecarboxylic acid; (S)-Piperidine-2-carboxylic acid	C00408	map00310;map00960;map01060;map01064;map01100;map01110	-	-	-	-	439227	OC(=O)[C@@H]1CCCCN1	HXEACLLIILLPRG-YFKPBYRVSA-N	4.0727e+08	4.03695e+08	3.97142e+08	6.11112e+08	5.09565e+08	4.63518e+08	4.29647e+08	3.88629e+08	4.54805e+08	4.4784e+08	0.908508	0.984686	-0.0222646	Not Significant
Com_304_pos	N-Acetylserine		P	C5H9NO4	147.053	170.043	1.29384	[M+Na]+	2.341	0.64	1	C18	Organic acids and derivatives	ÓÐ»úËá¼°ÆäÑÜÉúÎï	Carboxylic acids and derivatives	ôÈËá¼°ÆäÑÜÉúÎï	Amino acids, peptides, and analogues	°±»ùËá¡¢ëÄºÍÀàËÆÎï	"16354-58-8"	HMDB0002931	Organic acids and derivatives	Carboxylic acids and derivatives	Amino acids, peptides, and analogues	-	-	-	-	-	-	-	65249	CC(=O)N[C@@H](CO)C(O)=O	JJIHLJJYMXLCOY-BYPYZUCNSA-N	2.96267e+08	2.57815e+08	2.65673e+08	3.09535e+08	3.72621e+08	4.36967e+08	5.18204e+08	3.72936e+08	2.82322e+08	4.25182e+08	0.00797893	1.50602	0.590737	Not Significant
Com_423_pos	N-Acetylglutamine		P	C7H12N2O4	188.08	189.087	0.74696	[M+H]+	1.457	0.7	1	C18	Organic acids and derivatives	ÓÐ»úËá¼°ÆäÑÜÉúÎï	Carboxylic acids and derivatives	ôÈËá¼°ÆäÑÜÉúÎï	Amino acids, peptides, and analogues	°±»ùËá¡¢ëÄºÍÀàËÆÎï	"2490-97-3"	HMDB0006029	Organic acids and derivatives	Carboxylic acids and derivatives	Amino acids, peptides, and analogues	-	D07063	-	-	-	-	-	182230	CC(=O)N[C@@H](CCC(N)=O)C(O)=O	KSMRODHGGIIXDV-YFKPBYRVSA-N	1.39029e+07	1.49414e+07	1.3022e+07	1.26098e+07	1.26866e+07	1.59228e+07	1.33381e+07	1.54553e+07	1.3619e+07	1.43507e+07	0.467664	1.05373	0.0754987	Not Significant
Com_97_pos	L-Norleucine		P	C6H13NO2	131.095	132.102	2.18861	[M+H]+	4.842	0.83	1	C18	Organic acids and derivatives	ÓÐ»úËá¼°ÆäÑÜÉúÎï	Carboxylic acids and derivatives	ôÈËá¼°ÆäÑÜÉúÎï	Amino acids, peptides, and analogues	°±»ùËá¡¢ëÄºÍÀàËÆÎï	"327-57-1"	HMDB0001645	Organic acids and derivatives	Carboxylic acids and derivatives	Amino acids, peptides, and analogues	-	C01933	-	LMFA01100042	Fatty Acyls [FA]	Fatty Acids and Conjugates [FA01]	Amino fatty acids [FA0110]	21236	CCCC[C@H](N)C(O)=O	LRQKBLKVPFOOQJ-YFKPBYRVSA-N	1.24202e+08	1.26564e+08	1.47567e+08	1.577e+08	1.14644e+08	2.46058e+08	1.30759e+08	1.27288e+08	1.39008e+08	1.54687e+08	0.638653	1.11279	0.154181	Not Significant
Com_319_pos	Glycylproline		P	C7H12N2O3	172.085	173.092	1.13485	[M+H]+	1.474	0.91	1	C18	Organic acids and derivatives	ÓÐ»úËá¼°ÆäÑÜÉúÎï	Carboxylic acids and derivatives	ôÈËá¼°ÆäÑÜÉúÎï	Amino acids, peptides, and analogues	°±»ùËá¡¢ëÄºÍÀàËÆÎï	"704-15-4"	HMDB0000721	Organic acids and derivatives	Carboxylic acids and derivatives	Amino acids, peptides, and analogues	-	-	-	-	-	-	-	3013625	NCC(=O)N1CCC[C@H]1C(O)=O	KZNQNBZMBZJQJO-YFKPBYRVSA-N	6.93629e+07	6.45016e+07	6.1862e+07	1.87533e+08	1.17279e+08	9.70096e+07	7.33474e+07	7.49659e+07	9.58148e+07	9.06504e+07	0.878315	0.9461	-0.0799354	Not Significant
Com_255_pos	5-Hydroxylysine		P	C6H14N2O3	162.1	163.108	1.33031	[M+H]+	1.202	0.86	1	C18	Organic acids and derivatives	ÓÐ»úËá¼°ÆäÑÜÉúÎï	Carboxylic acids and derivatives	ôÈËá¼°ÆäÑÜÉúÎï	Amino acids, peptides, and analogues	°±»ùËá¡¢ëÄºÍÀàËÆÎï	"13204-98-3"	HMDB0000450	Organic acids and derivatives	Carboxylic acids and derivatives	Amino acids, peptides, and analogues	L-Hydroxylysine; 5-Hydroxy-L-lysine; L-erythro-5-Hydroxylysine; (5R)-5-Hydroxy-L-lysine	C16741	map00310;map01100	-	-	-	-	3032849	NC[C@H](O)CC[C@H](N)C(O)=O	YSMODUONRAFBET-UHNVWZDZSA-N	1.4862e+07	3.16707e+07	1.63901e+07	3.11357e+07	3.31594e+07	2.31324e+07	3.02886e+07	2.19129e+07	2.35146e+07	2.71233e+07	0.522924	1.15347	0.205977	Not Significant
Com_1983_pos	12-ketolithocholic acid		P	C24H38O4	390.277	413.266	0.39424	[M+Na]+	7.084	0.84	1	C18	Lipids and lipid-like molecules	Ö¬ÖÊºÍÀàÖ¬·Ö×Ó	Steroids and steroid derivatives	Àà¹Ì´¼ºÍÀà¹Ì´¼ÑÜÉúÎï	Bile acids, alcohols and derivatives	µ¨Ö­Ëá¡¢´¼¼°ÆäÑÜÉúÎï	"5130-29-0"	HMDB0000328	Lipids and lipid-like molecules	Steroids and steroid derivatives	Bile acids, alcohols and derivatives	-	-	-	LMST04010155	Sterol Lipids [ST]	Bile acids and derivatives [ST04]	C24 bile acids, alcohols, and derivatives [ST0401]	3080612	[H][C@@]1(CC[C@@]2([H])[C@]3([H])CC[C@]4([H])C[C@H](O)CC[C@]4(C)[C@@]3([H])CC(=O)[C@]12C)[C@H](C)CCC(O)=O	CVNYHSDFZXHMMJ-VPUMZWJWSA-N	3.25198e+08	2.59559e+08	4.39758e+08	2.81419e+08	1.2252e+08	6.8476e+07	6.79818e+07	1.28218e+08	3.26483e+08	9.67992e+07	0.00184781	0.296491	-1.75394	Downregulated
Com_1262_pos	cis-11-Eicosenoic acid		P	C20H38O2	310.287	293.284	0.00767	[M+H-H2O]+	10.613	0.95	1	C18	Lipids and lipid-like molecules	Ö¬ÖÊºÍÀàÖ¬·Ö×Ó	Fatty Acyls	Ö¬·¾õ£Àà	Fatty acids and conjugates	Ö¬·¾ËáºÍ½áºÏÎï	"5561-99-9"	HMDB0002231	Lipids and lipid-like molecules	Fatty Acyls	Fatty acids and conjugates	Icosenoic acid; Eicosenoic acid; 11-Icosenoic acid; 11-Eicosenoic acid; (11Z)-Icosenoic acid; (11Z)-Eicosenoic acid; (Z)-Icosa-11-enoic acid	C16526	map01040	LMFA01030085	Fatty Acyls [FA]	Fatty Acids and Conjugates [FA01]	Unsaturated fatty acids [FA0103]	5282768	CCCCCCCC\C=C/CCCCCCCCCC(O)=O	BITHHVVYSMSWAG-KTKRTIGZSA-N	4.05061e+08	3.76019e+08	3.20632e+08	3.00338e+08	2.97549e+08	2.80084e+08	3.32553e+08	2.85075e+08	3.50512e+08	2.98815e+08	0.103519	0.85251	-0.230212	Not Significant
Com_1142_pos	alpha-Linolenic acid		P	C18H30O2	278.225	279.232	0.43655	[M+H]+	7.906	0.94	1	C18	Lipids and lipid-like molecules	Ö¬ÖÊºÍÀàÖ¬·Ö×Ó	Fatty Acyls	Ö¬·¾õ£Àà	Lineolic acids and derivatives	ÑÇÂéËá¼°ÆäÑÜÉúÎï	"463-40-1"	HMDB0001388	Lipids and lipid-like molecules	Fatty Acyls	Lineolic acids and derivatives	(9Z,12Z,15Z)-Octadecatrienoic acid; alpha-Linolenic acid; 9,12,15-Octadecatrienoic acid; Linolenate; alpha-Linolenate	C06427	map00592;map01040;map01060;map01070;map01100;map01110	LMFA01030152	Fatty Acyls [FA]	Fatty Acids and Conjugates [FA01]	Unsaturated fatty acids [FA0103]	5280934	CC\C=C/C\C=C/C\C=C/CCCCCCCC(O)=O	DTOSIQBPPRVQHS-PDBXOOCHSA-N	1.37641e+08	1.60952e+08	3.53806e+08	1.99142e+08	1.80419e+08	1.57191e+08	2.99091e+08	2.21556e+08	2.12886e+08	2.14564e+08	0.977763	1.00789	0.0113316	Not Significant
Com_1512_pos	cis-13,16-Docosadienoic acid		P	C22H40O2	336.303	319.3	0.49493	[M+H-H2O]+	10.866	0.89	1	C18	Lipids and lipid-like molecules	Ö¬ÖÊºÍÀàÖ¬·Ö×Ó	Fatty Acyls	Ö¬·¾õ£Àà	Fatty acids and conjugates	Ö¬·¾ËáºÍ½áºÏÎï	"7370-49-2"	HMDB0062219	Lipids and lipid-like molecules	Fatty Acyls	Fatty acids and conjugates	13,16-Docosadienoic acid; (13Z,16Z)-Docosa-13,16-dienoic acid	C16533	map01040	LMFA01030132	Fatty Acyls [FA]	Fatty Acids and Conjugates [FA01]	Unsaturated fatty acids [FA0103]	5282807	CCCCCC=CCC=CCCCCCCCCCCCC(=O)O	HVGRZDASOHMCSK-AVQMFFATSA-N	1.77494e+07	1.53488e+07	2.04784e+07	1.96268e+07	1.57163e+07	1.38272e+07	1.53867e+07	1.20184e+07	1.83009e+07	1.42372e+07	0.0285616	0.77795	-0.36225	Not Significant
Com_1362_pos	cis-5,8,11,14,17-Eicosapentaenoic acid		P	C20H30O2	302.225	303.232	0.352	[M+H]+	8.105	0.92	1	C18	Lipids and lipid-like molecules	Ö¬ÖÊºÍÀàÖ¬·Ö×Ó	Fatty Acyls	Ö¬·¾õ£Àà	Fatty acids and conjugates	Ö¬·¾ËáºÍ½áºÏÎï	"10417-94-4"	HMDB0001999	Lipids and lipid-like molecules	Fatty Acyls	Fatty acids and conjugates	(5Z,8Z,11Z,14Z,17Z)-Icosapentaenoic acid; (5Z,8Z,11Z,14Z,17Z)-Eicosapentaenoic acid; Eicosapentaenoic acid; 5,8,11,14,17-Icosapentaenoic acid; (5Z,8Z,11Z,14Z,17Z)-Eicosapentaenoate	C06428	map01040	LMFA01030759	Fatty Acyls [FA]	Fatty Acids and Conjugates [FA01]	Unsaturated fatty acids [FA0103]	446284	CC\C=C/C\C=C/C\C=C/C\C=C/C\C=C/CCCC(O)=O	JAZBEHYOTPTENJ-JLNKQSITSA-N	3.55008e+08	2.29006e+08	1.50297e+08	1.7429e+08	1.52047e+08	3.9943e+08	4.28451e+08	2.02201e+08	2.2715e+08	2.95532e+08	0.441897	1.30104	0.37967	Not Significant
Com_1608_pos	cis-4,7,10,13,16,19-Docosahexaenoic acid		P	C22H32O2	328.24	329.247	0.22123	[M+H]+	9.759	0.98	1	C18	Lipids and lipid-like molecules	Ö¬ÖÊºÍÀàÖ¬·Ö×Ó	Fatty Acyls	Ö¬·¾õ£Àà	Fatty acids and conjugates	Ö¬·¾ËáºÍ½áºÏÎï	"6217-54-5"	HMDB0002183	Lipids and lipid-like molecules	Fatty Acyls	Fatty acids and conjugates	(4Z,7Z,10Z,13Z,16Z,19Z)-Docosahexaenoic acid; 4,7,10,13,16,19-Docosahexaenoic acid; Docosahexaenoic acid; Docosahexaenoate	C06429	map01040	LMFA01030185	Fatty Acyls [FA]	Fatty Acids and Conjugates [FA01]	Unsaturated fatty acids [FA0103]	445580	CC\C=C/C\C=C/C\C=C/C\C=C/C\C=C/C\C=C/CCC(O)=O	MBMBGCFOFBJSGT-KUBAVDMBSA-N	2.20889e+08	1.71937e+08	2.05014e+08	4.12822e+08	6.63444e+08	5.46656e+08	6.31177e+08	5.06648e+08	2.52666e+08	5.86981e+08	0.00219582	2.32315	1.21609	Upregulated
Com_1524_pos	Ricinoleic acid		P	C18H34O3	298.251	321.24	0.9385	[M+Na]+	8.142	1	1	C18	Lipids and lipid-like molecules	Ö¬ÖÊºÍÀàÖ¬·Ö×Ó	Fatty Acyls	Ö¬·¾õ£Àà	Fatty acids and conjugates	Ö¬·¾ËáºÍ½áºÏÎï	"141-22-0"	HMDB0034297	Lipids and lipid-like molecules	Fatty Acyls	Fatty acids and conjugates	-	C08365	-	LMFA02000184	Fatty Acyls [FA]	Octadecanoids [FA02]	Other Octadecanoids [FA0200]	5282942	CCCCCCC(O)C\C=C/CCCCCCCC(O)=O	WBHHMMIMDMUBKC-XFXZXTDPSA-N	2.97752e+08	6.4507e+08	8.00409e+08	6.68929e+08	3.95997e+08	6.84712e+08	4.5353e+08	3.95426e+08	6.0304e+08	4.82416e+08	0.380617	0.799974	-0.321975	Not Significant
Com_332_pos	1H-Indole-3-acetamide		P	C10H10N2O	174.079	175.087	1.01421	[M+H]+	5.089	0.52	1	C18	Organoheterocyclic compounds	ÓÐ»úÔÓ»·»¯ºÏÎï	Indoles and derivatives	ßÅßá¼°ÆäÑÜÉúÎï	Indoles	ßÅßá	"879-37-8"	HMDB0029739	Organoheterocyclic compounds	Indoles and derivatives	Indoles	(Indol-3-yl)acetamide; Indole-3-acetamide	C02693	map00380	-	-	-	-	397	NC(=O)CC1=CNC2=C1C=CC=C2	ZOAMBXDOGPRZLP-UHFFFAOYSA-N	8.07843e+06	5.99912e+06	9.57452e+06	2.14435e+07	3.73841e+06	5.62185e+06	3.83302e+06	9.69312e+06	1.12739e+07	5.7216e+06	0.187938	0.507509	-0.978494	Not Significant
Com_305_pos	Indoleacrylic acid		P	C11H9NO2	187.063	170.06	1.78396	[M+H-H2O]+	5.298	1	1	C18	Organoheterocyclic compounds	ÓÐ»úÔÓ»·»¯ºÏÎï	Indoles and derivatives	ßÅßá¼°ÆäÑÜÉúÎï	Indoles	ßÅßá	"29953-71-7"	HMDB0000734	Organoheterocyclic compounds	Indoles and derivatives	Indoles	-	C21283	-	-	-	-	-	5375048	OC(=O)\C=C\C1=CNC2=C1C=CC=C2	PLVPPLCLBIEYEA-AATRIKPKSA-N	1.0138e+08	9.84195e+07	1.05248e+08	1.32379e+08	9.43627e+07	9.34484e+07	9.0904e+07	7.53933e+07	1.09356e+08	8.85271e+07	0.0593785	0.809528	-0.304847	Not Significant
Com_225_pos	Threonic acid		P	C4H8O5	136.037	159.027	1.24852	[M+Na]+	1.398	0.65	1	C18	Organic oxygen compounds	ÓÐ»úÑõ»¯ºÏÎï	Organooxygen compounds	ÓÐ»úÑõ»¯ºÏÎï	Carbohydrates and carbohydrate conjugates	Ì¼Ë®»¯ºÏÎïºÍÌ¼Ë®»¯ºÏÎï½áºÏÎï	"7306-96-9"	HMDB0000943	Organic oxygen compounds	Organooxygen compounds	Carbohydrates and carbohydrate conjugates	Threonate; L-Threonate; (2R,3S)-2,3,4-Trihydroxybutanoic acid	C01620	map00053	-	-	-	-	5460407	OC[C@H](O)[C@@H](O)C(O)=O	JPIJQSOTBSSVTP-STHAYSLISA-N	1.22143e+08	1.39584e+08	7.74166e+07	7.3801e+07	9.58825e+07	1.09342e+08	1.0422e+08	1.01006e+08	1.03236e+08	1.02612e+08	0.971244	0.993957	-0.00874446	Not Significant
Com_61_pos	3-Hydroxybutyric acid		P	C4H8O3	104.047	127.037	2.05133	[M+Na]+	3.798	0.68	1	C18	Organic acids and derivatives	ÓÐ»úËá¼°ÆäÑÜÉúÎï	Hydroxy acids and derivatives	ôÇ»ùËá¼°ÆäÑÜÉúÎï	Beta hydroxy acids and derivatives	¦Â-ôÇ»ùËá¼°ÆäÑÜÉúÎï	"625-72-9"	HMDB0000357	Organic acids and derivatives	Hydroxy acids and derivatives	Beta hydroxy acids and derivatives	(R)-3-Hydroxybutanoate; (R)-3-Hydroxybutanoic acid; (R)-3-Hydroxybutyric acid; D-beta-Hydroxybutyric acid	C01089	map00072;map00650;map01100;map04024	LMFA01050005	Fatty Acyls [FA]	Fatty Acids and Conjugates [FA01]	Hydroxy fatty acids [FA0105]	441	CC(CC(=O)O)O	WHBMMWSBFZVSSR-GSVOUGTGSA-N	3.96159e+06	5.48398e+06	6.85105e+06	4.35843e+06	4.0444e+06	5.20483e+06	2.1668e+06	4.09839e+06	5.16376e+06	3.8786e+06	0.204996	0.751119	-0.412886	Not Significant
Com_149_pos	2-Hydroxy-2-methylbutyric acid		P	C5H10O3	118.063	141.053	3.29967	[M+Na]+	5.216	0.7	1	C18	Lipids and lipid-like molecules	Ö¬ÖÊºÍÀàÖ¬·Ö×Ó	Fatty Acyls	Ö¬·¾õ£Àà	Fatty acids and conjugates	Ö¬·¾ËáºÍ½áºÏÎï	"3739-30-8"	HMDB0001987	Lipids and lipid-like molecules	Fatty Acyls	Fatty acids and conjugates	-	-	-	LMFA01050389	Fatty Acyls [FA]	Fatty Acids and Conjugates [FA01]	Hydroxy fatty acids [FA0105]	95433	CCC(C)(O)C(O)=O	MBIQENSCDNJOIY-UHFFFAOYSA-N	4.78683e+06	5.86049e+06	4.33301e+06	3.687e+06	7.60066e+06	5.0221e+06	6.5776e+06	3.30685e+06	4.66683e+06	5.62681e+06	0.392943	1.2057	0.269873	Not Significant
Com_101_pos	2-Phenylpropionate		P	C9H10O2	150.068	133.065	0.93981	[M+H-H2O]+	6.804	0.96	1	C18	Phenylpropanoids and polyketides	±½±ûËØÀàºÍ¾ÛÍªÀà	Phenylpropanoic acids	±½±ûËáÀà	-	-	"492-37-5"	HMDB0011743	Phenylpropanoids and polyketides	Phenylpropanoic acids	-	-	-	-	-	-	-	-	10296	CC(C(O)=O)C1=CC=CC=C1	YPGCWEMNNLXISK-UHFFFAOYSA-N	8.33258e+06	9.63699e+06	1.18545e+07	1.14891e+07	9.67242e+06	8.77612e+06	1.10652e+07	8.33562e+06	1.03283e+07	9.46233e+06	0.428568	0.916156	-0.126335	Not Significant
Com_1913_pos	S-Adenosylhomocysteine		P	C14H20N6O5S	384.122	385.129	0.09589	[M+H]+	2.432	0.99	1	C18	Nucleosides, nucleotides, and analogues	ºËÜÕ¡¢ºËÜÕËáºÍÀàËÆÎï	5'-deoxyribonucleosides	5'-ÍÑÑõºËÌÇºËÜÕ	5'-deoxy-5'-thionucleosides	5'-ÍÑÑõ-5'-ÁòºËÜÕ	"979-92-0"	HMDB0000939	Organoheterocyclic compounds	Lactones	Gamma butyrolactones	S-Adenosyl-L-homocysteine; S-Adenosylhomocysteine	C00021	map00270;map01100;map01230	-	-	-	-	439155	N[C@@H](CCSC[C@H]1O[C@H]([C@H](O)[C@@H]1O)N1C=NC2=C1N=CN=C2N)C(O)=O	ZJUKTBDSGOFHSH-WFMPWKQPSA-N	6.81488e+08	7.78657e+08	8.36815e+08	6.40949e+08	6.79961e+08	6.05779e+08	5.68263e+08	5.52352e+08	7.34477e+08	6.01589e+08	0.0459924	0.819071	-0.28794	Not Significant
Com_244_pos	4-Hydroxyphenylpyruvic acid		P	C9H8O4	180.042	163.039	0.96388	[M+H-H2O]+	5.99	0.91	1	C18	Benzenoids	±½Àà»¯ºÏÎï	Benzene and substituted derivatives	±½¼°ÆäÈ¡´úÑÜÉúÎï	Phenylpyruvic acid derivatives	±½»ù±ûÍªËáÑÜÉúÎï	"156-39-8"	HMDB0000707	Benzenoids	Benzene and substituted derivatives	Phenylpyruvic acid derivatives	3-(4-Hydroxyphenyl)pyruvate; 4-Hydroxyphenylpyruvate; p-Hydroxyphenylpyruvic acid	C01179	map00130;map00261;map00350;map00400;map00401;map00680;map00950;map01055;map01060;map01063;map01100;map01110;map01120;map01130;map01210;map01230	-	-	-	-	979	OC(=O)C(=O)CC1=CC=C(O)C=C1	KKADPXVIOXHVKN-UHFFFAOYSA-N	1.40277e+08	1.48791e+08	2.82729e+08	1.69533e+08	1.5577e+08	1.44915e+08	1.55057e+08	1.66064e+08	1.85333e+08	1.55451e+08	0.404409	0.83877	-0.253652	Not Significant
Com_370_pos	D-Fructose		P	C6H12O6	180.063	181.071	3.11819	[M+H]+	0.633	0.92	1	C18	Organic oxygen compounds	ÓÐ»úÑõ»¯ºÏÎï	Organooxygen compounds	ÓÐ»úÑõ»¯ºÏÎï	Carbohydrates and carbohydrate conjugates	Ì¼Ë®»¯ºÏÎïºÍÌ¼Ë®»¯ºÏÎï½áºÏÎï	"7660-25-5"	HMDB0000660	Organic oxygen compounds	Organooxygen compounds	Carbohydrates and carbohydrate conjugates	D-Fructose; Levulose; Fruit sugar; D-arabino-Hexulose	C00095	map00051;map00052;map00500;map01100;map01120;map02010;map02060;map04742;map04931;map04973	-	-	-	-	439709	OC[C@H]1O[C@](O)(CO)[C@@H](O)[C@@H]1O	RFSUNEUAIZKAJO-ARQDHWQXSA-N	2.67242e+07	3.11266e+07	3.29685e+07	1.60695e+07	2.91098e+07	2.13969e+07	3.36241e+07	3.10309e+07	2.67222e+07	2.87904e+07	0.669454	1.0774	0.10755	Not Significant
Com_206_pos	Methylsuccinic acid		P	C5H8O4	132.042	155.032	3.27431	[M+Na]+	4.696	0.89	1	C18	Lipids and lipid-like molecules	Ö¬ÖÊºÍÀàÖ¬·Ö×Ó	Fatty Acyls	Ö¬·¾õ£Àà	Fatty acids and conjugates	Ö¬·¾ËáºÍ½áºÏÎï	"498-21-5"	HMDB0001844	Lipids and lipid-like molecules	Fatty Acyls	Fatty acids and conjugates	-	C08645	-	LMFA01170119	Fatty Acyls [FA]	Fatty Acids and Conjugates [FA01]	Dicarboxylic acids [FA0117]	6950476	C[C@@H](CC(O)=O)C(O)=O	WXUAQHNMJWJLTG-VKHMYHEASA-N	1.52854e+07	1.07055e+07	1.17234e+07	1.57371e+07	2.78762e+07	1.82905e+07	3.65069e+07	1.1844e+07	1.33628e+07	2.36294e+07	0.114101	1.76829	0.822356	Not Significant
Com_317_pos	L-(+)-Arabinose		P	C5H10O5	150.053	173.042	1.52183	[M+Na]+	1.752	0.94	1	C18	Organic oxygen compounds	ÓÐ»úÑõ»¯ºÏÎï	Organooxygen compounds	ÓÐ»úÑõ»¯ºÏÎï	Carbohydrates and carbohydrate conjugates	Ì¼Ë®»¯ºÏÎïºÍÌ¼Ë®»¯ºÏÎï½áºÏÎï	"7296-56-2"	HMDB0000646	Organic oxygen compounds	Organooxygen compounds	Carbohydrates and carbohydrate conjugates	-	C02479	-	-	-	-	-	439764	O[C@H]1CO[C@H](O)[C@H](O)[C@H]1O	SRBFZHDQGSBBOR-KLVWXMOXSA-N	1.02074e+09	7.2319e+08	1.01184e+09	3.76524e+08	7.43684e+08	7.34198e+08	8.61884e+08	5.50702e+08	7.83074e+08	7.22617e+08	0.72684	0.922795	-0.115918	Not Significant
Com_1251_pos	cis-11,14-Eicosadienoic acid		P	C20H36O2	308.272	291.268	0.06989	[M+H-H2O]+	10.113	0.93	1	C18	Lipids and lipid-like molecules	Ö¬ÖÊºÍÀàÖ¬·Ö×Ó	Fatty Acyls	Ö¬·¾õ£Àà	Fatty acids and conjugates	Ö¬·¾ËáºÍ½áºÏÎï	"2091-39-6"	HMDB0005060	Lipids and lipid-like molecules	Fatty Acyls	Fatty acids and conjugates	Icosadienoic acid; Eicosadienoic acid; 11,14-Icosadienoic acid; (11Z,14Z)-Icosa-11,14-dienoic acid; 11,14-Eicosadienoic acid; (11Z,14Z)-Eicosa-11,14-dienoic acid	C16525	map01040	LMFA01030130	Fatty Acyls [FA]	Fatty Acids and Conjugates [FA01]	Unsaturated fatty acids [FA0103]	6439848	CCCCC\C=C/C\C=C/CCCCCCCCCC(O)=O	XSXIVVZCUAHUJO-HZJYTTRNSA-N	6.4902e+07	5.66119e+07	5.97417e+07	8.35254e+07	5.88251e+07	5.85799e+07	6.71445e+07	5.21986e+07	6.61952e+07	5.9187e+07	0.339743	0.894128	-0.161446	Not Significant
Com_1234_pos	L-Octanoylcarnitine		P	C15H30NO4	288.217	288.217	0.23042	[M+H]+	6.015	0.98	1	C18	Lipids and lipid-like molecules	Ö¬ÖÊºÍÀàÖ¬·Ö×Ó	Fatty Acyls	Ö¬·¾õ£Àà	Fatty acid esters	Ö¬·¾Ëáõ¥	"25243-95-2"	HMDB0000791	Lipids and lipid-like molecules	Fatty Acyls	Fatty acid esters	-	C02838	-	LMFA07070002	Fatty Acyls [FA]	Fatty esters [FA07]	Fatty acyl carnitines [FA0707]	11953814	CCCCCCCC(=O)O[C@H](CC(O)=O)C[N+](C)(C)C	CXTATJFJDMJMIY-CYBMUJFWSA-O	2.49353e+08	1.47421e+08	1.58132e+08	1.61826e+08	5.04614e+07	6.34516e+07	4.59064e+07	1.16419e+08	1.79183e+08	6.90597e+07	0.00848994	0.385415	-1.37552	Downregulated
Com_1997_pos	Linoleoylcarnitine		P	C25H46NO4	424.343	424.342	0.2118	[M+H]+	8.042	0.96	1	C18	Lipids and lipid-like molecules	Ö¬ÖÊºÍÀàÖ¬·Ö×Ó	Fatty Acyls	Ö¬·¾õ£Àà	Fatty acid esters	Ö¬·¾Ëáõ¥	"36816-10-1"	HMDB0006469	Lipids and lipid-like molecules	Fatty Acyls	Fatty acid esters	-	-	-	LMFA07070009	Fatty Acyls [FA]	Fatty esters [FA07]	Fatty acyl carnitines [FA0707]	6450015	CCCCC\C=C/C\C=C/CCCCCCCC(=O)O[C@H](CC(O)=O)C[N+](C)(C)C	MJLXQSQYKZWZCB-DQFWFXSYSA-O	2.07377e+09	2.90791e+09	1.46879e+09	7.45718e+08	8.17066e+08	8.21667e+08	1.19357e+09	6.37906e+09	1.79905e+09	2.30284e+09	0.737835	1.28003	0.356182	Not Significant
Com_410_pos	Indole-3-butyric acid		P	C12H13NO2	203.095	186.092	3.14565	[M+H-H2O]+	5.454	0.56	1	C18	Organoheterocyclic compounds	ÓÐ»úÔÓ»·»¯ºÏÎï	Indoles and derivatives	ßÅßá¼°ÆäÑÜÉúÎï	Indoles	ßÅßá	"133-32-4"	HMDB0002096	Organoheterocyclic compounds	Indoles and derivatives	Indoles	-	C11284	-	-	-	-	-	8617	OC(=O)CCCC1=CNC2=C1C=CC=C2	JTEDVYBZBROSJT-UHFFFAOYSA-N	1.82567e+06	1.24283e+06	1.31688e+06	2.22182e+06	1.98631e+06	2.96648e+06	1.65248e+06	1.73154e+06	1.6518e+06	2.0842e+06	0.29862	1.26178	0.335455	Not Significant
Com_578_pos	3-hydroxydecanoate		P	C10H20O3	188.141	211.13	0.13316	[M+Na]+	6.399	0.51	1	C18	Organic acids and derivatives	ÓÐ»úËá¼°ÆäÑÜÉúÎï	Hydroxy acids and derivatives	ôÇ»ùËá¼°ÆäÑÜÉúÎï	Medium-chain hydroxy acids and derivatives	ÖÐÁ´ôÇ»ùËá¼°ÆäÑÜÉúÎï	"5561-87-5"	HMDB0002203	Organic acids and derivatives	Hydroxy acids and derivatives	Medium-chain hydroxy acids and derivatives	-	-	-	LMFA01050153	Fatty Acyls [FA]	Fatty Acids and Conjugates [FA01]	Hydroxy fatty acids [FA0105]	5312799	CCCCCCC[C@H](O)CC(O)=O	FYSSBMZUBSBFJL-VIFPVBQESA-N	7.12403e+07	6.78057e+07	8.21629e+07	7.56535e+07	1.04719e+08	8.17971e+07	9.71459e+07	1.22921e+08	7.42156e+07	1.01646e+08	0.0234662	1.3696	0.453757	Not Significant
Com_792_pos	3-hydroxylaurate		P	C12H24O3	216.173	239.162	0.19813	[M+Na]+	6.607	0.75	1	C18	Organic acids and derivatives	ÓÐ»úËá¼°ÆäÑÜÉúÎï	Hydroxy acids and derivatives	ôÇ»ùËá¼°ÆäÑÜÉúÎï	Medium-chain hydroxy acids and derivatives	ÖÐÁ´ôÇ»ùËá¼°ÆäÑÜÉúÎï	"1883-13-2"	HMDB0000387	Organic acids and derivatives	Hydroxy acids and derivatives	Medium-chain hydroxy acids and derivatives	-	-	-	LMFA01050037	Fatty Acyls [FA]	Fatty Acids and Conjugates [FA01]	Hydroxy fatty acids [FA0105]	5312805	CCCCCCCCC[C@H](O)CC(O)=O	MUCMKTPAZLSKTL-NSHDSACASA-N	4.41006e+07	4.82018e+07	4.74576e+07	5.46949e+07	5.18557e+07	4.44826e+07	5.498e+07	4.18216e+07	4.86137e+07	4.8285e+07	0.933753	0.993237	-0.00978977	Not Significant
Com_1796_pos	3b-hydroxy-5-cholenoic acid		P	C24H38O3	374.282	357.279	0.37901	[M+H-H2O]+	7.968	0.95	1	C18	Lipids and lipid-like molecules	Ö¬ÖÊºÍÀàÖ¬·Ö×Ó	Steroids and steroid derivatives	Àà¹Ì´¼ºÍÀà¹Ì´¼ÑÜÉúÎï	Bile acids, alcohols and derivatives	µ¨Ö­Ëá¡¢´¼¼°ÆäÑÜÉúÎï	"5255-17-4"	HMDB0000308	Lipids and lipid-like molecules	Steroids and steroid derivatives	Bile acids, alcohols and derivatives	-	-	-	LMST04010201	Sterol Lipids [ST]	Bile acids and derivatives [ST04]	C24 bile acids, alcohols, and derivatives [ST0401]	92997	[H][C@@]12CC[C@H]([C@H](C)CCC(O)=O)[C@@]1(C)CC[C@@]1([H])[C@@]2([H])CC=C2C[C@@H](O)CC[C@]12C	HIAJCGFYHIANNA-QIZZZRFXSA-N	8.78343e+07	1.23268e+08	1.51003e+08	8.52953e+07	1.08962e+08	3.55018e+07	4.96824e+07	8.73742e+07	1.1185e+08	7.03801e+07	0.121904	0.629236	-0.668328	Not Significant
Com_169_pos	deoxycarnitine		P	C7H15NO2	145.11	146.118	0.76082	[M+H]+	1.437	0.88	1	C18	Lipids and lipid-like molecules	Ö¬ÖÊºÍÀàÖ¬·Ö×Ó	Fatty Acyls	Ö¬·¾õ£Àà	Fatty acids and conjugates	Ö¬·¾ËáºÍ½áºÏÎï	"407-64-7"	HMDB0001161	Lipids and lipid-like molecules	Fatty Acyls	Fatty acids and conjugates	4-Trimethylammoniobutanoate; Butyro-betaine; gamma-Butyrobetaine	C01181	map00310;map02010	-	-	-	-	725	C[N+](C)(C)CCCC([O-])=O	JHPNVNIEXXLNTR-UHFFFAOYSA-N	2.68662e+08	2.9654e+08	2.59913e+08	2.38796e+08	4.45605e+08	3.32121e+08	3.29526e+08	4.06741e+08	2.65978e+08	3.78498e+08	0.0110415	1.42305	0.508982	Not Significant
Com_167_pos	4-guanidinobutanoate		P	C5H11N3O2	145.085	146.092	0.44188	[M+H]+	1.514	0.69	1	C18	Organic acids and derivatives	ÓÐ»úËá¼°ÆäÑÜÉúÎï	Carboxylic acids and derivatives	ôÈËá¼°ÆäÑÜÉúÎï	Amino acids, peptides, and analogues	°±»ùËá¡¢ëÄºÍÀàËÆÎï	"463-00-3"	HMDB0003464	Organic acids and derivatives	Carboxylic acids and derivatives	Amino acids, peptides, and analogues	4-Guanidinobutanoate; 4-Guanidinobutyric acid	C01035	map00330;map01100	-	-	-	-	500	NC(=N)NCCCC(O)=O	TUHVEAJXIMEOSA-UHFFFAOYSA-N	9.8194e+06	1.06478e+07	1.34931e+07	1.1477e+07	1.207e+07	1.46074e+07	1.38618e+07	1.29928e+07	1.13593e+07	1.3383e+07	0.0794923	1.17815	0.236521	Not Significant
Com_431_pos	homoarginine		P	C7H16N4O2	188.127	189.135	0.74119	[M+H]+	1.35	0.79	1	C18	Organic acids and derivatives	ÓÐ»úËá¼°ÆäÑÜÉúÎï	Carboxylic acids and derivatives	ôÈËá¼°ÆäÑÜÉúÎï	Amino acids, peptides, and analogues	°±»ùËá¡¢ëÄºÍÀàËÆÎï	"156-86-5"	HMDB0000670	Organic acids and derivatives	Carboxylic acids and derivatives	Amino acids, peptides, and analogues	-	C01924	-	-	-	-	-	9085	N[C@@H](CCCCNC(N)=N)C(O)=O	QUOGESRFPZDMMT-YFKPBYRVSA-N	5.48352e+07	4.77432e+07	4.30044e+07	9.06592e+07	6.3232e+07	5.46454e+07	5.28992e+07	4.10584e+07	5.90605e+07	5.29588e+07	0.621678	0.896687	-0.157324	Not Significant
Com_732_pos	isobutyrylcarnitine (C4)		P	C11H22NO4	232.155	232.155	1.06587	[M+H]+	5.08	1	1	C18	Lipids and lipid-like molecules	Ö¬ÖÊºÍÀàÖ¬·Ö×Ó	Fatty Acyls	Ö¬·¾õ£Àà	Fatty acid esters	Ö¬·¾Ëáõ¥	"25518-49-4"	HMDB0000736	Lipids and lipid-like molecules	Fatty Acyls	Fatty acid esters	-	-	-	-	-	-	-	168379	CC(C)C(=O)O[C@H](CC(O)=O)C[N+](C)(C)C	LRCNOZRCYBNMEP-SECBINFHSA-O	3.21358e+09	2.08301e+09	2.07012e+09	3.26707e+09	1.59456e+09	1.40953e+09	1.14574e+09	1.77879e+09	2.65845e+09	1.48216e+09	0.0175336	0.557527	-0.842886	Not Significant
Com_279_pos	methionine sulfoxide		P	C5H11NO3S	165.046	166.053	0.82802	[M+H]+	1.388	0.96	1	C18	Organic acids and derivatives	ÓÐ»úËá¼°ÆäÑÜÉúÎï	Carboxylic acids and derivatives	ôÈËá¼°ÆäÑÜÉúÎï	Amino acids, peptides, and analogues	°±»ùËá¡¢ëÄºÍÀàËÆÎï	"3226-65-1"	HMDB0002005	Organic acids and derivatives	Carboxylic acids and derivatives	Amino acids, peptides, and analogues	L-Methionine S-oxide	C02989	map00270	-	-	-	-	158980	CS(=O)CC[C@H](N)C(O)=O	QEFRNWWLZKMPFJ-YGVKFDHGSA-N	1.97789e+08	1.61628e+08	1.2476e+08	2.35746e+08	2.25343e+08	3.03866e+08	1.79012e+08	3.58866e+08	1.79981e+08	2.66772e+08	0.112006	1.48222	0.567763	Not Significant
Com_612_pos	N-acetylarginine		P	C8H16N4O3	216.122	217.13	0.70291	[M+H]+	1.491	0.97	1	C18	Organic acids and derivatives	ÓÐ»úËá¼°ÆäÑÜÉúÎï	Carboxylic acids and derivatives	ôÈËá¼°ÆäÑÜÉúÎï	Amino acids, peptides, and analogues	°±»ùËá¡¢ëÄºÍÀàËÆÎï	"155-84-0"	HMDB0004620	Organic acids and derivatives	Carboxylic acids and derivatives	Amino acids, peptides, and analogues	-	C02562	-	-	-	-	-	67427	CC(=O)N[C@@H](CCCNC(N)=N)C(O)=O	SNEIUMQYRCDYCH-LURJTMIESA-N	1.4696e+07	3.46278e+07	3.19604e+07	1.82e+07	1.65823e+07	7.92751e+06	1.2976e+07	6.25461e+06	2.48711e+07	1.09351e+07	0.0439267	0.439672	-1.1855	Downregulated
Com_471_pos	N-acetylleucine		P	C8H15NO3	173.105	196.095	3.72609	[M+Na]+	5.427	0.96	1	C18	Organic acids and derivatives	ÓÐ»úËá¼°ÆäÑÜÉúÎï	Carboxylic acids and derivatives	ôÈËá¼°ÆäÑÜÉúÎï	Amino acids, peptides, and analogues	°±»ùËá¡¢ëÄºÍÀàËÆÎï	"1188-21-2"	HMDB0011756	Organic acids and derivatives	Carboxylic acids and derivatives	Amino acids, peptides, and analogues	-	C02710	-	-	-	-	-	70912	CC(C)C[C@H](NC(C)=O)C(O)=O	WXNXCEHXYPACJF-ZETCQYMHSA-N	4.61812e+06	5.98994e+06	7.70449e+06	4.31543e+06	6.77191e+06	6.65058e+06	5.74468e+06	5.17595e+06	5.657e+06	6.08578e+06	0.636582	1.0758	0.105405	Not Significant
Com_427_pos	Glycylleucine		P	C8H16N2O3	188.116	189.124	1.86873	[M+H]+	5.256	0.83	1	C18	Organic acids and derivatives	ÓÐ»úËá¼°ÆäÑÜÉúÎï	Carboxylic acids and derivatives	ôÈËá¼°ÆäÑÜÉúÎï	Amino acids, peptides, and analogues	°±»ùËá¡¢ëÄºÍÀàËÆÎï	"869-19-2"	HMDB0000759	Organic acids and derivatives	Carboxylic acids and derivatives	Amino acids, peptides, and analogues	-	C02155	-	-	-	-	-	92843	CC(C)C[C@H](NC(=O)CN)C(O)=O	DKEXFJVMVGETOO-LURJTMIESA-N	1.70073e+08	1.00073e+08	1.24142e+08	1.12715e+08	3.67834e+07	1.79363e+08	9.12078e+07	9.42567e+07	1.26751e+08	1.00403e+08	0.457164	0.792129	-0.336193	Not Significant
Com_627_pos	Gama-glutamylalanine		P	C8H14N2O5	218.09	219.098	0.938	[M+H]+	1.536	0.97	1	C18	Organic acids and derivatives	ÓÐ»úËá¼°ÆäÑÜÉúÎï	Carboxylic acids and derivatives	ôÈËá¼°ÆäÑÜÉúÎï	Amino acids, peptides, and analogues	°±»ùËá¡¢ëÄºÍÀàËÆÎï	"5875-41-2"	HMDB0006248	Organic acids and derivatives	Carboxylic acids and derivatives	Amino acids, peptides, and analogues	(5-L-Glutamyl)-L-amino acid; L-gamma-Glutamyl-L-amino acid; alpha-(gamma-L-Glutamyl)-L-amino acid	C03740	map00480	-	-	-	-	440103	C[C@H](NC(=O)CC[C@H](N)C(O)=O)C(O)=O	WQXXXVRAFAKQJM-WHFBIAKZSA-N	3.33169e+08	3.0429e+08	1.79064e+08	2.19066e+08	3.80005e+08	4.82712e+08	4.1858e+08	6.22039e+08	2.58897e+08	4.75834e+08	0.0148507	1.83793	0.878078	Not Significant
Com_860_pos	gamma-Glutamyl-valine		P	C10H18N2O5	246.122	247.129	1.02691	[M+H]+	5.014	0.97	1	C18	Organic acids and derivatives	ÓÐ»úËá¼°ÆäÑÜÉúÎï	Carboxylic acids and derivatives	ôÈËá¼°ÆäÑÜÉúÎï	Amino acids, peptides, and analogues	°±»ùËá¡¢ëÄºÍÀàËÆÎï	"2746-34-1"	HMDB0011172	Organic acids and derivatives	Carboxylic acids and derivatives	Amino acids, peptides, and analogues	-	-	-	-	-	-	-	7015683	CC(C)[C@H](NC(=O)CC[C@H](N)C(O)=O)C(O)=O	AQAKHZVPOOGUCK-XPUUQOCRSA-N	1.41351e+08	1.07577e+08	1.62448e+08	1.65148e+08	9.90572e+07	1.61236e+08	1.31407e+08	1.28529e+08	1.44131e+08	1.30057e+08	0.473127	0.902355	-0.148233	Not Significant
Com_1247_pos	Argininosuccinic acid		P	C10H18N4O6	290.123	291.13	0.16197	[M+H]+	1.361	0.97	1	C18	Organic acids and derivatives	ÓÐ»úËá¼°ÆäÑÜÉúÎï	Carboxylic acids and derivatives	ôÈËá¼°ÆäÑÜÉúÎï	Amino acids, peptides, and analogues	°±»ùËá¡¢ëÄºÍÀàËÆÎï	"918149-29-8"	HMDB0000052	Organic acids and derivatives	Carboxylic acids and derivatives	Amino acids, peptides, and analogues	N-(L-Arginino)succinate; 2-(Nomega-L-Arginino)succinate; L-Argininosuccinate; L-Argininosuccinic acid; L-Arginosuccinic acid	C03406	map00220;map00250;map01100;map01110;map01130;map01230	-	-	-	-	16950	N[C@@H](CCCNC(=N)N[C@@H](CC(O)=O)C(O)=O)C(O)=O	KDZOASGQNOPSCU-WDSKDSINSA-N	4.2108e+07	7.22144e+07	1.5401e+08	5.92015e+07	2.27972e+08	1.7596e+08	8.67924e+07	5.4018e+07	8.18835e+07	1.36186e+08	0.292548	1.66316	0.73393	Not Significant
Com_603_pos	2-Keto-D-Gluconic acid		P	C6H10O7	194.043	217.032	1.30621	[M+Na]+	1.549	0.58	1	C18	Organic oxygen compounds	ÓÐ»úÑõ»¯ºÏÎï	Organooxygen compounds	ÓÐ»úÑõ»¯ºÏÎï	Carbohydrates and carbohydrate conjugates	Ì¼Ë®»¯ºÏÎïºÍÌ¼Ë®»¯ºÏÎï½áºÏÎï	"669-90-9"	HMDB0011732	Organic oxygen compounds	Organooxygen compounds	Carbohydrates and carbohydrate conjugates	2-Keto-D-gluconic acid; 2-Dehydro-D-gluconate; 2-Dehydro-D-gluconic acid; alpha-D-arabino-2-Hexulosonic acid	C06473	map00030;map01100;map01120	-	-	-	-	50	OCC(O)C(O)C(O)C(=O)C(O)=O	VBUYCZFBVCCYFD-UHFFFAOYSA-N	6.4313e+07	7.51562e+07	5.67804e+07	4.76049e+07	5.86172e+07	5.36383e+07	5.89394e+07	7.561e+07	6.09636e+07	6.17012e+07	0.925364	1.0121	0.0173509	Not Significant
Com_428_pos	N6-Acetyllysine		P	C8H16N2O3	188.116	189.124	0.90594	[M+H]+	1.513	0.75	1	C18	Organic acids and derivatives	ÓÐ»úËá¼°ÆäÑÜÉúÎï	Carboxylic acids and derivatives	ôÈËá¼°ÆäÑÜÉúÎï	Amino acids, peptides, and analogues	°±»ùËá¡¢ëÄºÍÀàËÆÎï	"692-04-6"	HMDB0000206	Organic acids and derivatives	Carboxylic acids and derivatives	Amino acids, peptides, and analogues	N6-Acetyl-L-lysine	C02727	map00310	-	-	-	-	92832	CC(=O)NCCCC[C@H](N)C(O)=O	DTERQYGMUDWYAZ-ZETCQYMHSA-N	5.98947e+07	6.53307e+07	6.23128e+07	8.44041e+07	8.26381e+07	9.92406e+07	6.98503e+07	6.17346e+07	6.79856e+07	7.83659e+07	0.335026	1.15268	0.204997	Not Significant
Com_1271_pos	gamma-Glutamylphenylalanine		P	C14H18N2O5	294.122	295.13	3.11977	[M+H]+	5.457	1	1	C18	Organic acids and derivatives	ÓÐ»úËá¼°ÆäÑÜÉúÎï	Carboxylic acids and derivatives	ôÈËá¼°ÆäÑÜÉúÎï	Amino acids, peptides, and analogues	°±»ùËá¡¢ëÄºÍÀàËÆÎï	"7432-24-8"	HMDB0000594	Organic acids and derivatives	Carboxylic acids and derivatives	Amino acids, peptides, and analogues	-	-	-	-	-	-	-	111299	N[C@@H](CCC(=O)N[C@@H](CC1=CC=CC=C1)C(O)=O)C(O)=O	XHHOHZPNYFQJKL-QWRGUYRKSA-N	2.66738e+08	1.88887e+08	2.01943e+08	2.97804e+08	2.7814e+08	4.10728e+08	2.47993e+08	2.48434e+08	2.38843e+08	2.96324e+08	0.264347	1.24067	0.311114	Not Significant
Com_329_pos	N-Acetylasparagine		P	C6H10N2O4	174.064	175.072	1.21581	[M+H]+	1.437	0.59	1	C18	Organic acids and derivatives	ÓÐ»úËá¼°ÆäÑÜÉúÎï	Carboxylic acids and derivatives	ôÈËá¼°ÆäÑÜÉúÎï	Amino acids, peptides, and analogues	°±»ùËá¡¢ëÄºÍÀàËÆÎï	"4033-40-3"	HMDB0006028	Organic acids and derivatives	Carboxylic acids and derivatives	Amino acids, peptides, and analogues	-	-	-	-	-	-	-	99715	CC(=O)N[C@@H](CC(N)=O)C(O)=O	HXFOXFJUNFFYMO-BYPYZUCNSA-N	4.1489e+07	4.67524e+07	4.60262e+07	3.64206e+07	8.50088e+06	8.001e+06	9.76068e+06	9.07326e+06	4.2672e+07	8.83395e+06	8.28163e-06	0.20702	-2.27216	Downregulated
Com_469_pos	2-Amino-2-deoxy-D-gluconate		P	C6H13NO6	195.074	196.082	0.83839	[M+H]+	1.575	0.89	1	C18	Organic acids and derivatives	ÓÐ»úËá¼°ÆäÑÜÉúÎï	Carboxylic acids and derivatives	ôÈËá¼°ÆäÑÜÉúÎï	Amino acids, peptides, and analogues	°±»ùËá¡¢ëÄºÍÀàËÆÎï	"3646-68-2"	HMDB0250755	Organic acids and derivatives	Carboxylic acids and derivatives	Amino acids, peptides, and analogues	2-Amino-2-deoxy-D-gluconate; D-Glucosaminate; D-Glucosaminic acid; Glucosaminate	C03752	map00030;map01120;map02060	-	-	-	-	235915	NC(C(O)C(O)C(O)CO)C(O)=O	UFYKDFXCZBTLOO-UHFFFAOYSA-N	2.68642e+07	2.20795e+07	1.84694e+07	1.79838e+07	1.27358e+07	2.16827e+07	2.24972e+07	2.17044e+07	2.13492e+07	1.9655e+07	0.603676	0.920643	-0.119286	Not Significant
Com_526_pos	Asymmetric dimethylarginine		P	C8H18N4O2	202.143	203.15	0.91174	[M+H]+	1.445	0.98	1	C18	Organic acids and derivatives	ÓÐ»úËá¼°ÆäÑÜÉúÎï	Carboxylic acids and derivatives	ôÈËá¼°ÆäÑÜÉúÎï	Amino acids, peptides, and analogues	°±»ùËá¡¢ëÄºÍÀàËÆÎï	"30315-93-6"	HMDB0001539	Organic acids and derivatives	Carboxylic acids and derivatives	Amino acids, peptides, and analogues	-	C03626	-	-	-	-	-	123831	N[C@@H](CCC\N=C(/N)N(C)C)C(O)=O	YDGMGEXADBMOMJ-LURJTMIESA-N	5.53891e+08	6.006e+08	6.25486e+08	1.59745e+09	1.13163e+09	6.55377e+08	5.76523e+08	4.7424e+08	8.44356e+08	7.09441e+08	0.658767	0.840216	-0.251168	Not Significant
Com_205_pos	Ethylmalonic acid		P	C5H8O4	132.042	155.032	3.44781	[M+Na]+	5.168	0.88	1	C18	Lipids and lipid-like molecules	Ö¬ÖÊºÍÀàÖ¬·Ö×Ó	Fatty Acyls	Ö¬·¾õ£Àà	Fatty acids and conjugates	Ö¬·¾ËáºÍ½áºÏÎï	"601-75-2"	HMDB0000622	Lipids and lipid-like molecules	Fatty Acyls	Fatty acids and conjugates	-	-	-	LMFA01170105	Fatty Acyls [FA]	Fatty Acids and Conjugates [FA01]	Dicarboxylic acids [FA0117]	11756	CCC(C(O)=O)C(O)=O	UKFXDFUAPNAMPJ-UHFFFAOYSA-N	9.11073e+07	8.89781e+07	6.24039e+07	5.55529e+07	8.20866e+07	1.85423e+08	2.05267e+08	1.25532e+08	7.45106e+07	1.49577e+08	0.0442906	2.00746	1.00537	Upregulated
Com_183_pos	3-(2-Hydroxyphenyl)propanoic acid		P	C9H10O3	166.063	149.06	1.42812	[M+H-H2O]+	5.026	0.91	1	C18	Phenylpropanoids and polyketides	±½±ûËØÀàºÍ¾ÛÍªÀà	Phenylpropanoic acids	±½±ûËáÀà	-	-	"495-78-3"	HMDB0033752	Phenylpropanoids and polyketides	Phenylpropanoic acids	-	3-(2-Hydroxyphenyl)propanoate; 2-Hydroxyphenylpropanoate; 3-(2-Hydroxyphenyl)propionic acid; Melilotate; 3-(2-Hydroxyphenyl)propionate	C01198	map00360;map00624;map01120	-	-	-	-	873	OC(=O)CCC1=CC=CC=C1O	CJBDUOMQLFKVQC-UHFFFAOYSA-N	2.1418e+08	2.17063e+08	2.6437e+08	2.81085e+08	2.18651e+08	2.37389e+08	2.16855e+08	1.88476e+08	2.44175e+08	2.15343e+08	0.192363	0.88192	-0.18128	Not Significant
Com_478_pos	Dethiobiotin		P	C10H18N2O3	214.132	197.129	3.15338	[M+H-H2O]+	5.426	0.79	1	C18	Lipids and lipid-like molecules	Ö¬ÖÊºÍÀàÖ¬·Ö×Ó	Fatty Acyls	Ö¬·¾õ£Àà	Fatty acids and conjugates	Ö¬·¾ËáºÍ½áºÏÎï	"533-48-2"	HMDB0003581	Lipids and lipid-like molecules	Fatty Acyls	Fatty acids and conjugates	Dethiobiotin; Desthiobiotin	C01909	map00780;map01100	-	-	-	-	445027	C[C@@H]1NC(=O)N[C@@H]1CCCCCC(O)=O	AUTOLBMXDDTRRT-JGVFFNPUSA-N	3.6656e+06	3.20576e+06	3.85463e+06	5.07693e+06	3.87199e+06	4.76556e+06	3.34403e+06	5.41986e+06	3.95073e+06	4.35036e+06	0.536962	1.10115	0.139014	Not Significant
Com_793_pos	Sabinic acid		P	C12H24O3	216.173	239.162	0.59209	[M+Na]+	6.25	0.75	1	C18	Organic acids and derivatives	ÓÐ»úËá¼°ÆäÑÜÉúÎï	Hydroxy acids and derivatives	ôÇ»ùËá¼°ÆäÑÜÉúÎï	Medium-chain hydroxy acids and derivatives	ÖÐÁ´ôÇ»ùËá¼°ÆäÑÜÉúÎï	"505-95-3"	HMDB0002059	Organic acids and derivatives	Hydroxy acids and derivatives	Medium-chain hydroxy acids and derivatives	-	C08317	-	LMFA01050039	Fatty Acyls [FA]	Fatty Acids and Conjugates [FA01]	Hydroxy fatty acids [FA0105]	79034	OCCCCCCCCCCCC(O)=O	ZDHCZVWCTKTBRY-UHFFFAOYSA-N	2.90671e+07	2.62775e+07	3.56181e+07	3.90944e+07	5.46553e+07	2.46949e+07	6.01818e+07	1.92505e+07	3.25143e+07	3.96956e+07	0.529453	1.22087	0.287907	Not Significant
Com_1403_pos	cis-11,14,17-Eicosatrienoic acid		P	C20H34O2	306.256	307.263	0.13523	[M+H]+	10.256	0.92	1	C18	Lipids and lipid-like molecules	Ö¬ÖÊºÍÀàÖ¬·Ö×Ó	Fatty Acyls	Ö¬·¾õ£Àà	Fatty acids and conjugates	Ö¬·¾ËáºÍ½áºÏÎï	"2091-27-2"	HMDB0244373	Lipids and lipid-like molecules	Fatty Acyls	Fatty acids and conjugates	Icosatrienoic acid; Eicosatrienoic acid; ETA; 11,14,17-Icosatrienoic acid; (11Z,14Z,17Z)-Icosa-11,14,17-trienoic acid; 11,14,17-Eicosatrienoic acid; (11Z,14Z,17Z)-Eicosa-11,14,17-trienoic acid	C16522	map01040	LMFA01030090	Fatty Acyls [FA]	Fatty Acids and Conjugates [FA01]	Unsaturated fatty acids [FA0103]	3210	CCC=CCC=CCC=CCCCCCCCCCC(O)=O	AHANXAKGNAKFSK-UHFFFAOYSA-N	1.6502e+08	1.41898e+08	1.51377e+08	2.22867e+08	2.19943e+08	1.55969e+08	1.82356e+08	2.57322e+08	1.7029e+08	2.03897e+08	0.284775	1.19735	0.259846	Not Significant
Com_1859_pos	Arachidonoyl ethanolamide		P	C22H37NO2	347.282	370.272	0.14824	[M+Na]+	9.139	0.9	1	C18	Organic nitrogen compounds	ÓÐ»úµª»¯ºÏÎï	Organonitrogen compounds	ÓÐ»úµª»¯ºÏÎï	Amines	°·Àà	"94421-68-8"	HMDB0004080	Organic nitrogen compounds	Organonitrogen compounds	Amines	Anandamide; Arachidonylethanolamide; N-(5Z,8Z,11Z,14Z-icosatetraenoyl)-ethanolamide; AEA	C11695	map04080;map04723;map04750	LMFA08040056	Fatty Acyls [FA]	Fatty amides [FA08]	N-acyl ethanolamines (endocannabinoids) [FA0804]	5281969	CCCCC\C=C/C\C=C/C\C=C/C\C=C/CCCC(=O)NCCO	LGEQQWMQCRIYKG-DOFZRALJSA-N	5.29931e+07	4.01962e+07	3.36027e+07	9.46784e+07	7.45409e+07	6.61068e+07	8.64624e+07	1.19006e+08	5.53676e+07	8.65291e+07	0.133407	1.56281	0.644143	Not Significant
Com_1297_pos	5'-Methylthioadenosine		P	C11H15N5O3S	297.09	298.097	1.34773	[M+H]+	5.276	1	1	C18	Nucleosides, nucleotides, and analogues	ºËÜÕ¡¢ºËÜÕËáºÍÀàËÆÎï	5'-deoxyribonucleosides	5'-ÍÑÑõºËÌÇºËÜÕ	5'-deoxy-5'-thionucleosides	5'-ÍÑÑõ-5'-ÁòºËÜÕ	"2457-80-9"	HMDB0001173	Nucleosides, nucleotides, and analogues	5'-deoxyribonucleosides	5'-deoxy-5'-thionucleosides	5'-Methylthioadenosine; Methylthioadenosine; S-Methyl-5'-thioadenosine; 5-Methylthioadenosine; 5'-Deoxy-5'-(methylthio)adenosine; Thiomethyladenosine; MTA	C00170	map00270;map00908;map01060;map01100	-	-	-	-	439176	CSC[C@H]1O[C@H]([C@H](O)[C@@H]1O)N1C=NC2=C1N=CN=C2N	WUUGFSXJNOTRMR-IOSLPCCCSA-N	3.96613e+08	4.30944e+08	3.6378e+08	2.77185e+08	2.37359e+08	3.07554e+08	4.22768e+08	2.90594e+08	3.67131e+08	3.14569e+08	0.343335	0.85683	-0.222919	Not Significant
Com_260_pos	Phosphorylethanolamine		P	C2H8NO4P	141.019	164.009	1.63651	[M+Na]+	1.295	0.84	1	C18	Organic acids and derivatives	ÓÐ»úËá¼°ÆäÑÜÉúÎï	Organic phosphoric acids and derivatives	ÓÐ»úÁ×Ëá¼°ÆäÑÜÉúÎï	Phosphate esters	Á×Ëáõ¥Àà	"1071-23-4"	HMDB0000224	Organic acids and derivatives	Organic phosphoric acids and derivatives	Phosphate esters	Ethanolamine phosphate; O-Phosphorylethanolamine; Phosphoethanolamine; O-Phosphoethanolamine	C00346	map00564;map00600;map01100;map01503;map04071	-	-	-	-	1015	NCCOP(O)(O)=O	SUHOOTKUPISOBE-UHFFFAOYSA-N	1.54179e+08	1.95207e+08	1.22963e+08	1.35195e+08	2.53222e+08	1.96931e+08	2.20053e+08	1.67473e+08	1.51886e+08	2.0942e+08	0.0539056	1.37879	0.463406	Not Significant
Com_17_pos	Dihydrouracil		P	C4H6N2O2	114.043	115.05	1.00333	[M+H]+	1.556	0.92	1	C18	Organoheterocyclic compounds	ÓÐ»úÔÓ»·»¯ºÏÎï	Diazines	¶þàºÀà	Pyrimidines and pyrimidine derivatives	à×à¤ºÍà×à¤ÑÜÉúÎï	"504-07-4"	HMDB0000076	Organoheterocyclic compounds	Diazines	Pyrimidines and pyrimidine derivatives	5,6-Dihydrouracil; Dihydro-2,4(1H,3H)-pyrimidinedione; Dihydrouracile; Dihydrouracil; 5,6-Dihydro-2,4-dihydroxypyrimidine; Hydrouracil; 2,4-Dioxotetrahydropyrimidine	C00429	map00240;map00410;map00770;map01100	-	-	-	-	649	O=C1CCNC(=O)N1	OIVLITBTBDPEFK-UHFFFAOYSA-N	3.38411e+08	3.13888e+08	3.53964e+08	4.86664e+08	6.11958e+08	7.7483e+08	3.2728e+08	2.55935e+08	3.73232e+08	4.92501e+08	0.385822	1.31956	0.400053	Not Significant
Com_1113_pos	gamma-glutamylglutamate		P	C10H16N2O7	276.096	277.103	0.40973	[M+H]+	1.486	0.99	1	C18	Organic acids and derivatives	ÓÐ»úËá¼°ÆäÑÜÉúÎï	Carboxylic acids and derivatives	ôÈËá¼°ÆäÑÜÉúÎï	Amino acids, peptides, and analogues	°±»ùËá¡¢ëÄºÍÀàËÆÎï	"1116-22-9"	HMDB0011737	Organic acids and derivatives	Carboxylic acids and derivatives	Amino acids, peptides, and analogues	-	C05282	-	-	-	-	-	92865	N[C@@H](CCC(=O)N[C@@H](CCC(O)=O)C(O)=O)C(O)=O	OWQDWQKWSLFFFR-WDSKDSINSA-N	9.10332e+08	6.12126e+08	3.45736e+08	7.27932e+08	1.35147e+09	1.22385e+09	1.09837e+09	1.75065e+09	6.49031e+08	1.35609e+09	0.008588	2.0894	1.06309	Upregulated
Com_825_pos	cytidine		P	C9H13N3O5	243.086	244.093	0.68923	[M+H]+	1.471	0.91	1	C18	Nucleosides, nucleotides, and analogues	ºËÜÕ¡¢ºËÜÕËáºÍÀàËÆÎï	Pyrimidine nucleosides	à×à¤ºËÜÕ	-	-	"65-46-3"	HMDB0000089	Nucleosides, nucleotides, and analogues	Pyrimidine nucleosides	-	Cytidine	C00475	map00240;map01100	-	-	-	-	6175	NC1=NC(=O)N(C=C1)[C@@H]1O[C@H](CO)[C@@H](O)[C@H]1O	UHDGCWIWMRVCDJ-XVFCMESISA-N	3.13137e+08	3.2534e+08	2.66263e+08	5.06511e+08	9.55711e+08	4.48788e+08	6.07032e+08	3.27866e+08	3.52813e+08	5.84849e+08	0.163259	1.65768	0.729162	Not Significant
Com_1161_pos	N1-methyladenosine		P	C11H15N5O4	281.112	282.12	0.79863	[M+H]+	1.969	0.79	1	C18	Nucleosides, nucleotides, and analogues	ºËÜÕ¡¢ºËÜÕËáºÍÀàËÆÎï	Purine nucleosides	àÑßÊºËÜÕ	-	-	"15763-06-1"	HMDB0003331	Nucleosides, nucleotides, and analogues	Purine nucleosides	-	-	C02494	-	-	-	-	-	27476	CN1C=NC2=C(N=CN2[C@@H]2O[C@H](CO)[C@@H](O)[C@H]2O)C1=N	GFYLSDSUCHVORB-IOSLPCCCSA-N	1.46031e+07	1.7446e+07	1.34011e+07	1.77289e+07	2.50894e+07	2.56299e+07	1.88946e+07	1.55959e+07	1.57948e+07	2.13025e+07	0.0840208	1.3487	0.431574	Not Significant
Com_1167_pos	sphingosine		P	C18H37NO2	299.282	282.279	0.34441	[M+H-H2O]+	7.884	0.98	1	C18	Organic nitrogen compounds	ÓÐ»úµª»¯ºÏÎï	Organonitrogen compounds	ÓÐ»úµª»¯ºÏÎï	Amines	°·Àà	"123-78-4"	HMDB0000252	Organic nitrogen compounds	Organonitrogen compounds	Amines	Sphingosine; Sphingenine; Sphingoid; Sphing-4-enine	C00319	map00600;map01100;map04071;map04210;map04217	LMSP01010001	Sphingolipids [SP]	Sphingoid bases [SP01]	Sphing-4-enines (Sphingosines) [SP0101]	5280335	CCCCCCCCCCCCC\C=C\[C@@H](O)[C@@H](N)CO	WWUZIQQURGPMPG-KRWOKUGFSA-N	4.53597e+09	4.40852e+09	3.63814e+09	4.25085e+09	2.90476e+09	4.46769e+09	5.01288e+09	6.43495e+09	4.20837e+09	4.70507e+09	0.535566	1.11803	0.160954	Not Significant
Com_198_pos	Dl-Mevalonolactone		P	C6H10O3	130.063	153.053	3.41625	[M+Na]+	5.475	0.9	1	C18	Organoheterocyclic compounds	ÓÐ»úÔÓ»·»¯ºÏÎï	Lactones	ÄÚõ¥Àà	Delta valerolactones	¦ÄÎìÄÚõ¥	"674-26-0"	HMDB0006024	Organoheterocyclic compounds	Lactones	Delta valerolactones	-	-	-	LMFA07040003	Fatty Acyls [FA]	Fatty esters [FA07]	Lactones [FA0704]	5325923	C[C@]1(O)CCOC(=O)C1	JYVXNLLUYHCIIH-LURJTMIESA-N	3.95409e+07	2.4307e+07	985452	4.29873e+07	3.37084e+07	2.11708e+07	2.78023e+07	3.37857e+07	2.69552e+07	2.91168e+07	0.836331	1.08019	0.11129	Not Significant
Com_130_pos	p-Octopamine		P	C8H11NO2	153.079	136.076	1.1092	[M+H-H2O]+	2.517	0.99	1	C18	Benzenoids	±½Àà»¯ºÏÎï	Phenols	·ÓÀà	1-hydroxy-2-unsubstituted benzenoids	1-ôÇ»ù-2-Î´È¡´ú±½Àà»¯ºÏÎï	"104-14-3"	HMDB0004825	Benzenoids	Phenols	1-hydroxy-2-unsubstituted benzenoids	Octopamine; 1-(4-Hydroxyphenyl)-2-aminoethanol; p-Hydroxyphenylethanolamine	C04227	map04080	-	-	-	-	440266	NC[C@H](O)C1=CC=C(O)C=C1	QHGUCRYDKWKLMG-QMMMGPOBSA-N	3.9583e+09	3.93437e+09	4.2476e+09	4.15587e+09	3.93765e+09	4.44963e+09	3.74374e+09	4.0714e+09	4.07404e+09	4.0506e+09	0.893268	0.994249	-0.00832126	Not Significant
Com_242_pos	D-Mannosamine		P	C6H13NO5	179.079	162.076	0.95876	[M+H-H2O]+	1.546	0.63	1	C18	Organic oxygen compounds	ÓÐ»úÑõ»¯ºÏÎï	Organooxygen compounds	ÓÐ»úÑõ»¯ºÏÎï	Carbohydrates and carbohydrate conjugates	Ì¼Ë®»¯ºÏÎïºÍÌ¼Ë®»¯ºÏÎï½áºÏÎï	"14307-02-9"	-	-	-	-	-	C03570	-	-	-	-	-	440049	C(C1C(C(C(C(O1)O)N)O)O)O	MSWZFWKMSRAUBD-CBPJZXOFSA-N	1.41516e+09	1.60529e+09	1.26203e+09	5.99346e+08	1.06569e+09	2.16251e+09	1.69611e+09	1.83288e+09	1.22046e+09	1.6893e+09	0.189804	1.38415	0.469003	Not Significant
Com_296_pos	Isopyridoxal		P	C8H9NO3	167.058	168.066	0.74612	[M+H]+	1.474	0.52	1	C18	Organoheterocyclic compounds	ÓÐ»úÔÓ»·»¯ºÏÎï	Pyridines and derivatives	ßÁà¤¼°ÆäÑÜÉúÎï	Pyridine carboxaldehydes	ßÁà¤¼×È©	"6560-46-9"	HMDB0004290	Organoheterocyclic compounds	Pyridines and derivatives	Pyridine carboxaldehydes	Isopyridoxal	C06051	map00750	-	-	-	-	440899	CC1=NC=C(C=O)C(CO)=C1O	GNKXHPULSPWUAK-UHFFFAOYSA-N	2.42066e+07	2.0321e+07	2.39256e+07	3.6391e+07	2.73683e+07	5.13681e+07	3.35258e+07	3.7083e+07	2.62111e+07	3.73363e+07	0.12195	1.42445	0.510403	Not Significant
Com_248_pos	L-Rhamnonate		P	C6H11O6-	179.056	163.06	1.68722	[M+H-H2O]+	1.52	0.91	1	C18	Organic acids and derivatives	ÓÐ»úËá¼°ÆäÑÜÉúÎï	Hydroxy acids and derivatives	ôÇ»ùËá¼°ÆäÑÜÉúÎï	Medium-chain hydroxy acids and derivatives	ÖÐÁ´ôÇ»ùËá¼°ÆäÑÜÉúÎï	"159929-82-5"	-	-	-	-	L-Rhamnonate; 6-Deoxy-L-mannonic acid	C01934	map00051;map01120	-	-	-	-	5459988	CC(C(C(C(C(=O)[O-])O)O)O)O	NBFWIISVIFCMDK-QMKXCQHVSA-M	5.91672e+07	6.01206e+07	5.98969e+07	1.58069e+08	8.31948e+07	3.68949e+07	7.11006e+07	7.48998e+07	8.43133e+07	6.65225e+07	0.528714	0.788992	-0.341918	Not Significant
Com_491_pos	D-galactono-1,4-lactone		P	C6H10O6	178.048	201.037	1.65019	[M+Na]+	1.577	0.56	1	C18	Organoheterocyclic compounds	ÓÐ»úÔÓ»·»¯ºÏÎï	Lactones	ÄÚõ¥Àà	Gamma butyrolactones	¦Ã-¶¡ÄÚõ¥	"2782-07-2"	HMDB0002541	Organoheterocyclic compounds	Lactones	-	D-Galactono-1,4-lactone; gamma-D-Galactonolactone	C03383	map00052;map01100	-	-	-	-	97165	C(C(C1C(C(C(=O)O1)O)O)O)O	SXZYCXMUPBBULW-AIHAYLRMSA-N	3.1314e+08	3.00577e+08	1.64491e+08	1.88698e+08	1.98196e+08	2.54205e+08	2.75291e+08	2.7551e+08	2.41726e+08	2.50801e+08	0.836718	1.03754	0.0531653	Not Significant
Com_1895_pos	Prostaglandin F2a		P	C20H34O5	354.241	377.23	0.12676	[M+Na]+	6.7	0.9	1	C18	Lipids and lipid-like molecules	Ö¬ÖÊºÍÀàÖ¬·Ö×Ó	Fatty Acyls	Ö¬·¾õ£Àà	Eicosanoids	Àà¶þÊ®ÍéËá	"551-11-1"	HMDB0001139	Lipids and lipid-like molecules	Fatty Acyls	Eicosanoids	Prostaglandin F2alpha; (5Z,13E)-(15S)-9alpha,11alpha,15-Trihydroxyprosta-5,13-dienoate; (+)-Prostaglandin F2a; 7-[3,5-Dihydroxy-2-(3-hydroxy-1-octenyl)cyclopentyl]-5-heptenoic acid; 9a,11a-PGF2; Amoglandin; Cyclosin; Dinoprost; Enzaprost; Enzaprost F; Panacelan; PGF2a; 9,11,15-Trihydroxy-(5Z,9a,11a,13E,15S)-prosta-5,13-dien-1-oic acid; Prostaglandin F2a; Prostin F 2 alpha; Protamodin; U 14583; (5…	C00639	map00590;map01100;map04072;map04080;map04726;map04913;map04921;map04976	LMFA03010002	Fatty Acyls [FA]	Eicosanoids [FA03]	Prostaglandins [FA0301]	5283078	CCCCC[C@H](O)\C=C\[C@H]1[C@H](O)C[C@H](O)[C@@H]1C\C=C\CCCC(O)=O	PXGPLTODNUVGFL-UAAPODJFSA-N	7.42815e+07	8.81314e+07	1.22645e+08	1.30306e+08	1.74783e+08	1.28256e+08	1.07362e+08	1.7809e+08	1.03841e+08	1.47123e+08	0.0973274	1.41681	0.502646	Not Significant
Com_163_pos	3-Methyldioxyindole		P	C9H9NO2	163.063	146.06	2.39425	[M+H-H2O]+	5.613	1	1	C18	Organoheterocyclic compounds	ÓÐ»úÔÓ»·»¯ºÏÎï	Indoles and derivatives	ßÅßá¼°ÆäÑÜÉúÎï	Indolines	ßÅßáßø	"3040-34-4"	HMDB0004186	Organoheterocyclic compounds	Indoles and derivatives	Indolines	3-Methyldioxyindole; 3-Hydroxy-3-methyloxindole	C05834	map00380	-	-	-	-	151066	CC1(O)C(=O)NC2=CC=CC=C12	XCHBYBKNFIOSBB-UHFFFAOYSA-N	1.68223e+08	6.03468e+07	3.74216e+07	1.68525e+08	9.54786e+07	8.86935e+07	1.43126e+08	2.26338e+06	1.08629e+08	8.23903e+07	0.585256	0.758454	-0.398866	Not Significant
Com_1285_pos	N(6),O(2)-Dimethyladenosine		P	C12H17N5O4	295.128	296.136	2.53226	[M+H]+	5.221	0.64	1	C18	Nucleosides, nucleotides, and analogues	ºËÜÕ¡¢ºËÜÕËáºÍÀàËÆÎï	Purine nucleosides	àÑßÊºËÜÕ	-	-	"57817-83-1"	HMDB0255287	Nucleosides, nucleotides, and analogues	Purine nucleosides	-	-	-	-	-	-	-	-	6453528	CNC1=C2C(=NC=N1)N(C=N2)C3C(C(C(O3)CO)O)OC	GRYSXUXXBDSYRT-WOUKDFQISA-N	2.96189e+06	2.17773e+06	2.27534e+06	2.37428e+06	3.59869e+06	6.58392e+06	1.93048e+06	2.48428e+06	2.44731e+06	3.64934e+06	0.297035	1.49116	0.576438	Not Significant
Com_545_pos	5-Methoxyindoleacetate		P	C11H11NO3	205.074	206.082	3.26669	[M+H]+	5.691	0.58	1	C18	Organoheterocyclic compounds	ÓÐ»úÔÓ»·»¯ºÏÎï	Indoles and derivatives	ßÅßá¼°ÆäÑÜÉúÎï	Indolyl carboxylic acids and derivatives	ßÅßá»ùôÈËá¼°ÆäÑÜÉúÎï	"3471-31-6"	HMDB0004096	Organoheterocyclic compounds	Indoles and derivatives	Indolyl carboxylic acids and derivatives	5-Methoxyindoleacetate; 5-Methoxyindoleacetic acid	C05660	map00380	-	-	-	-	18986	COC1=CC2=C(NC=C2CC(O)=O)C=C1	COCNDHOPIHDTHK-UHFFFAOYSA-N	4.82703e+06	6.62863e+06	1.22895e+07	4.98712e+06	4.33434e+06	2.47668e+06	7.24974e+06	5.34612e+06	7.18306e+06	4.85172e+06	0.290967	0.675439	-0.566103	Not Significant
Com_231_pos	Hydroxyectoine		P	C6H10N2O3	158.069	159.077	0.7026	[M+H]+	1.367	0.69	1	C18	Organic acids and derivatives	ÓÐ»úËá¼°ÆäÑÜÉúÎï	Carboxylic acids and derivatives	ôÈËá¼°ÆäÑÜÉúÎï	Amino acids, peptides, and analogues	°±»ùËá¡¢ëÄºÍÀàËÆÎï	"165542-15-4"	-	-	-	-	5-Hydroxyectoine	C16432	map00260;map01120	-	-	-	-	12011795	CC1=NCC(C(N1)C(=O)O)O	KIIBBJKLKFTNQO-WHFBIAKZSA-N	1.04726e+08	2.33303e+08	2.1427e+08	1.14665e+08	1.8892e+08	2.19057e+08	2.17512e+08	2.60014e+08	1.66741e+08	2.21376e+08	0.183026	1.32766	0.408887	Not Significant
Com_188_pos	3-Methoxyanthranilate		P	C8H9NO3	167.058	150.055	2.38677	[M+H-H2O]+	5.596	0.85	1	C18	Benzenoids	±½Àà»¯ºÏÎï	Benzene and substituted derivatives	±½¼°ÆäÈ¡´úÑÜÉúÎï	Benzoic acids and derivatives	±½¼×Ëá¼°ÆäÑÜÉúÎï	"3177-80-8"	HMDB0060374	Benzenoids	Benzene and substituted derivatives	Benzoic acids and derivatives	3-Methoxyanthranilate; 3-Methoxyanthranilic acid	C05831	map00380	-	-	-	-	255720	COC1=CC=CC(C(O)=O)=C1N	SXOPCLUOUFQBJV-UHFFFAOYSA-N	3.38637e+06	4.31394e+06	3.69964e+06	4.59826e+06	4.19791e+06	3.58598e+06	3.81561e+06	4.85048e+06	3.99955e+06	4.11249e+06	0.782754	1.02824	0.0401749	Not Significant
Com_875_pos	Methyl dihydrojasmonate		P	C13H22O3	226.157	249.146	0.32113	[M+Na]+	6.81	1	1	C18	Lipids and lipid-like molecules	Ö¬ÖÊºÍÀàÖ¬·Ö×Ó	Fatty Acyls	Ö¬·¾õ£Àà	Lineolic acids and derivatives	ÑÇÂéËá¼°ÆäÑÜÉúÎï	"24851-98-7"	HMDB0031740	Lipids and lipid-like molecules	Fatty Acyls	Lineolic acids and derivatives	-	-	-	-	-	-	-	102861	CCCCC[C@@H]1[C@@H](CC(=O)OC)CCC1=O	KVWWIYGFBYDJQC-GHMZBOCLSA-N	5.2227e+07	5.13361e+07	5.18472e+07	4.83082e+07	5.95771e+07	5.01874e+07	6.29867e+07	6.26502e+07	5.09296e+07	5.88504e+07	0.0440758	1.15552	0.208546	Not Significant
Com_211_pos	Iminodiacetic acid		P	C4H7NO4	133.038	156.027	1.51951	[M+Na]+	1.309	0.59	1	C18	Organic acids and derivatives	ÓÐ»úËá¼°ÆäÑÜÉúÎï	Carboxylic acids and derivatives	ôÈËá¼°ÆäÑÜÉúÎï	Amino acids, peptides, and analogues	°±»ùËá¡¢ëÄºÍÀàËÆÎï	"142-73-4"	HMDB0011753	Organic acids and derivatives	Carboxylic acids and derivatives	Amino acids, peptides, and analogues	-	C19911	-	-	-	-	-	8897	OC(=O)CNCC(O)=O	NBZBKCUXIYYUSX-UHFFFAOYSA-N	2.07199e+07	2.08372e+07	1.58493e+07	2.22298e+07	2.1068e+07	2.57937e+07	2.59193e+07	1.56866e+07	1.9909e+07	2.21169e+07	0.459791	1.1109	0.151726	Not Significant
Com_1152_pos	3-Methyluridine		P	C10H14N2O6	258.085	281.075	2.32905	[M+Na]+	4.852	0.56	1	C18	Nucleosides, nucleotides, and analogues	ºËÜÕ¡¢ºËÜÕËáºÍÀàËÆÎï	Pyrimidine nucleosides	à×à¤ºËÜÕ	-	-	"2140-69-4"	HMDB0004813	Nucleosides, nucleotides, and analogues	Pyrimidine nucleosides	-	-	-	-	-	-	-	-	316991	CN1C(=O)C=CN(C2OC(CO)C(O)C2O)C1=O	UTQUILVPBZEHTK-UHFFFAOYSA-N	2.03113e+06	1.62965e+06	2.30368e+06	1.61614e+06	2.41696e+06	2.91351e+06	3.09429e+06	1.55259e+06	1.89515e+06	2.49434e+06	0.16895	1.31617	0.396345	Not Significant
Com_251_pos	Propylparaben		P	C10H12O3	180.079	163.076	2.27105	[M+H-H2O]+	5.026	0.92	1	C18	Benzenoids	±½Àà»¯ºÏÎï	Benzene and substituted derivatives	±½¼°ÆäÈ¡´úÑÜÉúÎï	Benzoic acids and derivatives	±½¼×Ëá¼°ÆäÑÜÉúÎï	"94-13-3"	HMDB0032574	Benzenoids	Benzene and substituted derivatives	Benzoic acids and derivatives	-	D01422	-	-	-	-	-	7175	CCCOC(=O)C1=CC=C(O)C=C1	QELSKZZBTMNZEB-UHFFFAOYSA-N	3.13868e+07	3.11206e+07	3.53265e+07	3.8265e+07	3.2844e+07	3.87689e+07	2.91845e+07	2.5067e+07	3.40247e+07	3.14661e+07	0.476734	0.924802	-0.112784	Not Significant
Com_1154_pos	Aspartylphenylalanine		P	C13H16N2O5	280.106	281.114	2.88462	[M+H]+	5.382	0.87	1	C18	Organic acids and derivatives	ÓÐ»úËá¼°ÆäÑÜÉúÎï	Carboxylic acids and derivatives	ôÈËá¼°ÆäÑÜÉúÎï	Amino acids, peptides, and analogues	°±»ùËá¡¢ëÄºÍÀàËÆÎï	"13433-09-5"	HMDB0000706	Organic acids and derivatives	Carboxylic acids and derivatives	Amino acids, peptides, and analogues	-	-	-	-	-	-	-	93078	N[C@@H](CC(O)=O)C(=O)N[C@@H](CC1=CC=CC=C1)C(O)=O	YZQCXOFQZKCETR-UWVGGRQHSA-N	1.00548e+07	8.6772e+06	9.87872e+06	1.40243e+07	1.32223e+07	1.57366e+07	1.04508e+07	8.82057e+06	1.06588e+07	1.20576e+07	0.493452	1.13123	0.177899	Not Significant
Com_392_pos	Isovalerylglycine		P	C7H13NO3	159.09	182.079	2.00456	[M+Na]+	5.413	0.76	1	C18	Organic acids and derivatives	ÓÐ»úËá¼°ÆäÑÜÉúÎï	Carboxylic acids and derivatives	ôÈËá¼°ÆäÑÜÉúÎï	Amino acids, peptides, and analogues	°±»ùËá¡¢ëÄºÍÀàËÆÎï	"16284-60-9"	HMDB0000678	Organic acids and derivatives	Carboxylic acids and derivatives	Amino acids, peptides, and analogues	-	-	-	-	-	-	-	546304	CC(C)CC(=O)NCC(O)=O	ZRQXMKMBBMNNQC-UHFFFAOYSA-N	3.74804e+06	4.18982e+06	6.66469e+06	5.51064e+06	4.16128e+06	3.85071e+06	5.04143e+06	3.08267e+06	5.0283e+06	4.03402e+06	0.247272	0.802264	-0.317851	Not Significant
Com_472_pos	L-Tyrosinemethylester		P	C10H13NO3	195.09	196.097	2.17581	[M+H]+	5.076	0.96	1	C18	Organic acids and derivatives	ÓÐ»úËá¼°ÆäÑÜÉúÎï	Carboxylic acids and derivatives	ôÈËá¼°ÆäÑÜÉúÎï	Amino acids, peptides, and analogues	°±»ùËá¡¢ëÄºÍÀàËÆÎï	"1080-06-4"	HMDB0029217	Organic acids and derivatives	Carboxylic acids and derivatives	Amino acids, peptides, and analogues	-	C03404	-	-	-	-	-	70652	COC(=O)[C@@H](N)CC1=CC=C(O)C=C1	MWZPENIJLUWBSY-VIFPVBQESA-N	3.23303e+07	3.83644e+07	3.79435e+07	2.54518e+07	2.57769e+07	5.11554e+07	3.44522e+07	4.80064e+07	3.35225e+07	3.98477e+07	0.378418	1.18869	0.249367	Not Significant
Com_92_pos	4-Hydroxyproline		P	C5H9NO3	131.058	132.066	0.64344	[M+H]+	1.35	0.96	1	C18	Organic acids and derivatives	ÓÐ»úËá¼°ÆäÑÜÉúÎï	Carboxylic acids and derivatives	ôÈËá¼°ÆäÑÜÉúÎï	Amino acids, peptides, and analogues	°±»ùËá¡¢ëÄºÍÀàËÆÎï	"51-35-4"	HMDB0000725	Organic acids and derivatives	Carboxylic acids and derivatives	Amino acids, peptides, and analogues	Hydroxyproline; L-Hydroxyproline; trans-4-Hydroxy-L-proline	C01157	map00330;map01100	-	-	-	-	5810	O[C@H]1CN[C@@H](C1)C(O)=O	PMMYEEVYMWASQN-DMTCNVIQSA-N	7.58216e+08	7.70082e+08	6.75449e+08	7.25344e+08	8.90704e+08	9.8838e+08	9.29347e+08	7.76682e+08	7.32273e+08	8.96278e+08	0.0160122	1.22397	0.291566	Not Significant
Com_308_pos	1-Methylhistidine		P	C7H11N3O2	169.085	170.093	1.18822	[M+H]+	1.314	0.88	1	C18	Organic acids and derivatives	ÓÐ»úËá¼°ÆäÑÜÉúÎï	Carboxylic acids and derivatives	ôÈËá¼°ÆäÑÜÉúÎï	Amino acids, peptides, and analogues	°±»ùËá¡¢ëÄºÍÀàËÆÎï	"332-80-9"	HMDB0000001	Organic acids and derivatives	Carboxylic acids and derivatives	Amino acids, peptides, and analogues	N(pi)-Methyl-L-histidine; N-pros-Methyl-L-histidine; 3-Methylhistidine; 1-Methylhistidine	C01152	map00340	-	-	-	-	92105	CN1C=NC(C[C@H](N)C(O)=O)=C1	BRMWTNUJHUMWMS-LURJTMIESA-N	5.29705e+07	5.90287e+07	4.99681e+07	5.24098e+07	5.89443e+07	6.20962e+07	5.71433e+07	3.88029e+07	5.35943e+07	5.42467e+07	0.910909	1.01217	0.0174559	Not Significant
Com_978_pos	L-Glycyl-L-Tryptophan		P	C13H15N3O3	261.111	262.119	3.026	[M+H]+	5.361	0.69	1	C18	Organic acids and derivatives	ÓÐ»úËá¼°ÆäÑÜÉúÎï	Carboxylic acids and derivatives	ôÈËá¼°ÆäÑÜÉúÎï	Amino acids, peptides, and analogues	°±»ùËá¡¢ëÄºÍÀàËÆÎï	"2390-74-1"	HMDB0028852	Organic acids and derivatives	Carboxylic acids and derivatives	Amino acids, peptides, and analogues	-	-	-	-	-	-	-	102763	NCC(=O)NC(CC1=CNC2=CC=CC=C12)C(O)=O	AJHCSUXXECOXOY-UHFFFAOYSA-N	6.94997e+06	5.70407e+06	5.46607e+06	5.78743e+06	3.94156e+06	9.82358e+06	5.48146e+06	6.60969e+06	5.97689e+06	6.46407e+06	0.718578	1.08151	0.11305	Not Significant
Com_58_pos	1-Methylhistamine		P	C6H11N3	125.095	126.103	1.18818	[M+H]+	1.204	0.97	1	C18	Organic nitrogen compounds	ÓÐ»úµª»¯ºÏÎï	Organonitrogen compounds	ÓÐ»úµª»¯ºÏÎï	Amines	°·Àà	"501-75-7"	HMDB0000898	Organic nitrogen compounds	Organonitrogen compounds	Amines	N-Methylhistamine; 1-Methylhistamine; 1-Methyl-4-(2-aminoethyl)imidazole; Ntau-Methylhistamine	C05127	map00340	-	-	-	-	3614	CN1C=NC(CCN)=C1	FHQDWPCFSJMNCT-UHFFFAOYSA-N	2.43229e+08	2.54492e+08	2.647e+08	2.31576e+08	4.90824e+08	4.0485e+08	3.594e+08	3.00546e+08	2.48499e+08	3.88905e+08	0.0137154	1.56502	0.646177	Not Significant
Com_701_pos	Thioctic acid		P	C8H14O2S2	206.044	229.033	0.86488	[M+Na]+	4.928	0.63	1	C18	Organoheterocyclic compounds	ÓÐ»úÔÓ»·»¯ºÏÎï	Dithiolanes	¶þÁòÔÓ»·ÎìÍé	Lipoic acids and derivatives	ÁòÐÁËá¼°ÆäÑÜÉúÎï	"1077-28-7"	HMDB0251530	Organoheterocyclic compounds	Dithiolanes	Lipoic acids and derivatives	-	C00725	-	-	-	-	-	864	OC(=O)CCCCC1CCSS1	AGBQKNBQESQNJD-UHFFFAOYSA-N	9.98232e+06	1.78394e+07	1.16168e+07	7.71079e+06	1.38888e+07	1.45004e+07	1.18885e+07	9.43685e+06	1.17873e+07	1.24286e+07	0.802487	1.05441	0.0764312	Not Significant
Com_328_pos	Xylitol		P	C5H12O5	152.068	175.058	1.08053	[M+Na]+	1.358	0.63	1	C18	Organic oxygen compounds	ÓÐ»úÑõ»¯ºÏÎï	Organooxygen compounds	ÓÐ»úÑõ»¯ºÏÎï	Carbohydrates and carbohydrate conjugates	Ì¼Ë®»¯ºÏÎïºÍÌ¼Ë®»¯ºÏÎï½áºÏÎï	"87-99-0"	HMDB0242149	Organic oxygen compounds	Organooxygen compounds	Carbohydrates and carbohydrate conjugates	Xylitol	C00379	map00040;map01100;map02010	-	-	-	-	6912	OC[C@H](O)C(O)[C@H](O)CO	HEBKCHPVOIAQTA-NGQZWQHPSA-N	4.05178e+06	3.15462e+06	6.30781e+06	4.05085e+06	1.74706e+06	2.99794e+06	2.1361e+06	5.3461e+06	4.39126e+06	3.0568e+06	0.250982	0.696109	-0.522614	Not Significant
Com_1_pos	L-2,4-diaminobutyric acid		P	C4H10N2O2	118.074	101.071	0.47789	[M+H-H2O]+	1.342	0.79	1	C18	Organic acids and derivatives	ÓÐ»úËá¼°ÆäÑÜÉúÎï	Carboxylic acids and derivatives	ôÈËá¼°ÆäÑÜÉúÎï	Amino acids, peptides, and analogues	°±»ùËá¡¢ëÄºÍÀàËÆÎï	"1758-80-1"	HMDB0006284	Organic acids and derivatives	Carboxylic acids and derivatives	Amino acids, peptides, and analogues	L-2,4-Diaminobutanoate; alpha,gamma-Diaminobutyrate; L-2,4-Diaminobutyrate	C03283	map00260;map01100;map01120;map01210;map01230	-	-	-	-	134490	NCC[C@H](N)C(O)=O	OGNSCSPNOLGXSM-VKHMYHEASA-N	4.74052e+06	5.70473e+06	4.03073e+06	5.39715e+06	9.91865e+06	7.06546e+06	7.70343e+06	6.82442e+06	4.96828e+06	7.87799e+06	0.0106946	1.58566	0.66508	Not Significant
Com_1371_pos	Oleamide		P	C18H35NO	281.272	304.261	0.95305	[M+Na]+	9.823	1	1	C18	Lipids and lipid-like molecules	Ö¬ÖÊºÍÀàÖ¬·Ö×Ó	Fatty Acyls	Ö¬·¾õ£Àà	Fatty amides	Ö¬·¾õ£°·	"301-02-0"	HMDB0002117	Lipids and lipid-like molecules	Fatty Acyls	Fatty amides	-	C19670	-	LMFA08010004	Fatty Acyls [FA]	Fatty amides [FA08]	Primary amides [FA0801]	5283387	CCCCCCCC\C=C/CCCCCCCC(N)=O	FATBGEAMYMYZAF-KTKRTIGZSA-N	1.14752e+11	1.10362e+11	1.08373e+11	9.87181e+10	1.16448e+11	1.042e+11	1.09626e+11	9.63302e+10	1.08051e+11	1.06651e+11	0.805379	0.98704	-0.0188191	Not Significant
Com_1346_pos	Linoleic acid amide		P	C18H33NO	279.256	302.245	0.94783	[M+Na]+	9.293	1	1	C18	Lipids and lipid-like molecules	Ö¬ÖÊºÍÀàÖ¬·Ö×Ó	Fatty Acyls	Ö¬·¾õ£Àà	Fatty amides	Ö¬·¾õ£°·	"3999-01-7"	HMDB0062656	Lipids and lipid-like molecules	Fatty Acyls	Fatty amides	-	-	-	LMFA08010008	Fatty Acyls [FA]	Fatty amides [FA08]	Primary amides [FA0801]	6435901	[H]\C(CCCCC)=C(/[H])C\C([H])=C(\[H])CCCCCCCC(O)=N	SFIHQZFZMWZOJV-HZJYTTRNSA-N	6.81433e+10	6.83724e+10	6.92099e+10	4.90892e+10	6.11818e+10	5.89517e+10	6.27205e+10	5.36415e+10	6.37037e+10	5.91239e+10	0.417828	0.928108	-0.107636	Not Significant
Com_1427_pos	Hexadecanedioic acid		P	C16H30O4	286.214	309.204	0.62697	[M+Na]+	8.007	0.93	1	C18	Lipids and lipid-like molecules	Ö¬ÖÊºÍÀàÖ¬·Ö×Ó	Fatty Acyls	Ö¬·¾õ£Àà	Fatty acids and conjugates	Ö¬·¾ËáºÍ½áºÏÎï	"505-54-4"	HMDB0000672	Lipids and lipid-like molecules	Fatty Acyls	Fatty acids and conjugates	Hexadecanedioate	C19615	map00073;map01100	LMFA01170022	Fatty Acyls [FA]	Fatty Acids and Conjugates [FA01]	Dicarboxylic acids [FA0117]	10459	OC(=O)CCCCCCCCCCCCCCC(O)=O	QQHJDPROMQRDLA-UHFFFAOYSA-N	1.94034e+08	2.00735e+08	1.91549e+08	1.88374e+08	2.09595e+08	1.95167e+08	3.52983e+08	1.79145e+08	1.93673e+08	2.34223e+08	0.351585	1.20937	0.274259	Not Significant
Com_1908_pos	Calcidiol		P	C27H44O2	400.334	383.331	0.12332	[M+H-H2O]+	8.656	0.85	1	C18	Lipids and lipid-like molecules	Ö¬ÖÊºÍÀàÖ¬·Ö×Ó	Steroids and steroid derivatives	Àà¹Ì´¼ºÍÀà¹Ì´¼ÑÜÉúÎï	Vitamin D and derivatives	Î¬ÉúËØD¼°ÆäÑÜÉúÎï	"19356-17-3"	HMDB0003550	Lipids and lipid-like molecules	Steroids and steroid derivatives	Vitamin D and derivatives	Calcidiol; 25-Hydroxyvitamin D3; Calcifediol; Calcifediol anhydrous; (3S,5Z,7E)-9,10-Seco-5,7,10(19)-cholestatriene-3,25-diol	C01561	map00100;map01100;map05152	LMST03020246	Sterol Lipids [ST]	Secosteroids [ST03]	Vitamin D3 and derivatives [ST0302]	5283731	C[C@H](CCCC(C)(C)O)[C@@]1([H])CC[C@@]2([H])\C(CCC[C@]12C)=C\C=C1\C[C@@H](O)CCC1=C	JWUBBDSIWDLEOM-DTOXIADCSA-N	3.56697e+07	3.28116e+07	3.08715e+07	4.68697e+07	2.20767e+07	3.90972e+07	3.28123e+07	3.27058e+07	3.65556e+07	3.1673e+07	0.368781	0.866432	-0.206841	Not Significant
Com_1299_pos	6-O-Methyl Guanosine		P	C11H15N5O5	297.107	298.115	2.26424	[M+H]+	4.892	0.8	1	C18	Nucleosides, nucleotides, and analogues	ºËÜÕ¡¢ºËÜÕËáºÍÀàËÆÎï	Purine nucleosides	àÑßÊºËÜÕ	-	-	"7803-88-5"	-	-	-	-	-	-	-	-	-	-	-	96312	COC1=NC(=NC2=C1N=CN2C3C(C(C(O3)CO)O)O)N	IXOXBSCIXZEQEQ-UHTZMRCNSA-N	2.2292e+07	2.14721e+07	2.72951e+07	2.75248e+07	2.51499e+07	3.20899e+07	3.14466e+07	2.31023e+07	2.4646e+07	2.79472e+07	0.277295	1.13394	0.181349	Not Significant
Com_1387_pos	8-Oxoadenosine		P	C10H13N5O5	283.092	306.082	3.35169	[M+Na]+	5.025	0.59	1	C18	Nucleosides, nucleotides, and analogues	ºËÜÕ¡¢ºËÜÕËáºÍÀàËÆÎï	Purine nucleosides	àÑßÊºËÜÕ	-	-	"29851-57-8"	-	-	-	-	-	-	-	-	-	-	-	96852	C1=NC(=C2C(=N1)N(C(=O)N2)C3C(C(C(O3)CO)O)O)N	UEHOMUNTZPIBIL-UUOKFMHZSA-N	8.50987e+06	9.31414e+06	1.09364e+07	8.82041e+06	9.88705e+06	8.92992e+06	8.31051e+06	6.51215e+06	9.39521e+06	8.40991e+06	0.311926	0.895128	-0.159835	Not Significant
Com_333_pos	L-Theanine		P	C7H14N2O3	174.1	175.108	1.36515	[M+H]+	1.988	0.56	1	C18	Organic acids and derivatives	ÓÐ»úËá¼°ÆäÑÜÉúÎï	Carboxylic acids and derivatives	ôÈËá¼°ÆäÑÜÉúÎï	Amino acids, peptides, and analogues	°±»ùËá¡¢ëÄºÍÀàËÆÎï	"3081-61-6"	HMDB0034365	Organic acids and derivatives	Carboxylic acids and derivatives	Amino acids, peptides, and analogues	-	C01047	-	-	-	-	-	439378	CCNC(=O)CC[C@H](N)C(O)=O	DATAGRPVKZEWHA-YFKPBYRVSA-N	1.138e+08	8.36328e+07	5.84572e+07	9.14448e+07	7.66491e+07	8.02642e+07	6.52805e+07	8.54163e+07	8.68337e+07	7.69025e+07	0.44633	0.88563	-0.175224	Not Significant
Com_729_pos	L-Leucyl-L-Valine		P	C11H22N2O3	230.163	231.171	2.44333	[M+H]+	5.343	0.74	1	C18	Organic acids and derivatives	ÓÐ»úËá¼°ÆäÑÜÉúÎï	Carboxylic acids and derivatives	ôÈËá¼°ÆäÑÜÉúÎï	Amino acids, peptides, and analogues	°±»ùËá¡¢ëÄºÍÀàËÆÎï	"13588-95-9"	HMDB0028942	Organic acids and derivatives	Carboxylic acids and derivatives	Amino acids, peptides, and analogues	-	-	-	-	-	-	-	352038	CC(C)CC(N)C(=O)NC(C(C)C)C(O)=O	MDSUKZSLOATHMH-UHFFFAOYSA-N	3.84035e+07	2.84447e+07	2.25779e+07	3.42057e+07	2.17921e+07	4.74417e+07	3.12625e+07	3.86263e+07	3.0908e+07	3.47807e+07	0.569991	1.1253	0.170307	Not Significant
Com_79_pos	5-oxoproline		P	C5H7NO3	129.043	130.05	1.09453	[M+H]+	2.218	1	1	C18	Organic acids and derivatives	ÓÐ»úËá¼°ÆäÑÜÉúÎï	Carboxylic acids and derivatives	ôÈËá¼°ÆäÑÜÉúÎï	Amino acids, peptides, and analogues	°±»ùËá¡¢ëÄºÍÀàËÆÎï	"149-87-1"	HMDB0000267	Organic acids and derivatives	Carboxylic acids and derivatives	Amino acids, peptides, and analogues	5-Oxoproline; Pidolic acid; Pyroglutamic acid; 5-Pyrrolidone-2-carboxylic acid; Pyroglutamate; 5-Oxo-L-proline; L-Pyroglutamic acid; L-5-Pyrrolidone-2-carboxylic acid	C01879	map00480	-	-	-	-	499	C1CC(=O)NC1C(=O)O	ODHCTXKNWHHXJC-UHFFFAOYSA-N	2.57434e+09	1.61423e+09	1.51199e+09	2.46801e+09	4.66394e+09	2.93791e+09	2.77436e+09	3.48675e+09	2.04214e+09	3.46574e+09	0.0315267	1.69711	0.763079	Not Significant
Com_601_pos	p-Methylhippuric acid		P	C10H11NO3	193.074	216.064	3.42042	[M+Na]+	5.569	0.66	1	C18	Benzenoids	±½Àà»¯ºÏÎï	Benzene and substituted derivatives	±½¼°ÆäÈ¡´úÑÜÉúÎï	Benzoic acids and derivatives	±½¼×Ëá¼°ÆäÑÜÉúÎï	"27115-50-0"	HMDB0013292	Benzenoids	Benzene and substituted derivatives	Benzoic acids and derivatives	-	-	-	-	-	-	-	97479	CC1=CC=C(C=C1)C(=O)NCC(O)=O	NRSCPTLHWVWLLH-UHFFFAOYSA-N	8.14017e+07	7.51771e+07	1.44595e+08	7.98873e+07	9.90348e+07	8.42227e+07	1.20241e+08	3.40263e+07	9.52652e+07	8.43813e+07	0.674508	0.885752	-0.175026	Not Significant
Com_455_pos	Methyl hippurate		P	C10H11NO3	193.074	194.081	0.99616	[M+H]+	6.362	0.51	1	C18	Organic acids and derivatives	ÓÐ»úËá¼°ÆäÑÜÉúÎï	Carboxylic acids and derivatives	ôÈËá¼°ÆäÑÜÉúÎï	Amino acids, peptides, and analogues	°±»ùËá¡¢ëÄºÍÀàËÆÎï	"1205-08-9"	HMDB0000859	Organic acids and derivatives	Carboxylic acids and derivatives	Amino acids, peptides, and analogues	-	-	-	-	-	-	-	14566	COC(=O)CNC(=O)C1=CC=CC=C1	XTKVNQKOTKPCKM-UHFFFAOYSA-N	2.32862e+07	2.58697e+07	2.42789e+07	2.19137e+07	2.74072e+07	3.16318e+07	2.63731e+07	3.50566e+07	2.38371e+07	3.01172e+07	0.0274352	1.26346	0.337377	Not Significant
Com_239_pos	N-Formyl-L-aspartate		P	C5H7NO5	161.032	162.04	0.52551	[M+H]+	2.273	0.56	1	C18	Organic acids and derivatives	ÓÐ»úËá¼°ÆäÑÜÉúÎï	Carboxylic acids and derivatives	ôÈËá¼°ÆäÑÜÉúÎï	Amino acids, peptides, and analogues	°±»ùËá¡¢ëÄºÍÀàËÆÎï	"19427-28-2"	HMDB0060495	Organic acids and derivatives	Carboxylic acids and derivatives	Amino acids, peptides, and analogues	N-Formyl-L-aspartate	C01044	map00340	-	-	-	-	88052	[H][C@@](CC(O)=O)(N=CO)C(O)=O	MQUUQXIFCBBFDP-VKHMYHEASA-N	1.0918e+07	1.77128e+07	1.08011e+07	1.5385e+07	1.44522e+07	9.89891e+06	1.55535e+07	1.6711e+07	1.37042e+07	1.41539e+07	0.849429	1.03282	0.0465833	Not Significant
Com_708_pos	Prolylhydroxyproline		P	C10H16N2O4	228.111	229.118	0.67777	[M+H]+	1.472	0.84	1	C18	Organic acids and derivatives	ÓÐ»úËá¼°ÆäÑÜÉúÎï	Carboxylic acids and derivatives	ôÈËá¼°ÆäÑÜÉúÎï	Amino acids, peptides, and analogues	°±»ùËá¡¢ëÄºÍÀàËÆÎï	"18684-24-7"	HMDB0006695	Organic acids and derivatives	Carboxylic acids and derivatives	Amino acids, peptides, and analogues	-	-	-	-	-	-	-	11902892	O[C@@H]1C[C@H](N(C1)C(=O)[C@@H]1CCCN1)C(O)=O	ONPXCLZMBSJLSP-CSMHCCOUSA-N	7.86869e+07	1.10859e+08	1.19831e+08	4.84271e+07	7.55126e+07	1.14835e+08	9.63145e+07	7.69483e+07	8.94511e+07	9.09027e+07	0.940773	1.01623	0.0232237	Not Significant
Com_1004_pos	Phenylalanylvaline		P	C14H20N2O3	264.147	265.155	0.54127	[M+H]+	5.015	0.6	1	C18	Organic acids and derivatives	ÓÐ»úËá¼°ÆäÑÜÉúÎï	Carboxylic acids and derivatives	ôÈËá¼°ÆäÑÜÉúÎï	Amino acids, peptides, and analogues	°±»ùËá¡¢ëÄºÍÀàËÆÎï	"3918-90-9"	HMDB0029008	Organic acids and derivatives	Carboxylic acids and derivatives	Amino acids, peptides, and analogues	-	-	-	-	-	-	-	7359121	CC(C)[C@H](NC(=O)[C@@H](N)CC1=CC=CC=C1)C(O)=O	IEHDJWSAXBGJIP-RYUDHWBXSA-N	1.67874e+07	7.48461e+06	2.01973e+07	3.46063e+06	6.72552e+07	5.73832e+07	5.18888e+07	2.66555e+07	1.19825e+07	5.07957e+07	0.0064431	4.23916	2.08378	Upregulated
Com_1042_pos	N-(3-Indolylacetyl)-L-Alanine		P	C13H14N2O3	246.1	269.089	1.84085	[M+Na]+	7.049	0.65	1	C18	Organic acids and derivatives	ÓÐ»úËá¼°ÆäÑÜÉúÎï	Carboxylic acids and derivatives	ôÈËá¼°ÆäÑÜÉúÎï	Amino acids, peptides, and analogues	°±»ùËá¡¢ëÄºÍÀàËÆÎï	"57105-39-2"	-	-	-	-	-	-	-	-	-	-	-	644225	C[C@@H](C(=O)O)NC(=O)CC1=CNC2=CC=CC=C21	FBDCJLXTUCMFLF-QMMMGPOBSA-N	3.27226e+06	3.92226e+06	2.94591e+06	409747	380569	888737	1.12361e+06	2.61119e+06	2.63754e+06	1.25103e+06	0.177114	0.474315	-1.07608	Not Significant
Com_511_pos	Inositol		P	C6H12O6	180.063	203.053	1.50275	[M+Na]+	1.306	1	1	C18	Organic oxygen compounds	ÓÐ»úÑõ»¯ºÏÎï	Organooxygen compounds	ÓÐ»úÑõ»¯ºÏÎï	Alcohols and polyols	´¼ºÍ¶àÔª´¼	"87-89-8"	HMDB0000211	Organic oxygen compounds	Organooxygen compounds	Alcohols and polyols	Butanoyl-CoA; Butyryl-CoA	C00136	map00062;map00071;map00310;map00630;map00650;map01056;map01100;map01120;map01130;map01200;map01212	-	-	-	-	892	O[C@H]1[C@H](O)[C@@H](O)[C@H](O)[C@H](O)[C@@H]1O	CDAISMWEOUEBRE-GPIVLXJGSA-N	9.75865e+08	1.55364e+09	1.28119e+09	8.45584e+08	1.53543e+09	1.2391e+09	1.29746e+09	1.25534e+09	1.16407e+09	1.33183e+09	0.369807	1.14412	0.194233	Not Significant
Com_1829_pos	Turanose		P	C12H22O11	342.116	365.106	0.22488	[M+Na]+	1.383	0.89	1	C18	Lipids and lipid-like molecules	Ö¬ÖÊºÍÀàÖ¬·Ö×Ó	Fatty Acyls	Ö¬·¾õ£Àà	Fatty acyl glycosides	Ö¬·¾õ£ÌÇÜÕ	"547-25-1"	HMDB0011740	Lipids and lipid-like molecules	Fatty Acyls	Fatty acyl glycosides	-	C19636	-	-	-	-	-	5460935	OC[C@@H](O)[C@@H](O)[C@H](O[C@H]1O[C@H](CO)[C@@H](O)[C@H](O)[C@H]1O)C(=O)CO	RULSWEULPANCDV-PIXUTMIVSA-N	1.98107e+07	5.57298e+07	6.97357e+07	5.86214e+06	1.22548e+07	2.66654e+07	1.04061e+07	4.12975e+07	3.77846e+07	2.26559e+07	0.397248	0.599608	-0.737908	Not Significant
Com_440_pos	5-Hydroxyindole-3-acetic acid		P	C10H9NO3	191.058	192.066	2.14507	[M+H]+	4.873	0.67	1	C18	Organoheterocyclic compounds	ÓÐ»úÔÓ»·»¯ºÏÎï	Indoles and derivatives	ßÅßá¼°ÆäÑÜÉúÎï	Indolyl carboxylic acids and derivatives	ßÅßá»ùôÈËá¼°ÆäÑÜÉúÎï	"54-16-0"	HMDB0000763	Organoheterocyclic compounds	Indoles and derivatives	Indolyl carboxylic acids and derivatives	5-Hydroxyindoleacetate	C05635	map00380;map01100;map04726	-	-	-	-	1826	OC(=O)CC1=CNC2=C1C=C(O)C=C2	DUUGKQCEGZLZNO-UHFFFAOYSA-N	9.04452e+06	8.52393e+06	1.08977e+07	9.54165e+06	4.97578e+06	5.32736e+06	6.93267e+06	1.79384e+07	9.50195e+06	8.79355e+06	0.827911	0.925447	-0.111777	Not Significant
Com_233_pos	5-Hydroxytryptophol		P	C10H11NO2	177.079	160.076	1.75981	[M+H-H2O]+	5.826	0.65	1	C18	Organoheterocyclic compounds	ÓÐ»úÔÓ»·»¯ºÏÎï	Indoles and derivatives	ßÅßá¼°ÆäÑÜÉúÎï	Hydroxyindoles	ôÇ»ùßÅßá	"154-02-9"	HMDB0001855	Organoheterocyclic compounds	Indoles and derivatives	Hydroxyindoles	-	-	-	-	-	-	-	9061	OCCC1=CNC2=CC=C(O)C=C12	KQROHCSYOGBQGJ-UHFFFAOYSA-N	2.3494e+07	1.90862e+07	2.34983e+07	2.85804e+07	1.62057e+07	1.46639e+07	1.87482e+07	1.75079e+07	2.36647e+07	1.67814e+07	0.0178425	0.709132	-0.495873	Not Significant
Com_12_pos	Creatinine		P	C4H7N3O	113.059	114.066	0.65955	[M+H]+	1.41	1	1	C18	Organic acids and derivatives	ÓÐ»úËá¼°ÆäÑÜÉúÎï	Carboxylic acids and derivatives	ôÈËá¼°ÆäÑÜÉúÎï	Amino acids, peptides, and analogues	°±»ùËá¡¢ëÄºÍÀàËÆÎï	"60-27-5"	HMDB0000562	Organic acids and derivatives	Carboxylic acids and derivatives	Amino acids, peptides, and analogues	Creatinine; 1-Methylglycocyamidine	C00791	map00330;map01100	-	-	-	-	588	CN1CC(=O)NC1=N	DDRJAANPRJIHGJ-UHFFFAOYSA-N	8.13171e+08	1.01663e+09	9.41772e+08	8.53327e+08	9.39723e+08	1.12044e+09	9.39081e+08	9.08871e+08	9.06226e+08	9.77029e+08	0.327495	1.07813	0.108531	Not Significant
Com_976_pos	gamma-Linolenic acid		P	C18H30O2	278.225	261.221	0.59273	[M+H-H2O]+	8.876	0.94	1	C18	Lipids and lipid-like molecules	Ö¬ÖÊºÍÀàÖ¬·Ö×Ó	Fatty Acyls	Ö¬·¾õ£Àà	Lineolic acids and derivatives	ÑÇÂéËá¼°ÆäÑÜÉúÎï	"506-26-3"	HMDB0003073	Lipids and lipid-like molecules	Fatty Acyls	Lineolic acids and derivatives	(6Z,9Z,12Z)-Octadecatrienoic acid; 6,9,12-Octadecatrienoic acid; gamma-Linolenic acid; Gamolenic acid	C06426	map00591;map01040;map01100	LMFA01030141	Fatty Acyls [FA]	Fatty Acids and Conjugates [FA01]	Unsaturated fatty acids [FA0103]	5280933	CCCCC\C=C/C\C=C/C\C=C/CCCCC(O)=O	VZCCETWTMQHEPK-QNEBEIHSSA-N	1.29665e+08	1.04992e+08	1.20762e+08	1.09683e+08	9.34621e+07	1.20773e+08	6.39444e+07	1.26942e+08	1.16276e+08	1.0128e+08	0.369195	0.871037	-0.199194	Not Significant
Com_800_pos	N-Acetylserotonin		P	C12H14N2O2	218.106	241.096	4.23786	[M+Na]+	5.486	0.75	1	C18	Organoheterocyclic compounds	ÓÐ»úÔÓ»·»¯ºÏÎï	Indoles and derivatives	ßÅßá¼°ÆäÑÜÉúÎï	Hydroxyindoles	ôÇ»ùßÅßá	"1210-83-9"	HMDB0001238	Organoheterocyclic compounds	Indoles and derivatives	Hydroxyindoles	N-Acetylserotonin; N-Acetyl-5-hydroxytryptamine	C00978	map00380;map01100	-	-	-	-	903	CC(=O)NCCC1=CNC2=C1C=C(O)C=C2	MVAWJSIDNICKHF-UHFFFAOYSA-N	4.94224e+06	5.39043e+06	5.33286e+06	2.54892e+06	6.09013e+06	3.28439e+06	4.27235e+06	4.34986e+06	4.55361e+06	4.49918e+06	0.953348	0.988047	-0.0173491	Not Significant
Com_154_pos	Indole-3-carboxylic acid		P	C9H7NO2	161.048	144.045	1.85163	[M+H-H2O]+	5.298	0.61	1	C18	Organoheterocyclic compounds	ÓÐ»úÔÓ»·»¯ºÏÎï	Indoles and derivatives	ßÅßá¼°ÆäÑÜÉúÎï	Indolecarboxylic acids and derivatives	ßÅßáôÈËá¼°ÆäÑÜÉúÎï	"771-50-6"	HMDB0003320	Organoheterocyclic compounds	Indoles and derivatives	Indolecarboxylic acids and derivatives	-	C19837	-	-	-	-	-	69867	OC(=O)C1=CNC2=CC=CC=C12	KMAKOBLIOCQGJP-UHFFFAOYSA-N	5.11406e+06	5.32832e+06	6.48093e+06	7.71096e+06	5.24779e+06	5.6196e+06	4.81021e+06	4.83411e+06	6.15857e+06	5.12793e+06	0.152054	0.832649	-0.264219	Not Significant
Com_243_pos	L-Carnitine		P	C7H16NO3	162.113	162.113	0.4624	[M+H]+	1.374	1	1	C18	Organic nitrogen compounds	ÓÐ»úµª»¯ºÏÎï	Organonitrogen compounds	ÓÐ»úµª»¯ºÏÎï	Quaternary ammonium salts	¼¾ï§ÑÎ	"541-15-1"	HMDB0000062	Organic nitrogen compounds	Organonitrogen compounds	Quaternary ammonium salts	L-Carnitine; L-gamma-Trimethyl-beta-hydroxybutyrobetaine; Vitamin BT; 3-Carboxy-2-hydroxy-N,N,N-trimethyl-1-propanaminium hydroxide, inner salt; Levocarnitine; (R)-Carnitine	C00318	map04976	-	-	-	-	10917	C[N+](C)(C)C[C@H](O)CC(O)=O	PHIQHXFUZVPYII-ZCFIWIBFSA-O	2.80256e+09	2.31361e+09	2.16596e+09	2.94051e+09	2.03971e+09	1.58814e+09	1.88807e+09	2.63831e+09	2.55566e+09	2.03856e+09	0.124158	0.797664	-0.326146	Not Significant
Com_204_pos	Aminocaproic acid		P	C6H13NO2	131.095	154.084	1.5443	[M+Na]+	1.249	0.83	1	C18	Lipids and lipid-like molecules	Ö¬ÖÊºÍÀàÖ¬·Ö×Ó	Fatty Acyls	Ö¬·¾õ£Àà	Fatty acids and conjugates	Ö¬·¾ËáºÍ½áºÏÎï	"60-32-2"	HMDB0001901	Lipids and lipid-like molecules	Fatty Acyls	Fatty acids and conjugates	6-Aminohexanoate; 6-Aminohexanoic acid; Epsilcapramine; 6-Aminocaproic acid	C02378	map00930;map01100;map01120	LMFA01100035	Fatty Acyls [FA]	Fatty Acids and Conjugates [FA01]	Amino fatty acids [FA0110]	564	NCCCCCC(O)=O	SLXKOJJOQWFEFD-UHFFFAOYSA-N	526174	752734	1.40121e+06	132318	263787	464459	1.0172e+06	733733	703110	619794	0.798429	0.881504	-0.181961	Not Significant
Com_26_pos	Betaine		P	C5H12NO2	118.087	118.086	0.05102	[M+H]+	1.361	1	1	C18	Organic acids and derivatives	ÓÐ»úËá¼°ÆäÑÜÉúÎï	Carboxylic acids and derivatives	ôÈËá¼°ÆäÑÜÉúÎï	Amino acids, peptides, and analogues	°±»ùËá¡¢ëÄºÍÀàËÆÎï	"107-43-7"	HMDB0000043	Organic acids and derivatives	Carboxylic acids and derivatives	Amino acids, peptides, and analogues	Betaine; Trimethylaminoacetate; Glycine betaine; N,N,N-Trimethylglycine; Trimethylammonioacetate	C00719	map00260;map01100;map02010	-	-	-	-	248	C[N+](C)(C)CC(O)=O	KWIUHFFTVRNATP-UHFFFAOYSA-O	1.65219e+09	1.61595e+09	1.41654e+09	1.54797e+09	3.6277e+09	4.08103e+09	4.39128e+09	3.20467e+09	1.55816e+09	3.82617e+09	0.000139472	2.45557	1.29606	Upregulated
Com_53_pos	Histidinol		P	C6H11N3O	141.09	124.087	1.13941	[M+H-H2O]+	1.301	0.73	1	C18	Organic nitrogen compounds	ÓÐ»úµª»¯ºÏÎï	Organonitrogen compounds	ÓÐ»úµª»¯ºÏÎï	Amines	°·Àà	"4836-52-6"	HMDB0003431	Organic nitrogen compounds	Organonitrogen compounds	Amines	L-Histidinol	C00860	map00340;map01100;map01110;map01230	-	-	-	-	165271	N[C@H](CO)CC1=CNC=N1	ZQISRDCJNBUVMM-YFKPBYRVSA-N	9.20601e+06	1.06899e+07	3.74884e+06	6.85247e+06	1.16525e+07	1.14215e+07	8.43556e+06	1.18708e+07	7.6243e+06	1.08451e+07	0.109706	1.42244	0.508367	Not Significant
Com_1738_pos	oleoyl ethanolamide		P	C20H39NO2	325.298	348.287	0.24206	[M+Na]+	9.697	0.92	1	C18	Organic nitrogen compounds	ÓÐ»úµª»¯ºÏÎï	Organonitrogen compounds	ÓÐ»úµª»¯ºÏÎï	Amines	°·Àà	"111-58-0"	HMDB0002088	Organic nitrogen compounds	Organonitrogen compounds	Amines	Oleoylethanolamide; OEA	C20792	map04024	LMFA08040015	Fatty Acyls [FA]	Fatty amides [FA08]	N-acyl ethanolamines (endocannabinoids) [FA0804]	5283454	CCCCCCCC\C=C/CCCCCCCC(=O)NCCO	BOWVQLFMWHZBEF-KTKRTIGZSA-N	1.1052e+08	9.72931e+07	8.75517e+07	1.39254e+08	8.44994e+07	1.10982e+08	1.38147e+08	9.48589e+07	1.08655e+08	1.07122e+08	0.927755	0.985894	-0.020496	Not Significant
Com_172_pos	Spermidine		P	C7H19N3	145.158	146.165	0.32868	[M+H]+	1.107	1	1	C18	Organic nitrogen compounds	ÓÐ»úµª»¯ºÏÎï	Organonitrogen compounds	ÓÐ»úµª»¯ºÏÎï	Amines	°·Àà	"124-20-9"	HMDB0001257	Organic nitrogen compounds	Organonitrogen compounds	Amines	Spermidine; N-(3-Aminopropyl)-1,4-butane-diamine	C00315	map00330;map00410;map00480;map00940;map01100;map02010;map04976	-	-	-	-	1102	NCCCCNCCCN	ATHGHQPFGPMSJY-UHFFFAOYSA-N	2.77232e+09	2.96706e+09	2.65755e+09	2.84909e+09	2.13975e+09	2.41414e+09	2.65257e+09	3.42347e+09	2.8115e+09	2.65748e+09	0.606593	0.945219	-0.0812802	Not Significant
Com_986_pos	Linoleic acid		P	C18H32O2	280.24	263.237	0.25561	[M+H-H2O]+	9.297	0.94	1	C18	Lipids and lipid-like molecules	Ö¬ÖÊºÍÀàÖ¬·Ö×Ó	Fatty Acyls	Ö¬·¾õ£Àà	Lineolic acids and derivatives	ÑÇÂéËá¼°ÆäÑÜÉúÎï	"60-33-3"	HMDB0000673	Lipids and lipid-like molecules	Fatty Acyls	Lineolic acids and derivatives	Linoleate; Linoleic acid; (9Z,12Z)-Octadecadienoic acid; 9-cis,12-cis-Octadecadienoate; 9-cis,12-cis-Octadecadienoic acid	C01595	map00591;map01040;map01060;map01100	LMFA01030120	Fatty Acyls [FA]	Fatty Acids and Conjugates [FA01]	Unsaturated fatty acids [FA0103]	5280450	CCCCC\C=C/C\C=C/CCCCCCCC(O)=O	OYHQOLUKZRVURQ-HZJYTTRNSA-N	5.17691e+09	4.47078e+09	4.73656e+09	4.01278e+09	4.21205e+09	4.2237e+09	4.36685e+09	4.04455e+09	4.59926e+09	4.21178e+09	0.175811	0.915753	-0.12697	Not Significant
Com_1535_pos	Palmitoylethanolamide		P	C18H37NO2	299.282	322.272	0.10253	[M+Na]+	7.886	1	1	C18	Organic acids and derivatives	ÓÐ»úËá¼°ÆäÑÜÉúÎï	Carboximidic acids and derivatives	¼×õ£ÑÇ°·Ëá¼°ÆäÑÜÉúÎï	Carboximidic acids	¼×õ£ÑÇ°·Ëá	"544-31-0"	HMDB0002100	Organic acids and derivatives	Carboximidic acids and derivatives	Carboximidic acids	-	C16512	-	LMFA08040057	Fatty Acyls [FA]	Fatty amides [FA08]	N-acyl ethanolamines (endocannabinoids) [FA0804]	4671	CCCCCCCCCCCCCCCC(=O)NCCO	HXYVTAGFYLMHSO-UHFFFAOYSA-N	2.21739e+09	2.22644e+09	2.01779e+09	2.12183e+09	1.83093e+09	2.2275e+09	2.66977e+09	2.73739e+09	2.14586e+09	2.3664e+09	0.348388	1.10277	0.141136	Not Significant
Com_1032_pos	Adenosine		P	C10H13N5O4	267.097	268.104	0.18034	[M+H]+	3.223	0.95	1	C18	Nucleosides, nucleotides, and analogues	ºËÜÕ¡¢ºËÜÕËáºÍÀàËÆÎï	Purine nucleosides	àÑßÊºËÜÕ	-	-	"58-61-7"	HMDB0000050	Nucleosides, nucleotides, and analogues	Purine nucleosides	-	Adenosine	C00212	map00230;map01100;map04022;map04024;map04071;map04080;map04270;map04923;map04924;map05012;map05032;map05034	-	-	-	-	60961	NC1=C2N=CN([C@@H]3O[C@H](CO)[C@@H](O)[C@H]3O)C2=NC=N1	OIRDTQYFTABQOQ-KQYNXXCUSA-N	3.01567e+09	2.85825e+09	1.77128e+09	1.40677e+09	1.58047e+09	4.90051e+09	3.30612e+09	3.39113e+09	2.26299e+09	3.29456e+09	0.237592	1.45584	0.541853	Not Significant
Com_776_pos	Palmitoleic acid		P	C16H30O2	254.225	237.221	0.47641	[M+H-H2O]+	8.958	0.85	1	C18	Lipids and lipid-like molecules	Ö¬ÖÊºÍÀàÖ¬·Ö×Ó	Fatty Acyls	Ö¬·¾õ£Àà	Fatty acids and conjugates	Ö¬·¾ËáºÍ½áºÏÎï	"373-49-9"	HMDB0003229	Lipids and lipid-like molecules	Fatty Acyls	Fatty acids and conjugates	(9Z)-Hexadecenoic acid; Palmitoleic acid; cis-9-Hexadecenoic acid; (9Z)-Hexadec-9-enoate	C08362	map00061	LMFA01030056	Fatty Acyls [FA]	Fatty Acids and Conjugates [FA01]	Unsaturated fatty acids [FA0103]	445638	CCCCCC\C=C/CCCCCCCC(O)=O	SECPZKHBENQXJG-FPLPWBNLSA-N	1.07863e+08	9.03318e+07	1.09527e+08	8.05194e+07	6.96929e+07	9.52672e+07	9.70224e+07	7.6106e+07	9.70602e+07	8.45221e+07	0.248178	0.870822	-0.19955	Not Significant
Com_96_pos	L-Leucine		P	C6H13NO2	131.095	132.102	0.34662	[M+H]+	3.452	1	1	C18	Organic acids and derivatives	ÓÐ»úËá¼°ÆäÑÜÉúÎï	Carboxylic acids and derivatives	ôÈËá¼°ÆäÑÜÉúÎï	Amino acids, peptides, and analogues	°±»ùËá¡¢ëÄºÍÀàËÆÎï	"61-90-5"	HMDB0000687	Organic acids and derivatives	Carboxylic acids and derivatives	Amino acids, peptides, and analogues	L-Leucine; 2-Amino-4-methylvaleric acid; (2S)-alpha-2-Amino-4-methylvaleric acid; (2S)-alpha-Leucine	C00123	map00280;map00290;map00966;map00970;map01060;map01065;map01100;map01110;map01210;map01230;map02010;map04150;map04974;map04978;map05230	-	-	-	-	6106	CC(C)C[C@H](N)C(O)=O	ROHFNLRQFUQHCH-YFKPBYRVSA-N	2.94469e+10	2.63242e+10	4.36337e+10	5.86129e+10	4.342e+10	5.50183e+10	4.08844e+10	2.51715e+10	3.95044e+10	4.11236e+10	0.871835	1.04099	0.0579508	Not Significant
Com_280_pos	L-Phenylalanine		P	C9H11NO2	165.079	166.086	0.04212	[M+H]+	5.026	1	1	C18	Organic acids and derivatives	ÓÐ»úËá¼°ÆäÑÜÉúÎï	Carboxylic acids and derivatives	ôÈËá¼°ÆäÑÜÉúÎï	Amino acids, peptides, and analogues	°±»ùËá¡¢ëÄºÍÀàËÆÎï	"63-91-2"	HMDB0000159	Organic acids and derivatives	Carboxylic acids and derivatives	Amino acids, peptides, and analogues	L-Phenylalanine; (S)-alpha-Amino-beta-phenylpropionic acid	C00079	map00360;map00400;map00460;map00940;map00960;map00966;map00970;map01060;map01061;map01063;map01064;map01070;map01100;map01110;map01130;map01210;map01230;map02010;map04974;map04978	-	-	-	-	6140	N[C@@H](CC1=CC=CC=C1)C(O)=O	COLNVLDHVKWLRT-QMMMGPOBSA-N	2.43846e+10	2.34622e+10	2.91689e+10	3.16084e+10	2.42459e+10	2.67103e+10	2.36254e+10	2.04475e+10	2.7156e+10	2.37573e+10	0.194885	0.874844	-0.192903	Not Significant
Com_575_pos	Azelaic acid		P	C9H16O4	188.105	211.094	0.98544	[M+Na]+	6.273	0.59	1	C18	Lipids and lipid-like molecules	Ö¬ÖÊºÍÀàÖ¬·Ö×Ó	Fatty Acyls	Ö¬·¾õ£Àà	Fatty acids and conjugates	Ö¬·¾ËáºÍ½áºÏÎï	"123-99-9"	HMDB0000784	Lipids and lipid-like molecules	Fatty Acyls	Fatty acids and conjugates	-	C08261	-	LMFA01170054	Fatty Acyls [FA]	Fatty Acids and Conjugates [FA01]	Dicarboxylic acids [FA0117]	2266	OC(=O)CCCCCCCC(O)=O	BDJRBEYXGGNYIS-UHFFFAOYSA-N	5.02589e+07	4.43412e+07	3.82921e+07	4.0444e+07	3.05912e+07	4.69085e+07	8.64995e+07	5.63791e+07	4.3334e+07	5.50946e+07	0.366212	1.27139	0.346409	Not Significant
Com_335_pos	L-Arginine		P	C6H14N4O2	174.112	175.119	1.14443	[M+H]+	1.306	0.99	1	C18	Organic acids and derivatives	ÓÐ»úËá¼°ÆäÑÜÉúÎï	Carboxylic acids and derivatives	ôÈËá¼°ÆäÑÜÉúÎï	Amino acids, peptides, and analogues	°±»ùËá¡¢ëÄºÍÀàËÆÎï	"74-79-3"	HMDB0000517	Organic acids and derivatives	Carboxylic acids and derivatives	Amino acids, peptides, and analogues	L-Arginine; (S)-2-Amino-5-guanidinovaleric acid; L-Arg	C00062	map00220;map00261;map00330;map00331;map00472;map00970;map01060;map01064;map01100;map01110;map01130;map01230;map02010;map04974;map05014;map05132;map05142;map05146;map05230	-	-	-	-	6322	N[C@@H](CCCNC(N)=N)C(O)=O	ODKSFYDXXFIFQN-BYPYZUCNSA-N	1.68934e+09	1.72648e+09	1.3788e+09	2.93541e+09	1.90361e+09	2.17901e+09	1.88311e+09	1.61592e+09	1.93251e+09	1.89541e+09	0.921728	0.980805	-0.0279616	Not Significant
Com_178_pos	L-Glutamic acid		P	C5H9NO4	147.053	148.06	0.21559	[M+H]+	1.361	1	1	C18	Organic acids and derivatives	ÓÐ»úËá¼°ÆäÑÜÉúÎï	Carboxylic acids and derivatives	ôÈËá¼°ÆäÑÜÉúÎï	Amino acids, peptides, and analogues	°±»ùËá¡¢ëÄºÍÀàËÆÎï	"56-86-0"	HMDB0000148	Organic acids and derivatives	Carboxylic acids and derivatives	Amino acids, peptides, and analogues	L-Glutamate; L-Glutamic acid; L-Glutaminic acid; Glutamate	C00025	map00220;map00250;map00330;map00332;map00340;map00430;map00471;map00480;map00524;map00630;map00650;map00660;map00860;map00910;map00970;map01060;map01064;map01100;map01110;map01120	-	-	-	-	33032	N[C@@H](CCC(O)=O)C(O)=O	WHUUTDBJXJRKMK-VKHMYHEASA-N	1.39977e+10	1.36244e+10	1.12861e+10	1.31368e+10	1.27089e+10	1.33612e+10	1.50846e+10	1.349e+10	1.30112e+10	1.36612e+10	0.439339	1.04995	0.0703247	Not Significant
Com_94_pos	Creatine		P	C4H9N3O2	131.069	132.077	1.21017	[M+H]+	1.429	1	1	C18	Organic acids and derivatives	ÓÐ»úËá¼°ÆäÑÜÉúÎï	Carboxylic acids and derivatives	ôÈËá¼°ÆäÑÜÉúÎï	Amino acids, peptides, and analogues	°±»ùËá¡¢ëÄºÍÀàËÆÎï	"57-00-1"	HMDB0000064	Organic acids and derivatives	Carboxylic acids and derivatives	Amino acids, peptides, and analogues	Creatine; alpha-Methylguanidino acetic acid; Methylglycocyamine	C00300	map00260;map00330;map01100	-	-	-	-	586	CN(CC(O)=O)C(N)=N	CVSVTCORWBXHQV-UHFFFAOYSA-N	3.19847e+10	3.96544e+10	3.39963e+10	3.14616e+10	4.91423e+10	3.77254e+10	4.3279e+10	3.52946e+10	3.42742e+10	4.13603e+10	0.0973347	1.20675	0.271123	Not Significant
Com_27_pos	L-Valine		P	C5H11NO2	117.079	118.086	0.15469	[M+H]+	1.812	1	1	C18	Organic acids and derivatives	ÓÐ»úËá¼°ÆäÑÜÉúÎï	Carboxylic acids and derivatives	ôÈËá¼°ÆäÑÜÉúÎï	Amino acids, peptides, and analogues	°±»ùËá¡¢ëÄºÍÀàËÆÎï	"72-18-4"	HMDB0000883	Organic acids and derivatives	Carboxylic acids and derivatives	Amino acids, peptides, and analogues	L-Valine; 2-Amino-3-methylbutyric acid	C00183	map00280;map00290;map00311;map00460;map00770;map00966;map00970;map01060;map01063;map01100;map01110;map01130;map01210;map01230;map02010;map04974;map04978;map05230	-	-	-	-	6287	CC(C)[C@H](N)C(O)=O	KZSNJWFQEVHDMF-BYPYZUCNSA-N	4.68828e+09	4.91413e+09	4.78408e+09	6.17818e+09	9.97781e+09	3.53509e+09	3.86543e+09	2.32491e+09	5.14117e+09	4.92581e+09	0.906148	0.958111	-0.0617347	Not Significant
Com_212_pos	L-Histidine		P	C6H9N3O2	155.069	156.077	1.40086	[M+H]+	1.303	1	1	C18	Organic acids and derivatives	ÓÐ»úËá¼°ÆäÑÜÉúÎï	Carboxylic acids and derivatives	ôÈËá¼°ÆäÑÜÉúÎï	Amino acids, peptides, and analogues	°±»ùËá¡¢ëÄºÍÀàËÆÎï	"71-00-1"	HMDB0000177	Organic acids and derivatives	Carboxylic acids and derivatives	Amino acids, peptides, and analogues	L-Histidine; (S)-alpha-Amino-1H-imidazole-4-propionic acid	C00135	map00340;map00410;map00970;map01060;map01065;map01100;map01110;map01230;map02010;map04974;map05230	-	-	-	-	6274	N[C@@H](CC1=CN=CN1)C(O)=O	HNDVDQJCIGZPNO-YFKPBYRVSA-N	4.33524e+08	4.24495e+08	3.49562e+08	6.36924e+08	4.34984e+08	4.33719e+08	4.04898e+08	2.76091e+08	4.61126e+08	3.87423e+08	0.346744	0.840166	-0.251253	Not Significant
Com_675_pos	L-Leucyl-L-alanine		P	C9H18N2O3	202.132	225.122	3.61209	[M+Na]+	5.221	0.77	1	C18	Organic acids and derivatives	ÓÐ»úËá¼°ÆäÑÜÉúÎï	Carboxylic acids and derivatives	ôÈËá¼°ÆäÑÜÉúÎï	Amino acids, peptides, and analogues	°±»ùËá¡¢ëÄºÍÀàËÆÎï	"7298-84-2"	HMDB0028922	Organic acids and derivatives	Carboxylic acids and derivatives	Amino acids, peptides, and analogues	-	-	-	-	-	-	-	81721	CC(C)C[C@H](N)C(=O)N[C@@H](C)C(O)=O	HSQGMTRYSIHDAC-BQBZGAKWSA-N	1.54227e+06	2.04057e+06	519391	939129	1.40577e+06	5.68728e+06	2.29397e+06	3.30287e+06	1.26034e+06	3.17247e+06	0.0994797	2.51716	1.33179	Not Significant
Com_36_pos	L-Threonine		P	C4H9NO3	119.058	120.066	0.69158	[M+H]+	1.355	1	1	C18	Organic acids and derivatives	ÓÐ»úËá¼°ÆäÑÜÉúÎï	Carboxylic acids and derivatives	ôÈËá¼°ÆäÑÜÉúÎï	Amino acids, peptides, and analogues	°±»ùËá¡¢ëÄºÍÀàËÆÎï	"72-19-5"	HMDB0000167	Organic acids and derivatives	Carboxylic acids and derivatives	Amino acids, peptides, and analogues	L-Threonine; 2-Amino-3-hydroxybutyric acid	C00188	map00260;map00261;map00290;map00860;map00970;map01060;map01100;map01110;map01120;map01130;map01230;map02010;map04974;map04978	-	-	-	-	6288	C[C@@H](O)[C@H](N)C(O)=O	AYFVYJQAPQTCCC-GBXIJSLDSA-N	9.16637e+08	9.38131e+08	7.6417e+08	1.16717e+09	7.82061e+08	7.69122e+08	6.45115e+08	1.69696e+09	9.46526e+08	9.73315e+08	0.920377	1.0283	0.0402644	Not Significant
Com_539_pos	L-Tryptophan		P	C11H12N2O2	204.09	205.098	1.59366	[M+H]+	5.298	0.99	1	C18	Organoheterocyclic compounds	ÓÐ»úÔÓ»·»¯ºÏÎï	Indoles and derivatives	ßÅßá¼°ÆäÑÜÉúÎï	Indolyl carboxylic acids and derivatives	ßÅßá»ùôÈËá¼°ÆäÑÜÉúÎï	"73-22-3"	HMDB0000929	Organoheterocyclic compounds	Indoles and derivatives	Indolyl carboxylic acids and derivatives	L-Tryptophan; Tryptophan; (S)-alpha-Amino-beta-(3-indolyl)-propionic acid	C00078	map00260;map00380;map00400;map00404;map00901;map00966;map00970;map01060;map01061;map01063;map01070;map01100;map01110;map01130;map01210;map01230;map04726;map04974;map04978;map05143	-	-	-	-	6305	N[C@@H](CC1=CNC2=C1C=CC=C2)C(O)=O	QIVBCDIJIAJPQS-VIFPVBQESA-N	3.5613e+09	3.52714e+09	3.87441e+09	4.72598e+09	3.47091e+09	3.60912e+09	3.31987e+09	2.84993e+09	3.92221e+09	3.31246e+09	0.109094	0.84454	-0.243763	Not Significant
Com_100_pos	L-Asparagine		P	C4H8N2O3	132.053	133.061	0.75296	[M+H]+	1.339	0.8	1	C18	Organic acids and derivatives	ÓÐ»úËá¼°ÆäÑÜÉúÎï	Carboxylic acids and derivatives	ôÈËá¼°ÆäÑÜÉúÎï	Amino acids, peptides, and analogues	°±»ùËá¡¢ëÄºÍÀàËÆÎï	"70-47-3"	HMDB0000168	Organic acids and derivatives	Carboxylic acids and derivatives	Amino acids, peptides, and analogues	L-Asparagine; 2-Aminosuccinamic acid	C00152	map00250;map00460;map00970;map01060;map01100;map01110;map01230;map04974;map04978;map05230	-	-	-	-	6267	N[C@@H](CC(N)=O)C(O)=O	DCXYFEDJOCDNAF-REOHCLBHSA-N	1.87332e+08	1.6689e+08	1.37674e+08	2.91733e+08	2.08983e+08	1.71847e+08	1.62218e+08	1.75692e+08	1.95908e+08	1.79685e+08	0.659665	0.917194	-0.124702	Not Significant
Com_187_pos	L-Methionine		P	C5H11NO2S	149.051	150.058	2.3669	[M+H]+	2.002	0.99	1	C18	Organic acids and derivatives	ÓÐ»úËá¼°ÆäÑÜÉúÎï	Carboxylic acids and derivatives	ôÈËá¼°ÆäÑÜÉúÎï	Amino acids, peptides, and analogues	°±»ùËá¡¢ëÄºÍÀàËÆÎï	"63-68-3"	HMDB0000696	Organic acids and derivatives	Carboxylic acids and derivatives	Amino acids, peptides, and analogues	L-Methionine; Methionine; L-2-Amino-4methylthiobutyric acid	C00073	map00270;map00966;map00970;map01060;map01070;map01100;map01110;map01210;map01230;map01523;map04974;map04978;map05230	-	-	-	-	6137	CSCC[C@H](N)C(O)=O	FFEARJCKVFRZRR-BYPYZUCNSA-N	9.31441e+09	8.7568e+09	8.64859e+09	1.30485e+10	9.87807e+09	1.16539e+10	7.94168e+09	9.74658e+09	9.94208e+09	9.80507e+09	0.918981	0.986219	-0.0200204	Not Significant
Com_6_pos	Dimethylglycine		P	C4H9NO2	103.063	104.071	0.49965	[M+H]+	1.447	0.77	1	C18	Organic acids and derivatives	ÓÐ»úËá¼°ÆäÑÜÉúÎï	Carboxylic acids and derivatives	ôÈËá¼°ÆäÑÜÉúÎï	Amino acids, peptides, and analogues	°±»ùËá¡¢ëÄºÍÀàËÆÎï	"1118-68-9"	HMDB0000092	Organic acids and derivatives	Carboxylic acids and derivatives	Amino acids, peptides, and analogues	N,N-Dimethylglycine; Dimethylglycine	C01026	map00260;map01100	-	-	-	-	673	CN(C)CC(O)=O	FFDGPVCHZBVARC-UHFFFAOYSA-N	2.1148e+08	2.15821e+08	1.42265e+08	1.78755e+08	1.3452e+08	1.98618e+08	1.46631e+08	1.10019e+08	1.8708e+08	1.47447e+08	0.168385	0.788149	-0.34346	Not Significant
Com_687_pos	Carnosine		P	C9H14N4O3	226.107	227.114	0.69596	[M+H]+	1.311	0.98	1	C18	Organic acids and derivatives	ÓÐ»úËá¼°ÆäÑÜÉúÎï	Peptidomimetics	ëÄÄ£ÄâÎï	Hybrid peptides	»ìºÏëÄ	"305-84-0"	HMDB0000033	Organic acids and derivatives	Peptidomimetics	Hybrid peptides	Carnosine; Nalpha-(beta-alanyl)-L-histidine	C00386	map00340;map00410;map01100	-	-	-	-	439224	NCCC(=O)N[C@@H](CC1=CN=CN1)C(O)=O	CQOVPNPJLQNMDC-ZETCQYMHSA-N	2.23791e+08	1.3751e+08	1.01701e+08	2.63029e+08	1.50283e+08	1.28148e+08	2.27842e+08	2.09149e+08	1.81508e+08	1.78856e+08	0.954103	0.985389	-0.0212351	Not Significant
Com_531_pos	N-Acetyl-D-glucosamine		P	C8H15NO6	221.09	204.087	1.29057	[M+H-H2O]+	1.448	0.53	1	C18	Organic oxygen compounds	ÓÐ»úÑõ»¯ºÏÎï	Organooxygen compounds	ÓÐ»úÑõ»¯ºÏÎï	Carbohydrates and carbohydrate conjugates	Ì¼Ë®»¯ºÏÎïºÍÌ¼Ë®»¯ºÏÎï½áºÏÎï	"7512-17-6"	HMDB0000215	Organic oxygen compounds	Organooxygen compounds	Carbohydrates and carbohydrate conjugates	N-Acetylgalactosamine; N-Acetylchondrosamine; 2-Acetamido-2-deoxygalactose; GalNAc	C01074	map05146	-	-	-	-	439174	CC(=O)N[C@H]1C(O)O[C@H](CO)[C@@H](O)[C@@H]1O	OVRNDRQMDRJTHS-RTRLPJTCSA-N	1.57886e+08	1.5104e+08	8.11383e+07	1.26668e+08	1.07628e+08	1.28843e+08	1.20543e+08	1.4235e+08	1.29183e+08	1.24841e+08	0.825271	0.966389	-0.049324	Not Significant
Com_157_pos	Tryptophol		P	C10H11NO	161.084	144.081	1.87591	[M+H-H2O]+	5.298	1	1	C18	Organoheterocyclic compounds	ÓÐ»úÔÓ»·»¯ºÏÎï	Indoles and derivatives	ßÅßá¼°ÆäÑÜÉúÎï	Indoles	ßÅßá	"526-55-6"	HMDB0003447	Organoheterocyclic compounds	Indoles and derivatives	Indoles	Indole-3-ethanol; Tryptophol	C00955	map00380	-	-	-	-	10685	OCCC1=CNC2=C1C=CC=C2	MBBOMCVGYCRMEA-UHFFFAOYSA-N	2.3566e+08	2.37275e+08	2.54104e+08	3.15924e+08	2.2253e+08	2.29626e+08	2.17824e+08	1.83089e+08	2.60741e+08	2.13267e+08	0.0694586	0.817929	-0.289953	Not Significant
Com_232_pos	Serotonin		P	C10H12N2O	176.095	159.092	1.96857	[M+H-H2O]+	5.298	0.81	1	C18	Organoheterocyclic compounds	ÓÐ»úÔÓ»·»¯ºÏÎï	Indoles and derivatives	ßÅßá¼°ÆäÑÜÉúÎï	Tryptamines and derivatives	É«°·¼°ÆäÑÜÉúÎï	"50-67-9"	HMDB0000259	Organoheterocyclic compounds	Indoles and derivatives	Tryptamines and derivatives	Serotonin; 3-(2-Aminoethyl)-1H-indol-5-ol; 5-Hydroxytryptamine; Enteramine	C00780	map00380;map01063;map01100;map04024;map04080;map04540;map04721;map04726;map04742;map04750;map04976;map07211	-	-	-	-	5202	C1=CC2=C(C=C1O)C(=CN2)CCN	QZAYGJVTTNCVMB-UHFFFAOYSA-N	1.6667e+08	1.64382e+08	1.89529e+08	2.21112e+08	1.55919e+08	1.64551e+08	1.51965e+08	1.29051e+08	1.85423e+08	1.50371e+08	0.0606448	0.810962	-0.302294	Not Significant
Com_394_pos	L-Tyrosine		P	C9H11NO3	181.074	182.081	0.41213	[M+H]+	2.52	0.99	1	C18	Organic acids and derivatives	ÓÐ»úËá¼°ÆäÑÜÉúÎï	Carboxylic acids and derivatives	ôÈËá¼°ÆäÑÜÉúÎï	Amino acids, peptides, and analogues	°±»ùËá¡¢ëÄºÍÀàËÆÎï	"60-18-4"	HMDB0000158	Organic acids and derivatives	Carboxylic acids and derivatives	Amino acids, peptides, and analogues	L-Tyrosine; (S)-3-(p-Hydroxyphenyl)alanine; (S)-2-Amino-3-(p-hydroxyphenyl)propionic acid; Tyrosine	C00082	map00130;map00231;map00261;map00350;map00360;map00400;map00401;map00460;map00680;map00730;map00940;map00950;map00965;map00966;map00970;map01055;map01059;map01060;map01063;map01100	-	-	-	-	6057	N[C@@H](CC1=CC=C(O)C=C1)C(O)=O	OUYCCCASQSFEME-QMMMGPOBSA-N	1.67845e+10	1.64852e+10	1.8589e+10	2.66897e+10	1.67063e+10	1.84188e+10	1.56682e+10	1.6291e+10	1.96371e+10	1.67711e+10	0.289588	0.854051	-0.227606	Not Significant
Com_175_pos	L-Lysine		P	C6H14N2O2	146.106	147.113	0.81404	[M+H]+	1.211	1	1	C18	Organic acids and derivatives	ÓÐ»úËá¼°ÆäÑÜÉúÎï	Carboxylic acids and derivatives	ôÈËá¼°ÆäÑÜÉúÎï	Amino acids, peptides, and analogues	°±»ùËá¡¢ëÄºÍÀàËÆÎï	"56-87-1"	HMDB0000182	Organic acids and derivatives	Carboxylic acids and derivatives	Amino acids, peptides, and analogues	L-Lysine; Lysine acid; 2,6-Diaminohexanoic acid	C00047	map00300;map00310;map00780;map00960;map00970;map01060;map01064;map01100;map01110;map01120;map01130;map01210;map01230;map02010;map04974	-	-	-	-	5962	NCCCC[C@H](N)C(O)=O	KDXKERNSBIXSRK-YFKPBYRVSA-N	1.03458e+09	9.95607e+08	1.10251e+09	1.55719e+09	1.26546e+09	1.13656e+09	1.06848e+09	9.88538e+08	1.17247e+09	1.11476e+09	0.699979	0.950778	-0.072819	Not Significant
Com_174_pos	L-Glutamine		P	C5H10N2O3	146.069	147.077	0.63079	[M+H]+	1.343	0.97	1	C18	Organic acids and derivatives	ÓÐ»úËá¼°ÆäÑÜÉúÎï	Carboxylic acids and derivatives	ôÈËá¼°ÆäÑÜÉúÎï	Amino acids, peptides, and analogues	°±»ùËá¡¢ëÄºÍÀàËÆÎï	"56-85-9"	HMDB0000641	Organic acids and derivatives	Carboxylic acids and derivatives	Amino acids, peptides, and analogues	L-Glutamine; L-2-Aminoglutaramic acid	C00064	map00220;map00230;map00240;map00250;map00471;map00630;map00910;map00970;map01060;map01100;map01120;map01230;map02010;map02020;map04724;map04727;map04964;map04974;map04978;map05230	-	-	-	-	5961	N[C@@H](CCC(N)=O)C(O)=O	ZDXPYRJPNDTMRX-VKHMYHEASA-N	2.55367e+09	2.72848e+09	2.45691e+09	3.14034e+09	4.51554e+09	3.27623e+09	4.17244e+09	3.62554e+09	2.71985e+09	3.89744e+09	0.00964898	1.43296	0.518998	Not Significant
Com_105_pos	L-Ornithine		P	C5H12N2O2	132.09	133.097	1.22946	[M+H]+	1.209	0.85	1	C18	Organic acids and derivatives	ÓÐ»úËá¼°ÆäÑÜÉúÎï	Carboxylic acids and derivatives	ôÈËá¼°ÆäÑÜÉúÎï	Amino acids, peptides, and analogues	°±»ùËá¡¢ëÄºÍÀàËÆÎï	"70-26-8"	HMDB0000214	Organic acids and derivatives	Carboxylic acids and derivatives	Amino acids, peptides, and analogues	L-Ornithine; (S)-2,5-Diaminovaleric acid; (S)-2,5-Diaminopentanoic acid; (S)-2,5-Diaminopentanoate	C00077	map00220;map00330;map00472;map00480;map01060;map01064;map01100;map01110;map01130;map01210;map01230;map02010	-	-	-	-	6262	NCCC[C@H](N)C(O)=O	AHLPHDHHMVZTML-BYPYZUCNSA-N	3.04075e+07	3.98553e+07	4.41992e+07	4.47747e+07	5.95345e+07	3.40552e+07	4.63452e+07	4.24917e+07	3.98092e+07	4.56067e+07	0.389994	1.14563	0.196143	Not Significant
Com_1483_pos	Decanoylcarnitine		P	C17H33NO4	315.241	316.248	0.59354	[M+H]+	6.466	0.98	1	C18	Lipids and lipid-like molecules	Ö¬ÖÊºÍÀàÖ¬·Ö×Ó	Fatty Acyls	Ö¬·¾õ£Àà	Fatty acid esters	Ö¬·¾Ëáõ¥	"3992-45-8"	HMDB0000651	Lipids and lipid-like molecules	Fatty Acyls	Fatty acid esters	-	C03299	-	LMFA07070059	Fatty Acyls [FA]	Fatty esters [FA07]	Fatty acyl carnitines [FA0707]	11953821	CCCCCCCCCC(=O)O[C@H](CC([O-])=O)C[N+](C)(C)C	LZOSYCMHQXPBFU-OAHLLOKOSA-N	3.99866e+08	3.66739e+08	3.38678e+08	1.73678e+08	7.51029e+07	9.14949e+07	6.82956e+07	2.17471e+08	3.1974e+08	1.13091e+08	0.0150501	0.353697	-1.49941	Downregulated
Com_2001_pos	Oleylcarnitine		P	C25H48NO4	426.358	426.357	0.84007	[M+H]+	8.488	0.97	1	C18	Lipids and lipid-like molecules	Ö¬ÖÊºÍÀàÖ¬·Ö×Ó	Fatty Acyls	Ö¬·¾õ£Àà	Fatty acid esters	Ö¬·¾Ëáõ¥	"38677-66-6"	HMDB0005065	Lipids and lipid-like molecules	Fatty Acyls	Fatty acid esters	-	-	-	-	-	-	-	46907933	CCCCCCCC\C=C/CCCCCCCC(=O)O[C@H](CC(O)=O)C[N+](C)(C)C	IPOLTUVFXFHAHI-WHIOSMTNSA-O	5.84792e+09	7.49667e+09	4.61212e+09	2.25303e+09	3.90347e+09	3.15119e+09	4.43889e+09	1.89549e+10	5.05244e+09	7.61212e+09	0.540741	1.50662	0.591319	Not Significant
Com_2010_pos	Stearylcarnitine		P	C25H50NO4	428.374	428.373	0.74674	[M+H]+	8.991	0.98	1	C18	Lipids and lipid-like molecules	Ö¬ÖÊºÍÀàÖ¬·Ö×Ó	Fatty Acyls	Ö¬·¾õ£Àà	Fatty acid esters	Ö¬·¾Ëáõ¥	"25597-09-5"	HMDB0000848	Lipids and lipid-like molecules	Fatty Acyls	Fatty acid esters	-	-	-	LMFA07070008	Fatty Acyls [FA]	Fatty esters [FA07]	Fatty acyl carnitines [FA0707]	52922056	CCCCCCCCCCCCCCCCCC(=O)O[C@H](CC(O)=O)C[N+](C)(C)C	FNPHNLNTJNMAEE-HSZRJFAPSA-O	1.13984e+10	1.39963e+10	1.03284e+10	6.56466e+09	5.94122e+09	7.60189e+09	9.94973e+09	2.75425e+10	1.0572e+10	1.27588e+10	0.690314	1.20686	0.271255	Not Significant
Com_1718_pos	Dodecanoylcarnitine		P	C19H38NO4	344.28	344.28	0.0539	[M+H]+	6.995	1	1	C18	Lipids and lipid-like molecules	Ö¬ÖÊºÍÀàÖ¬·Ö×Ó	Fatty Acyls	Ö¬·¾õ£Àà	Fatty acid esters	Ö¬·¾Ëáõ¥	"25518-54-1"	HMDB0002250	Lipids and lipid-like molecules	Fatty Acyls	Fatty acid esters	-	-	-	LMFA07070090	Fatty Acyls [FA]	Fatty esters [FA07]	Fatty acyl carnitines [FA0707]	168381	CCCCCCCCCCCC(=O)O[C@H](CC(O)=O)C[N+](C)(C)C	FUJLYHJROOYKRA-QGZVFWFLSA-O	1.07391e+09	1.0734e+09	7.17825e+08	4.36851e+08	2.54021e+08	3.36914e+08	2.82751e+08	6.60175e+08	8.25497e+08	3.83465e+08	0.0499643	0.464526	-1.10617	Downregulated
Com_1866_pos	Tetradecanoylcarnitine		P	C21H42NO4	372.311	372.311	0.19723	[M+H]+	7.613	0.98	1	C18	Lipids and lipid-like molecules	Ö¬ÖÊºÍÀàÖ¬·Ö×Ó	Fatty Acyls	Ö¬·¾õ£Àà	Fatty acid esters	Ö¬·¾Ëáõ¥	"25597-07-3"	HMDB0005066	Lipids and lipid-like molecules	Fatty Acyls	Fatty acid esters	-	-	-	LMFA07070107	Fatty Acyls [FA]	Fatty esters [FA07]	Fatty acyl carnitines [FA0707]	53477791	CCCCCCCCCCCCCC(=O)O[C@H](CC(O)=O)C[N+](C)(C)C	PSHXNVGSVNEJBD-LJQANCHMSA-O	1.5148e+09	1.79984e+09	1.2859e+09	5.26231e+08	5.10815e+08	7.74481e+08	4.35004e+08	1.56136e+09	1.28169e+09	8.20415e+08	0.264907	0.640104	-0.643622	Not Significant
Com_238_pos	Norepinephrine		P	C10H12N2	160.1	161.108	2.0793	[M+H]+	5.585	0.77	1	C18	Organoheterocyclic compounds	ÓÐ»úÔÓ»·»¯ºÏÎï	Indoles and derivatives	ßÅßá¼°ÆäÑÜÉúÎï	Tryptamines and derivatives	É«°·¼°ÆäÑÜÉúÎï	"61-54-1"	HMDB0000303	Organoheterocyclic compounds	Indoles and derivatives	Tryptamines and derivatives	Tryptamine; 3-(2-Aminoethyl)indole	C00398	map00380;map00901;map01060;map01063;map01100;map01110;map04080	-	-	-	-	1150	NCCC1=CNC2=C1C=CC=C2	APJYDQYYACXCRM-UHFFFAOYSA-N	1.92747e+06	919246	6.18235e+06	3.31203e+06	597397	1.56964e+06	634281	34646.6	3.08527e+06	708991	0.0920392	0.229798	-2.12156	Not Significant
Com_530_pos	Spermine		P	C10H26N4	202.216	203.224	2.27818	[M+H]+	4.786	0.85	1	C18	Organic nitrogen compounds	ÓÐ»úµª»¯ºÏÎï	Organonitrogen compounds	ÓÐ»úµª»¯ºÏÎï	Amines	°·Àà	"71-44-3"	HMDB0001256	Organic nitrogen compounds	Organonitrogen compounds	Amines	Spermine; N,N'-Bis(3-aminopropyl)-1,4-butanediamine	C00750	map00330;map00410;map00480;map01100;map04976	-	-	-	-	1103	NCCCNCCCCNCCCN	PFNFFQXMRSDOHW-UHFFFAOYSA-N	3.83017e+07	5.62427e+07	7.61794e+06	7.26718e+06	1.58073e+07	2.46009e+06	6.27997e+06	6.77359e+06	2.73574e+07	7.83023e+06	0.166209	0.28622	-1.8048	Not Significant
Com_1787_pos	Erucic acid		P	C22H42O2	338.318	356.352	0.5164	[M+NH4]+	8.245	0.72	1	C18	Lipids and lipid-like molecules	Ö¬ÖÊºÍÀàÖ¬·Ö×Ó	Fatty Acyls	Ö¬·¾õ£Àà	Fatty acids and conjugates	Ö¬·¾ËáºÍ½áºÏÎï	"112-86-7"	HMDB0002068	Lipids and lipid-like molecules	Fatty Acyls	Fatty acids and conjugates	Erucic acid; (13Z)-Docosenoic acid; cis-13-Docosenoic acid	C08316	map01040	LMFA01030089	Fatty Acyls [FA]	Fatty Acids and Conjugates [FA01]	Unsaturated fatty acids [FA0103]	5281116	CCCCCCCC\C=C/CCCCCCCCCCCC(O)=O	DPUOLQHDNGRHBS-KTKRTIGZSA-N	1.50912e+08	1.83661e+08	1.84465e+08	9.75392e+07	1.32755e+08	1.3606e+08	1.41681e+08	1.14627e+08	1.54145e+08	1.31281e+08	0.323179	0.851673	-0.231628	Not Significant
Com_24_pos	Indole		P	C8H7N	117.058	118.065	1.34848	[M+H]+	5.296	1	1	C18	Organoheterocyclic compounds	ÓÐ»úÔÓ»·»¯ºÏÎï	Indoles and derivatives	ßÅßá¼°ÆäÑÜÉúÎï	Indoles	ßÅßá	"120-72-9"	HMDB0000738	Organoheterocyclic compounds	Indoles and derivatives	Indoles	Indole; 2,3-Benzopyrrole	C00463	map00380;map00400;map00402;map01100;map01110;map04974	-	-	-	-	798	N1C=CC2=C1C=CC=C2	SIKJAQJRHWYJAI-UHFFFAOYSA-N	2.08774e+08	2.113e+08	2.25446e+08	2.798e+08	1.91697e+08	2.00537e+08	1.9395e+08	1.56597e+08	2.3133e+08	1.85695e+08	0.0558401	0.802727	-0.317018	Not Significant
Com_1107_pos	19-Nortestosterone		P	C18H26O2	274.193	275.201	0.0595	[M+H]+	6.763	0.82	1	C18	Lipids and lipid-like molecules	Ö¬ÖÊºÍÀàÖ¬·Ö×Ó	Steroids and steroid derivatives	Àà¹Ì´¼ºÍÀà¹Ì´¼ÑÜÉúÎï	Estrane steroids	´Æ¼¤ËØÀà¹Ì´¼	"434-22-0"	HMDB0002725	Lipids and lipid-like molecules	Steroids and steroid derivatives	Estrane steroids	-	C07254	-	LMST02010044	Sterol Lipids [ST]	Steroids [ST02]	C18 steroids (estrogens) and derivatives [ST0201]	9904	CC12CCC3C(C1CCC2O)CCC4=CC(=O)CCC34	NPAGDVCDWIYMMC-IZPLOLCNSA-N	2.81707e+07	1.95542e+07	1.17837e+08	2.8032e+07	1.29544e+07	1.76009e+07	2.40141e+07	4.19985e+07	4.83984e+07	2.4142e+07	0.352862	0.498818	-1.00342	Not Significant
Com_1931_pos	13,14-DIHYDROPROSTAGLANDIN E1		P	C20H34O6	370.236	393.225	0.1637	[M+Na]+	6.385	0.79	1	C18	Lipids and lipid-like molecules	Ö¬ÖÊºÍÀàÖ¬·Ö×Ó	Fatty Acyls	Ö¬·¾õ£Àà	Eicosanoids	Àà¶þÊ®ÍéËá	"58962-34-8"	HMDB0002886	Lipids and lipid-like molecules	Fatty Acyls	Eicosanoids	6-Keto-prostaglandin F1alpha; 6-Keto-prostaglandin F1a; 6-Keto-PGF1alpha; 6-Keto-PGF1a	C05961	map00590;map01100	LMFA03010001	Fatty Acyls [FA]	Eicosanoids [FA03]	Prostaglandins [FA0301]	5280888	CCCCCC(C=CC1C(CC(C1CC(=O)CCCCC(=O)O)O)O)O	KFGOFTHODYBSGM-ZUNNJUQCSA-N	6.45783e+07	7.62535e+07	7.25961e+07	1.05621e+08	1.29925e+08	7.41981e+07	1.14313e+08	1.17199e+08	7.97621e+07	1.08909e+08	0.100375	1.36542	0.449344	Not Significant
Com_1572_pos	17-Methyltestosterone		P	C20H30O2	302.225	325.214	0.45737	[M+Na]+	8.782	0.99	1	C18	Lipids and lipid-like molecules	Ö¬ÖÊºÍÀàÖ¬·Ö×Ó	Steroids and steroid derivatives	Àà¹Ì´¼ºÍÀà¹Ì´¼ÑÜÉúÎï	Androstane steroids	ÐÛçÞÍéÀà¹Ì´¼	"58-18-4"	HMDB0015655	Lipids and lipid-like molecules	Steroids and steroid derivatives	Androstane steroids	-	C07198	-	LMST02020029	Sterol Lipids [ST]	Steroids [ST02]	C19 steroids (androgens) and derivatives [ST0202]	6010	CC12CCC(=O)C=C1CCC3C2CCC4(C3CCC4(C)O)C	GCKMFJBGXUYNAG-HLXURNFRSA-N	9.08834e+08	3.83791e+08	4.48991e+08	8.26054e+08	3.40049e+07	7.57509e+08	8.1918e+08	5.26267e+08	6.41918e+08	5.3424e+08	0.644559	0.832257	-0.2649	Not Significant
Com_966_pos	trans-2, 3, 4-Trimethoxycinnamate		P	C12H14O5	238.084	261.074	1.05786	[M+Na]+	6.041	0.56	1	C18	Phenylpropanoids and polyketides	±½±ûËØÀàºÍ¾ÛÍªÀà	Cinnamic acids and derivatives	Èâ¹ðËá¼°ÆäÑÜÉúÎï	Hydroxycinnamic acids and derivatives	ôÇ»ùÈâ¹ðËá¼°ÆäÑÜÉúÎï	"33130-03-9"	HMDB0011721	Phenylpropanoids and polyketides	Cinnamic acids and derivatives	Hydroxycinnamic acids and derivatives	-	-	-	-	-	-	-	735841	COC1=C(C(=C(C=C1)C=CC(=O)O)OC)OC	ZYOPDNLIHHFGEC-FNORWQNLSA-N	4.53304e+06	4.50485e+06	4.79724e+06	4.2142e+06	5.24471e+06	4.652e+06	5.50204e+06	4.60853e+06	4.51233e+06	5.00182e+06	0.099178	1.10848	0.14858	Not Significant
Com_1104_pos	L-ALANYL-L-TYROSINE		P	C12H16N2O4	252.111	275.101	2.13224	[M+Na]+	5.625	0.51	1	C18	Organic acids and derivatives	ÓÐ»úËá¼°ÆäÑÜÉúÎï	Carboxylic acids and derivatives	ôÈËá¼°ÆäÑÜÉúÎï	Amino acids, peptides, and analogues	°±»ùËá¡¢ëÄºÍÀàËÆÎï	"3061-88-9"	HMDB0028699	Organic acids and derivatives	Carboxylic acids and derivatives	Amino acids, peptides, and analogues	-	-	-	-	-	-	-	92946	CC(C(=O)NC(CC1=CC=C(C=C1)O)C(=O)O)N	ALZVPLKYDKJKQU-XVKPBYJWSA-N	3.25681e+07	1.14939e+07	7.23038e+07	8.93267e+07	2.28916e+06	31662.8	71422.1	289766	5.14231e+07	670503	0.0294772	0.0130389	-6.26103	Downregulated
Com_579_pos	cyclo(leu-pro)		P	C11H18N2O2	210.137	211.145	2.5207	[M+H]+	5.685	0.78	1	C18	Organic acids and derivatives	ÓÐ»úËá¼°ÆäÑÜÉúÎï	Carboxylic acids and derivatives	ôÈËá¼°ÆäÑÜÉúÎï	Amino acids, peptides, and analogues	°±»ùËá¡¢ëÄºÍÀàËÆÎï	"2873-36-1"	HMDB0034276	Organic acids and derivatives	Carboxylic acids and derivatives	Amino acids, peptides, and analogues	-	-	-	-	-	-	-	7074739	CC(C)CC1C(=O)N2CCCC2C(=O)N1	SZJNCZMRZAUNQT-IUCAKERBSA-N	4.96535e+06	5.54438e+06	5.92094e+06	5.59728e+06	8.88708e+06	6.28712e+06	9.20129e+06	1.53092e+07	5.50699e+06	9.92116e+06	0.0613149	1.80156	0.849246	Not Significant
Com_1056_pos	Octadecanamine		P	C18H39N	269.308	270.316	0.33282	[M+H]+	8.897	0.78	1	C18	Organic nitrogen compounds	ÓÐ»úµª»¯ºÏÎï	Organonitrogen compounds	ÓÐ»úµª»¯ºÏÎï	Amines	°·Àà	"124-30-1"	HMDB0029586	Organic nitrogen compounds	Organonitrogen compounds	Amines	-	-	-	-	-	-	-	15793	CCCCCCCCCCCCCCCCCCN	REYJJPSVUYRZGE-UHFFFAOYSA-N	1.08971e+08	1.54085e+08	1.1966e+08	8.64031e+07	6.90411e+07	1.0328e+08	1.10721e+08	1.10861e+08	1.1728e+08	9.8476e+07	0.317808	0.839668	-0.25211	Not Significant
Com_571_pos	DIMETHYL 4-HYDROXYISOPHTHALATE		P	C10H10O5	210.053	211.061	3.74647	[M+H]+	5.506	0.64	1	C18	Benzenoids	±½Àà»¯ºÏÎï	Benzene and substituted derivatives	±½¼°ÆäÈ¡´úÑÜÉúÎï	Benzoic acids and derivatives	±½¼×Ëá¼°ÆäÑÜÉúÎï	"5985-24-0"	-	-	-	-	-	-	-	-	-	-	-	80087	COC(=O)C1=CC(=C(C=C1)O)C(=O)OC	ALBUJVBOIXVVLS-UHFFFAOYSA-N	1.27997e+06	28365	45706	1.56305e+06	845394	589895	30808	446766	729271	478216	0.587603	0.655745	-0.608794	Not Significant
Com_1674_pos	Dibutyl sebacate		P	C18H34O4	314.246	337.235	0.95274	[M+Na]+	9.56	0.92	1	C18	Lipids and lipid-like molecules	Ö¬ÖÊºÍÀàÖ¬·Ö×Ó	Fatty Acyls	Ö¬·¾õ£Àà	Fatty acid esters	Ö¬·¾Ëáõ¥	"109-43-3"	HMDB0041220	Lipids and lipid-like molecules	Fatty Acyls	Fatty acid esters	-	D03782	-	-	-	-	-	7986	CCCCOC(=O)CCCCCCCCC(=O)OCCCC	PYGXAGIECVVIOZ-UHFFFAOYSA-N	4.11638e+07	4.26289e+07	4.57316e+07	4.28075e+07	4.8461e+07	4.58131e+07	4.86268e+07	4.17433e+07	4.30829e+07	4.61611e+07	0.150954	1.07145	0.0995595	Not Significant
Com_957_pos	alpha-glutamylglutamate		P	C10H16N2O7	276.096	259.093	0.86043	[M+H-H2O]+	1.463	0.64	1	C18	Organic acids and derivatives	ÓÐ»úËá¼°ÆäÑÜÉúÎï	Carboxylic acids and derivatives	ôÈËá¼°ÆäÑÜÉúÎï	Amino acids, peptides, and analogues	°±»ùËá¡¢ëÄºÍÀàËÆÎï	"3929-61-1"	HMDB0028818	Organic acids and derivatives	Carboxylic acids and derivatives	Amino acids, peptides, and analogues	-	C01425	-	-	-	-	-	439500	C(CC(=O)O)C(C(=O)NC(CCC(=O)O)C(=O)O)N	KOSRFJWDECSPRO-WDSKDSINSA-N	2.41722e+07	2.04861e+07	1.04319e+06	2.65532e+07	3.09659e+07	3.22979e+07	2.9985e+07	4.43191e+07	1.80637e+07	3.4392e+07	0.0507307	1.90393	0.928979	Not Significant
Com_39_pos	urocanate		P	C6H6N2O2	138.043	121.04	1.08019	[M+H-H2O]+	2.215	0.81	1	C18	Organoheterocyclic compounds	ÓÐ»úÔÓ»·»¯ºÏÎï	Azoles	ßòÀà	Imidazoles	ßäßòÀà	"3465-72-3"	HMDB0000301	Organoheterocyclic compounds	Azoles	Imidazoles	Urocanate; Urocanic acid	C00785	map00340;map01100	-	-	-	-	736715	C1=C(NC=N1)C=CC(=O)O	LOIYMIARKYCTBW-OWOJBTEDSA-N	3.44121e+06	3.18261e+06	1.31158e+07	5.46955e+06	6.73856e+06	5.91182e+06	8.86623e+06	1.47443e+06	6.3023e+06	5.74776e+06	0.849506	0.91201	-0.132879	Not Significant
Com_850_pos	isovalerylcarnitine		P	C12H23NO4	245.163	246.171	2.86995	[M+H]+	5.367	0.95	1	C18	Lipids and lipid-like molecules	Ö¬ÖÊºÍÀàÖ¬·Ö×Ó	Fatty Acyls	Ö¬·¾õ£Àà	Fatty acid esters	Ö¬·¾Ëáõ¥	"31023-24-2"	-	-	-	-	-	-	-	-	-	-	-	169236	CC(C)CC(=O)OC(CC(=O)O)C[N+](C)(C)C	IGQBPDJNUXPEMT-SNVBAGLBSA-O	1.16358e+09	9.13994e+08	9.05698e+08	1.23249e+09	7.56359e+08	6.11219e+08	7.58368e+08	5.65133e+08	1.05394e+09	6.7277e+08	0.00806582	0.638338	-0.647609	Not Significant
Com_1828_pos	C2 CERAMIDE		P	C20H39NO3	341.293	364.282	0.44165	[M+Na]+	7.73	0.57	1	C18	Lipids and lipid-like molecules	Ö¬ÖÊºÍÀàÖ¬·Ö×Ó	Sphingolipids	ÇÊÖ¬Àà	Ceramides	Éñ¾­õ£°·	"3102-57-6"	-	-	-	-	-	-	-	LMSP02010014	Sphingolipids [SP]	Ceramides [SP02]	N-acylsphingosines (ceramides) [SP0201]	5497136	CCCCCCCCCCCCCC=CC(C(CO)NC(=O)C)O	BLTCBVOJNNKFKC-QUDYQQOWSA-N	1.47805e+07	1.70081e+07	1.70869e+07	1.30815e+07	1.56737e+07	1.37689e+07	1.18451e+07	1.33767e+07	1.54893e+07	1.36661e+07	0.193417	0.882294	-0.180668	Not Significant
Com_113_pos	dl-3-hydroxynorvaline		P	C5H11NO3	133.074	134.081	4.50076	[M+H]+	1.428	0.86	1	C18	Organic acids and derivatives	ÓÐ»úËá¼°ÆäÑÜÉúÎï	Carboxylic acids and derivatives	ôÈËá¼°ÆäÑÜÉúÎï	Amino acids, peptides, and analogues	°±»ùËá¡¢ëÄºÍÀàËÆÎï	"2280-42-4"	HMDB0244983	Organic acids and derivatives	Carboxylic acids and derivatives	Amino acids, peptides, and analogues	-	-	-	-	-	-	-	65097	CCC(C(C(=O)O)N)O	LGVJIYCMHMKTPB-UHFFFAOYSA-N	2.36824e+08	2.67869e+08	1.94723e+08	2.37244e+08	3.73295e+08	3.53411e+08	3.7409e+08	3.20971e+08	2.34165e+08	3.55441e+08	0.000800124	1.51791	0.602088	Not Significant
Com_901_pos	MURAMIC ACID		P	C9H17NO7	251.101	252.108	0.78644	[M+H]+	1.362	0.54	1	C18	Organic oxygen compounds	ÓÐ»úÑõ»¯ºÏÎï	Organooxygen compounds	ÓÐ»úÑõ»¯ºÏÎï	Carbohydrates and carbohydrate conjugates	Ì¼Ë®»¯ºÏÎïºÍÌ¼Ë®»¯ºÏÎï½áºÏÎï	"1114-41-6"	-	-	-	-	-	-	-	-	-	-	-	92864	CC(C(=O)O)OC(C(C=O)N)C(C(CO)O)O	ZZHZYDXMAKUKNS-OZRXBMAMSA-N	4.21459e+06	5.69438e+06	5.75254e+06	1.73599e+07	6.93647e+06	6.24194e+06	6.0669e+06	5.93331e+06	8.25535e+06	6.29465e+06	0.545843	0.762494	-0.391202	Not Significant
Com_2034_pos	Calcitriol		P	C27H44O3	416.329	439.319	0.92315	[M+Na]+	8.389	0.87	1	C18	Lipids and lipid-like molecules	Ö¬ÖÊºÍÀàÖ¬·Ö×Ó	Steroids and steroid derivatives	Àà¹Ì´¼ºÍÀà¹Ì´¼ÑÜÉúÎï	Vitamin D and derivatives	Î¬ÉúËØD¼°ÆäÑÜÉúÎï	"32222-06-3"	HMDB0001903	Lipids and lipid-like molecules	Steroids and steroid derivatives	Vitamin D and derivatives	Calcitriol; 1alpha,25-Dihydroxyvitamin D3; (1S,3R,5Z,7E)-9,10-Seco-5,7,10(19)-cholestatriene-1,3,25-triol	C01673	map00100;map01100;map04961;map04978;map05152	LMST03020258	Sterol Lipids [ST]	Secosteroids [ST03]	Vitamin D3 and derivatives [ST0302]	5280453	CC(CCCC(C)(C)O)C1CCC2C1(CCCC2=CC=C3CC(CC(C3=C)O)O)C	GMRQFYUYWCNGIN-NKMMMXOESA-N	1.88237e+08	6.27381e+07	6.10312e+07	1.87196e+08	3.78378e+07	7.06217e+07	9.21707e+07	1.69274e+08	1.24801e+08	9.2476e+07	0.506993	0.74099	-0.432474	Not Significant
Com_982_pos	Asp-glu		P	C9H14N2O7	262.08	263.088	0.47975	[M+H]+	1.469	0.79	1	C18	Organic acids and derivatives	ÓÐ»úËá¼°ÆäÑÜÉúÎï	Carboxylic acids and derivatives	ôÈËá¼°ÆäÑÜÉúÎï	Amino acids, peptides, and analogues	°±»ùËá¡¢ëÄºÍÀàËÆÎï	"6157-06-8"	HMDB0028752	Organic acids and derivatives	Carboxylic acids and derivatives	Amino acids, peptides, and analogues	-	-	-	-	-	-	-	151403	C(CC(=O)O)C(C(=O)O)NC(=O)C(CC(=O)O)N	CKAJHWFHHFSCDT-WHFBIAKZSA-N	4.7077e+07	3.87875e+07	3.03574e+07	5.87977e+07	5.19451e+07	5.34088e+07	5.07921e+07	4.59507e+07	4.37549e+07	5.05242e+07	0.322284	1.15471	0.207529	Not Significant
Com_1071_pos	Epitestosterone		P	C19H28O2	288.209	271.206	0.53452	[M+H-H2O]+	7.715	0.97	1	C18	Lipids and lipid-like molecules	Ö¬ÖÊºÍÀàÖ¬·Ö×Ó	Steroids and steroid derivatives	Àà¹Ì´¼ºÍÀà¹Ì´¼ÑÜÉúÎï	Androstane steroids	ÐÛçÞÍéÀà¹Ì´¼	"481-30-1"	HMDB0000628	Lipids and lipid-like molecules	Steroids and steroid derivatives	Androstane steroids	-	-	-	LMST02020051	Sterol Lipids [ST]	Steroids [ST02]	C19 steroids (androgens) and derivatives [ST0202]	10204	CC12CCC3C(C1CCC2O)CCC4=CC(=O)CCC34C	MUMGGOZAMZWBJJ-KZYORJDKSA-N	1.38776e+08	6.65619e+07	7.86257e+07	1.4159e+08	2.66105e+07	9.33944e+07	9.63776e+07	1.35662e+08	1.06388e+08	8.80112e+07	0.562371	0.827263	-0.273581	Not Significant
Com_2012_pos	7-KETODEOXYCHOLIC ACID		P	C24H38O5	406.272	429.261	0.39269	[M+Na]+	6.718	0.86	1	C18	Lipids and lipid-like molecules	Ö¬ÖÊºÍÀàÖ¬·Ö×Ó	Steroids and steroid derivatives	Àà¹Ì´¼ºÍÀà¹Ì´¼ÑÜÉúÎï	Bile acids, alcohols and derivatives	µ¨Ö­Ëá¡¢´¼¼°ÆäÑÜÉúÎï	"911-40-0"	HMDB0000391	Lipids and lipid-like molecules	Steroids and steroid derivatives	Bile acids, alcohols and derivatives	-	C04643	-	LMST04010184	Sterol Lipids [ST]	Bile acids and derivatives [ST04]	C24 bile acids, alcohols, and derivatives [ST0401]	188292	CC(CCC(=O)O)C1CCC2C1(C(CC3C2C(=O)CC4C3(CCC(C4)O)C)O)C	RHCPKKNRWFXMAT-RRWYKFPJSA-N	2.90316e+07	3.93126e+07	7.68561e+07	3.11094e+07	2.62423e+07	1.89859e+07	6.18413e+07	7.21e+07	4.40774e+07	4.47924e+07	0.96814	1.01622	0.0232128	Not Significant
Com_1922_pos	3,7-DIKETO-5BETA-CHOLAN-24-OIC ACID		P	C24H36O4	388.261	389.269	0.40105	[M+H]+	6.714	0.88	1	C18	Lipids and lipid-like molecules	Ö¬ÖÊºÍÀàÖ¬·Ö×Ó	Steroids and steroid derivatives	Àà¹Ì´¼ºÍÀà¹Ì´¼ÑÜÉúÎï	Bile acids, alcohols and derivatives	µ¨Ö­Ëá¡¢´¼¼°ÆäÑÜÉúÎï	"859-97-2"	-	-	-	-	-	-	-	LMST04010136	Sterol Lipids [ST]	Bile acids and derivatives [ST04]	C24 bile acids, alcohols, and derivatives [ST0401]	94192	CC(CCC(=O)O)C1CCC2C1(CCC3C2C(=O)CC4C3(CCC(=O)C4)C)C	IOOKJGQHLHXYEF-FFFIEFPASA-N	2.8726e+06	4.01964e+06	7.52853e+06	3.27006e+06	2.23356e+06	1.28901e+06	5.44072e+06	9.22735e+06	4.42271e+06	4.54766e+06	0.954179	1.02825	0.0401936	Not Significant
Com_1989_pos	5beta-Cholanic acid-3beta,12alpha-diol		P	C24H40O4	392.293	415.282	0.71241	[M+Na]+	7.969	0.79	1	C18	Lipids and lipid-like molecules	Ö¬ÖÊºÍÀàÖ¬·Ö×Ó	Steroids and steroid derivatives	Àà¹Ì´¼ºÍÀà¹Ì´¼ÑÜÉúÎï	Bile acids, alcohols and derivatives	µ¨Ö­Ëá¡¢´¼¼°ÆäÑÜÉúÎï	"570-63-8"	HMDB0000438	Lipids and lipid-like molecules	Steroids and steroid derivatives	Bile acids, alcohols and derivatives	-	C20865	map00121	LMST04010042	Sterol Lipids [ST]	Bile acids and derivatives [ST04]	C24 bile acids, alcohols, and derivatives [ST0401]	160530	CC(CCC(=O)O)C1CCC2C1(C(CC3C2CCC4C3(CCC(C4)O)C)O)C	KXGVEGMKQFWNSR-OFYXWCICSA-N	1.96358e+08	2.77482e+08	3.31849e+08	1.75356e+08	2.44676e+08	8.50847e+07	1.11406e+08	1.95225e+08	2.45261e+08	1.59098e+08	0.147273	0.648686	-0.624408	Not Significant
Com_1791_pos	Prostaglandin J2		P	C20H30O4	334.214	357.204	0.56495	[M+Na]+	8.424	0.81	1	C18	Lipids and lipid-like molecules	Ö¬ÖÊºÍÀàÖ¬·Ö×Ó	Fatty Acyls	Ö¬·¾õ£Àà	Eicosanoids	Àà¶þÊ®ÍéËá	"60203-57-8"	HMDB0002710	Lipids and lipid-like molecules	Fatty Acyls	Eicosanoids	Prostaglandin J2; PGJ2	C05957	map00590;map01100;map04726	LMFA03010019	Fatty Acyls [FA]	Eicosanoids [FA03]	Prostaglandins [FA0301]	5280884	CCCCCC(C=CC1C(C=CC1=O)CC=CCCCC(=O)O)O	UQOQENZZLBSFKO-POPPZSFYSA-N	6.13609e+07	3.32255e+07	4.46518e+07	5.13588e+07	1.50962e+06	7.16986e+07	8.26152e+07	5.37426e+07	4.76492e+07	5.23915e+07	0.810454	1.09952	0.136879	Not Significant
Com_156_pos	glutamate, gamma-methyl ester		P	C6H11NO4	161.069	144.066	3.18998	[M+H-H2O]+	5.358	0.54	1	C18	Organic acids and derivatives	ÓÐ»úËá¼°ÆäÑÜÉúÎï	Carboxylic acids and derivatives	ôÈËá¼°ÆäÑÜÉúÎï	Amino acids, peptides, and analogues	°±»ùËá¡¢ëÄºÍÀàËÆÎï	"1499-55-4"	HMDB0061715	Organic acids and derivatives	Carboxylic acids and derivatives	Amino acids, peptides, and analogues	-	-	-	-	-	-	-	68662	COC(=O)CCC(C(=O)O)N	ZGEYCCHDTIDZAE-BYPYZUCNSA-N	3.53826e+07	3.89067e+07	5.1465e+07	6.17216e+07	3.66859e+07	3.78521e+07	3.76211e+07	5.04022e+07	4.6869e+07	4.06403e+07	0.398956	0.867104	-0.205722	Not Significant
Com_839_pos	phenylalanylglycine		P	C11H14N2O3	222.1	245.09	3.29547	[M+Na]+	5.327	0.6	1	C18	Organic acids and derivatives	ÓÐ»úËá¼°ÆäÑÜÉúÎï	Carboxylic acids and derivatives	ôÈËá¼°ÆäÑÜÉúÎï	Amino acids, peptides, and analogues	°±»ùËá¡¢ëÄºÍÀàËÆÎï	"721-90-4"	HMDB0304788	Organic acids and derivatives	Carboxylic acids and derivatives	Amino acids, peptides, and analogues	-	-	-	-	-	-	-	6992304	C1=CC=C(C=C1)CC(C(=O)NCC(=O)O)N	GLUBLISJVJFHQS-VIFPVBQESA-N	3.16227e+06	2.68068e+06	2.19474e+06	2.98893e+06	1.02823e+06	6.06392e+06	2.62768e+06	1.99991e+06	2.75666e+06	2.92994e+06	0.881658	1.06286	0.0879505	Not Significant
Com_2002_pos	UDP		P	C9H14N2O12P2	404.002	426.992	0.55323	[M+Na]+	1.38	0.96	1	C18	Nucleosides, nucleotides, and analogues	ºËÜÕ¡¢ºËÜÕËáºÍÀàËÆÎï	Pyrimidine nucleotides	à×à¤ºËÜÕËá	Pyrimidine ribonucleotides	à×à¤ºËÌÇºËÜÕËá	"21931-53-3"	-	-	-	-	-	-	-	-	-	-	-	1158	C1=CN(C(=O)NC1=O)C2C(C(C(O2)COP(=O)(O)OP(=O)(O)O)O)O	XCCTYIAWTASOJW-UHFFFAOYSA-N	3.19877e+07	4.10001e+07	1.68712e+06	1.4783e+07	9.70306e+06	2.35686e+07	2.62071e+07	2.90066e+07	2.23645e+07	2.21213e+07	0.98095	0.989127	-0.0157717	Not Significant
Com_906_pos	Tyrosylalanine		P	C12H16N2O4	252.111	253.119	1.58338	[M+H]+	4.851	0.64	1	C18	Organic acids and derivatives	ÓÐ»úËá¼°ÆäÑÜÉúÎï	Carboxylic acids and derivatives	ôÈËá¼°ÆäÑÜÉúÎï	Amino acids, peptides, and analogues	°±»ùËá¡¢ëÄºÍÀàËÆÎï	"730-08-5"	HMDB0029098	Organic acids and derivatives	Carboxylic acids and derivatives	Amino acids, peptides, and analogues	-	-	-	-	-	-	-	5496455	CC(C(=O)O)NC(=O)C(CC1=CC=C(C=C1)O)N	NLKUJNGEGZDXGO-XVKPBYJWSA-N	1.94273e+07	1.41327e+07	1.00896e+07	1.11365e+07	6.56935e+06	3.24915e+07	1.2341e+07	1.93182e+07	1.36965e+07	1.768e+07	0.528921	1.29084	0.368309	Not Significant
Com_1439_pos	alpha-glutamyltyrosine		P	C14H18N2O6	310.116	311.124	1.12838	[M+H]+	2.968	0.55	1	C18	Organic acids and derivatives	ÓÐ»úËá¼°ÆäÑÜÉúÎï	Carboxylic acids and derivatives	ôÈËá¼°ÆäÑÜÉúÎï	Amino acids, peptides, and analogues	°±»ùËá¡¢ëÄºÍÀàËÆÎï	"3422-39-7"	HMDB0028831	Organic acids and derivatives	Carboxylic acids and derivatives	Amino acids, peptides, and analogues	-	-	-	-	-	-	-	515717	C1=CC(=CC=C1CC(C(=O)O)NC(=O)C(CCC(=O)O)N)O	YSWHPLCDIMUKFE-QWRGUYRKSA-N	2.31071e+07	1.81937e+07	1.33516e+07	3.78079e+07	1.6622e+07	3.61955e+07	2.06031e+07	1.35583e+07	2.31151e+07	2.17447e+07	0.857214	0.940717	-0.0881668	Not Significant
Com_1194_pos	gamma-glutamylhistidine		P	C11H16N4O5	284.112	285.119	0.272	[M+H]+	1.343	0.53	1	C18	Organic acids and derivatives	ÓÐ»úËá¼°ÆäÑÜÉúÎï	Carboxylic acids and derivatives	ôÈËá¼°ÆäÑÜÉúÎï	Amino acids, peptides, and analogues	°±»ùËá¡¢ëÄºÍÀàËÆÎï	"37460-15-4"	HMDB0029151	Organic acids and derivatives	Carboxylic acids and derivatives	Amino acids, peptides, and analogues	-	-	-	-	-	-	-	7017195	C1=C(NC=N1)CC(C(=O)O)NC(=O)CCC(C(=O)O)N	PXVCMZCJAUJLJP-YUMQZZPRSA-N	1.39574e+07	7.74143e+06	8.47565e+06	1.4979e+07	1.8072e+07	2.09705e+07	1.13562e+07	1.21308e+07	1.12884e+07	1.56324e+07	0.194583	1.38482	0.469698	Not Significant
Com_698_pos	n-Tetradecanamide		P	C14H29NO	227.225	228.232	0.46253	[M+H]+	8.693	0.97	1	C18	Lipids and lipid-like molecules	Ö¬ÖÊºÍÀàÖ¬·Ö×Ó	Fatty Acyls	Ö¬·¾õ£Àà	Fatty amides	Ö¬·¾õ£°·	"638-58-4"	-	-	-	-	-	-	-	LMFA01100064	Fatty Acyls [FA]	Fatty Acids and Conjugates [FA01]	Amino fatty acids [FA0110]	69492	CCCCCCCCCCCCCC(=O)N	QEALYLRSRQDCRA-UHFFFAOYSA-N	7.8981e+08	7.81347e+08	7.79098e+08	6.16798e+08	6.72859e+08	7.13456e+08	7.01632e+08	6.43001e+08	7.41763e+08	6.82737e+08	0.233813	0.920424	-0.119629	Not Significant
Com_57_pos	4-Amino-5-methyl-2(1H)-pyrimidinone		P	C5H7N3O	125.059	126.066	0.46769	[M+H]+	2.401	0.59	1	C18	Organoheterocyclic compounds	ÓÐ»úÔÓ»·»¯ºÏÎï	Diazines	¶þàºÀà	Pyrimidines and pyrimidine derivatives	à×à¤ºÍà×à¤ÑÜÉúÎï	"554-01-8"	HMDB0002894	Organoheterocyclic compounds	Diazines	Pyrimidines and pyrimidine derivatives	5-Methylcytosine	C02376	map00240	-	-	-	-	65040	CC1=C(NC(=O)N=C1)N	LRSASMSXMSNRBT-UHFFFAOYSA-N	6.11944e+07	3.09084e+07	2.07967e+07	2.62587e+07	6.93493e+07	4.33972e+07	2.87587e+07	2.29593e+07	3.47896e+07	4.11161e+07	0.661415	1.18185	0.241051	Not Significant
Com_1955_pos	2-arachidonoylglycerol		P	C23H38O4	378.277	401.266	0.25724	[M+Na]+	9.37	1	1	C18	Lipids and lipid-like molecules	Ö¬ÖÊºÍÀàÖ¬·Ö×Ó	Endocannabinoids	ÄÚÔ´ÐÔ´óÂéËØ	-	-	"53847-30-6"	HMDB0004666	Lipids and lipid-like molecules	Endocannabinoids	-	2-Arachidonoylglycerol; 2-Arachidonoyl-sn-glycerol; 2-AG	C13856	map04080;map04723	LMGL01010023	Glycerolipids [GL]	Monoradylglycerols [GL01]	Monoacylglycerols [GL0101]	5282280	CCCCCC=CCC=CCC=CCC=CCCCC(=O)OC(CO)CO	RCRCTBLIHCHWDZ-DOFZRALJSA-N	2.4613e+09	1.87841e+09	2.14827e+09	4.19744e+09	3.21847e+09	3.14244e+09	2.73718e+09	3.87028e+09	2.67135e+09	3.24209e+09	0.35743	1.21365	0.279355	Not Significant
Com_884_pos	g-Glutamylcysteine		P	C8H14N2O5S	250.062	251.07	0.43728	[M+H]+	1.987	0.92	1	C18	Organic acids and derivatives	ÓÐ»úËá¼°ÆäÑÜÉúÎï	Carboxylic acids and derivatives	ôÈËá¼°ÆäÑÜÉúÎï	Amino acids, peptides, and analogues	°±»ùËá¡¢ëÄºÍÀàËÆÎï	"636-58-8"	HMDB0001049	Organic acids and derivatives	Carboxylic acids and derivatives	Amino acids, peptides, and analogues	gamma-L-Glutamyl-L-cysteine; L-gamma-Glutamylcysteine; 5-L-Glutamyl-L-cysteine; gamma-Glutamylcysteine	C00669	map00480;map01100;map04216	-	-	-	-	123938	C(CC(=O)NC(CS)C(=O)O)C(C(=O)O)N	RITKHVBHSGLULN-WHFBIAKZSA-N	1.8628e+08	5.77974e+07	3.58796e+07	9.00266e+07	4.17266e+08	3.17641e+08	1.41782e+08	3.95391e+08	9.24959e+07	3.1802e+08	0.0189186	3.43821	1.78166	Upregulated
Com_1795_pos	3-Oxo-5beta-cholanoic acid		P	C24H38O3	374.282	357.279	0.07505	[M+H-H2O]+	7.202	0.96	1	C18	Lipids and lipid-like molecules	Ö¬ÖÊºÍÀàÖ¬·Ö×Ó	Steroids and steroid derivatives	Àà¹Ì´¼ºÍÀà¹Ì´¼ÑÜÉúÎï	Bile acids, alcohols and derivatives	µ¨Ö­Ëá¡¢´¼¼°ÆäÑÜÉúÎï	"1553-56-6"	-	-	-	-	-	C03070	-	LMST04010127	Sterol Lipids [ST]	Bile acids and derivatives [ST04]	C24 bile acids, alcohols, and derivatives [ST0401]	5283906	CC(CCC(=O)O)C1CCC2C1(CCC3C2CCC4C3(CCC(=O)C4)C)C	KIQFUORWRVZTHT-OPTMKGCMSA-N	6.7502e+08	4.65529e+08	6.83712e+08	6.92863e+08	1.82337e+08	1.24726e+08	1.36419e+08	1.79991e+08	6.29281e+08	1.55868e+08	0.00015996	0.247692	-2.01338	Downregulated
Com_1966_pos	3alpha,7alpha-dihydroxy-12-oxo-5beta-cholanic acid		P	C24H38O5	406.272	407.279	0.21073	[M+H]+	6.716	0.84	1	C18	Lipids and lipid-like molecules	Ö¬ÖÊºÍÀàÖ¬·Ö×Ó	Steroids and steroid derivatives	Àà¹Ì´¼ºÍÀà¹Ì´¼ÑÜÉúÎï	Bile acids, alcohols and derivatives	µ¨Ö­Ëá¡¢´¼¼°ÆäÑÜÉúÎï	"2458-08-4"	HMDB0000400	Lipids and lipid-like molecules	Steroids and steroid derivatives	Bile acids, alcohols and derivatives	-	-	-	LMST04010176	Sterol Lipids [ST]	Bile acids and derivatives [ST04]	C24 bile acids, alcohols, and derivatives [ST0401]	94235	CC(CCC(=O)O)C1CCC2C1(C(=O)CC3C2C(CC4C3(CCC(C4)O)C)O)C	MIHNUBCEFJLAGN-DMMBONCOSA-N	2.30206e+06	3.9374e+06	8.08975e+06	2.62662e+06	2.35987e+06	1.34918e+06	6.99911e+06	8.21177e+06	4.23896e+06	4.72998e+06	0.827116	1.11584	0.158125	Not Significant
Com_1974_pos	Cholan-24-oic acid,3,12-dioxo-, (5b)-		P	C24H36O4	388.261	411.251	0.19234	[M+Na]+	7.999	0.6	1	C18	Lipids and lipid-like molecules	Ö¬ÖÊºÍÀàÖ¬·Ö×Ó	Steroids and steroid derivatives	Àà¹Ì´¼ºÍÀà¹Ì´¼ÑÜÉúÎï	Bile acids, alcohols and derivatives	µ¨Ö­Ëá¡¢´¼¼°ÆäÑÜÉúÎï	"2958-05-6"	-	-	-	-	-	-	-	LMST04010138	Sterol Lipids [ST]	Bile acids and derivatives [ST04]	C24 bile acids, alcohols, and derivatives [ST0401]	94248	CC(CCC(=O)O)C1CCC2C1(C(=O)CC3C2CCC4C3(CCC(=O)C4)C)C	XNTYYYINMGRBQW-ZEZONBOOSA-N	3.87477e+07	3.07467e+07	2.63217e+07	3.23957e+07	2.25206e+07	2.68372e+07	2.52706e+07	5.05566e+07	3.2053e+07	3.12963e+07	0.917133	0.976392	-0.0344682	Not Significant
Com_645_pos	Triacanthine		P	C10H13N5	203.117	221.151	1.67509	[M+NH4]+	6.877	0.83	1	C18	Organoheterocyclic compounds	ÓÐ»úÔÓ»·»¯ºÏÎï	Imidazopyrimidines	ßäßò²¢à×à¤Àà	Purines and purine derivatives	àÑßÊºÍàÑßÊÑÜÉúÎï	"2365-40-4"	HMDB0245646	Organoheterocyclic compounds	Imidazopyrimidines	Purines and purine derivatives	-	C08435	-	-	-	-	-	92180	CC(=CCNC1=NC=NC2=C1NC=N2)C	HYVABZIGRDEKCD-UHFFFAOYSA-N	8.05389e+07	8.20318e+07	9.97319e+07	8.76266e+07	1.08745e+08	7.71168e+07	9.22137e+07	7.38974e+07	8.74823e+07	8.79932e+07	0.957048	1.00584	0.00840017	Not Significant
Com_744_pos	Kinetin		P	C10H9N5O	215.081	233.115	2.05763	[M+NH4]+	6.699	0.63	1	C18	Organoheterocyclic compounds	ÓÐ»úÔÓ»·»¯ºÏÎï	Imidazopyrimidines	ßäßò²¢à×à¤Àà	Purines and purine derivatives	àÑßÊºÍàÑßÊÑÜÉúÎï	"525-79-1"	HMDB0012245	Organoheterocyclic compounds	Imidazopyrimidines	Purines and purine derivatives	-	C08272	-	-	-	-	-	3830	C(NC1=NC=NC2=C1NC=N2)C1=CC=CO1	QANMHLXAZMSUEX-UHFFFAOYSA-N	9.00061e+06	1.09099e+07	9.76818e+06	1.29335e+07	4.7696e+07	1.50859e+07	3.83992e+07	2.10777e+07	1.06531e+07	3.05647e+07	0.0396004	2.8691	1.5206	Upregulated
Com_1640_pos	beta-Nicotinamide Mononucleotide(NMN)		P	C11H15N2O8P	334.057	335.064	0.00117	[M+H]+	1.454	0.84	1	C18	Nucleosides, nucleotides, and analogues	ºËÜÕ¡¢ºËÜÕËáºÍÀàËÆÎï	Pyridine nucleotides	ßÁà¤ºËÜÕËá	Nicotinamide nucleotides	ÑÌõ£°·ºËÜÕËá	"1094-61-7"	HMDB0000229	Nucleosides, nucleotides, and analogues	Pyridine nucleotides	Nicotinamide nucleotides	-	-	-	-	-	-	-	14181	C1=CC(=C[N+](=C1)C2C(C(C(O2)COP(=O)(O)O)O)O)C(=O)N	DAYLJWODMCOQEW-TURQNECASA-O	1.145e+08	5.81464e+07	3.78053e+07	5.75853e+07	1.15131e+07	3.12546e+07	4.33442e+07	3.18323e+07	6.70093e+07	2.94861e+07	0.0795033	0.44003	-1.18433	Not Significant
Com_1091_pos	Androsterone		P	C19H30O2	290.225	273.221	0.54849	[M+H-H2O]+	8.152	0.93	1	C18	Lipids and lipid-like molecules	Ö¬ÖÊºÍÀàÖ¬·Ö×Ó	Steroids and steroid derivatives	Àà¹Ì´¼ºÍÀà¹Ì´¼ÑÜÉúÎï	Androstane steroids	ÐÛçÞÍéÀà¹Ì´¼	"53-41-8"	HMDB0000031	Lipids and lipid-like molecules	Steroids and steroid derivatives	Androstane steroids	Androsterone; 3alpha-Hydroxy-5alpha-androstan-17-one	C00523	map00140	LMST02020001	Sterol Lipids [ST]	Steroids [ST02]	C19 steroids (androgens) and derivatives [ST0202]	5879	[H][C@@]12CCC(=O)[C@@]1(C)CC[C@@]1([H])[C@@]2([H])CC[C@@]2([H])C[C@H](O)CC[C@]12C	QGXBDMJGAMFCBF-HLUDHZFRSA-N	5.3158e+07	3.66741e+07	3.73435e+07	6.2913e+07	2.01884e+07	4.74104e+07	6.46898e+07	9.94362e+07	4.75222e+07	5.79312e+07	0.579588	1.21904	0.285741	Not Significant
Com_1216_pos	Androstenedione		P	C19H26O2	286.193	287.2	0.40357	[M+H]+	6.609	0.97	1	C18	Lipids and lipid-like molecules	Ö¬ÖÊºÍÀàÖ¬·Ö×Ó	Steroids and steroid derivatives	Àà¹Ì´¼ºÍÀà¹Ì´¼ÑÜÉúÎï	Androstane steroids	ÐÛçÞÍéÀà¹Ì´¼	"63-05-8"	HMDB0000053	Lipids and lipid-like molecules	Steroids and steroid derivatives	Androstane steroids	Androstenedione; Androst-4-ene-3,17-dione; 4-Androstene-3,17-dione	C00280	map00140;map00984;map01100;map01120;map01522;map04913;map04917;map05200;map05215	LMST02020007	Sterol Lipids [ST]	Steroids [ST02]	C19 steroids (androgens) and derivatives [ST0202]	6128	[H][C@@]12CCC(=O)[C@@]1(C)CC[C@@]1([H])[C@@]2([H])CCC2=CC(=O)CC[C@]12C	AEMFNILZOJDQLW-QAGGRKNESA-N	1.03652e+09	3.75805e+08	2.08223e+08	1.09543e+09	1.50404e+08	2.2455e+08	2.55735e+08	3.8221e+08	6.78995e+08	2.53225e+08	0.115447	0.372941	-1.42298	Not Significant
Com_1616_pos	Deoxycorticosterone		P	C21H30O3	330.219	331.226	0.91625	[M+H]+	6.731	0.92	1	C18	Lipids and lipid-like molecules	Ö¬ÖÊºÍÀàÖ¬·Ö×Ó	Steroids and steroid derivatives	Àà¹Ì´¼ºÍÀà¹Ì´¼ÑÜÉúÎï	Hydroxysteroids	ôÇ»ùÀà¹Ì´¼	"64-85-7"	HMDB0000016	Lipids and lipid-like molecules	Steroids and steroid derivatives	Hydroxysteroids	11-Deoxycorticosterone; Deoxycorticosterone; Cortexone; 21-Hydroxy-4-pregnene-3,20-dione; Desoxycortone; DOC	C03205	map00140;map01100;map04925	LMST02030087	Sterol Lipids [ST]	Steroids [ST02]	C21 steroids (gluco/mineralocorticoids, progestogins) and derivatives [ST0203]	6166	[H][C@@]12CC[C@H](C(=O)CO)[C@@]1(C)CC[C@@]1([H])[C@@]2([H])CCC2=CC(=O)CC[C@]12C	ZESRJSPZRDMNHY-YFWFAHHUSA-N	5.76719e+07	2.92005e+07	2.16302e+07	6.2871e+07	1.55773e+07	2.87295e+07	2.33688e+07	2.61166e+07	4.28434e+07	2.34481e+07	0.117663	0.547297	-0.869605	Not Significant
Com_1732_pos	Cortodoxone		P	C21H30O4	346.214	347.222	0.36759	[M+H]+	6.414	0.94	1	C18	Lipids and lipid-like molecules	Ö¬ÖÊºÍÀàÖ¬·Ö×Ó	Steroids and steroid derivatives	Àà¹Ì´¼ºÍÀà¹Ì´¼ÑÜÉúÎï	Hydroxysteroids	ôÇ»ùÀà¹Ì´¼	"152-58-9"	HMDB0000015	Lipids and lipid-like molecules	Steroids and steroid derivatives	Hydroxysteroids	11-Deoxycortisol; Cortodoxone	C05488	map00140;map01100;map04927;map04934	LMST02030086	Sterol Lipids [ST]	Steroids [ST02]	C21 steroids (gluco/mineralocorticoids, progestogins) and derivatives [ST0203]	440707	[H][C@@]12CC[C@](O)(C(=O)CO)[C@@]1(C)CC[C@@]1([H])[C@@]2([H])CCC2=CC(=O)CC[C@]12C	WHBHBVVOGNECLV-OBQKJFGGSA-N	4.8453e+07	2.1648e+07	2.04239e+07	5.49616e+07	1.76833e+07	3.5503e+07	3.22828e+07	4.4646e+07	3.63716e+07	3.25288e+07	0.728468	0.894345	-0.161097	Not Significant
Com_1905_pos	Aldosterone		P	C21H28O5	360.194	383.183	0.13384	[M+Na]+	6.04	0.76	1	C18	Lipids and lipid-like molecules	Ö¬ÖÊºÍÀàÖ¬·Ö×Ó	Steroids and steroid derivatives	Àà¹Ì´¼ºÍÀà¹Ì´¼ÑÜÉúÎï	Hydroxysteroids	ôÇ»ùÀà¹Ì´¼	"52-39-1"	HMDB0000037	Lipids and lipid-like molecules	Steroids and steroid derivatives	Hydroxysteroids	Aldosterone; 11beta,21-Dihydroxy-3,20-dioxo-4-pregnen-18-al	C01780	map00140;map01100;map04925;map04960;map07225	LMST02030026	Sterol Lipids [ST]	Steroids [ST02]	C21 steroids (gluco/mineralocorticoids, progestogins) and derivatives [ST0203]	5839	[H][C@@]12CC[C@H](C(=O)CO)[C@]1(C[C@H](O)[C@@]1([H])[C@@]2([H])CCC2=CC(=O)CC[C@]12C)C=O	PQSUYGKTWSAVDQ-ZVIOFETBSA-N	3.94792e+06	4.65381e+06	4.45365e+06	3.44969e+06	2.21334e+06	2.41112e+06	4.30917e+06	1.9211e+06	4.12627e+06	2.71368e+06	0.0582185	0.65766	-0.604585	Not Significant
Com_1088_pos	17beta-Estradiol		P	C18H24O2	272.178	273.185	0.54191	[M+H]+	6.457	0.7	1	C18	Lipids and lipid-like molecules	Ö¬ÖÊºÍÀàÖ¬·Ö×Ó	Steroids and steroid derivatives	Àà¹Ì´¼ºÍÀà¹Ì´¼ÑÜÉúÎï	Estrane steroids	´Æ¼¤ËØÀà¹Ì´¼	"50-28-2"	HMDB0000151	Lipids and lipid-like molecules	Steroids and steroid derivatives	Estrane steroids	Estradiol-17beta; Estradiol; beta-Estradiol	C00951	map00140;map01100;map01522;map04913;map04915;map04917;map04961;map05200;map05215;map05224;map07226	LMST02010001	Sterol Lipids [ST]	Steroids [ST02]	C18 steroids (estrogens) and derivatives [ST0201]	5757	[H][C@@]12CC[C@H](O)[C@@]1(C)CC[C@]1([H])C3=C(CC[C@@]21[H])C=C(O)C=C3	VOXZDWNPVJITMN-ZBRFXRBCSA-N	7.62349e+06	3.69857e+06	1.33541e+07	1.09354e+07	1.89575e+06	3.52822e+06	6.3527e+06	1.21457e+07	8.90288e+06	5.9806e+06	0.378724	0.67176	-0.573983	Not Significant
Com_1319_pos	Pregnenolone		P	C21H32O2	316.24	299.237	0.48348	[M+H-H2O]+	7.612	0.86	1	C18	Lipids and lipid-like molecules	Ö¬ÖÊºÍÀàÖ¬·Ö×Ó	Steroids and steroid derivatives	Àà¹Ì´¼ºÍÀà¹Ì´¼ÑÜÉúÎï	Pregnane steroids	ÈÑÉïÀà¹Ì´¼	"145-13-1"	HMDB0000253	Lipids and lipid-like molecules	Steroids and steroid derivatives	Pregnane steroids	Pregnenolone; 5-Pregnen-3beta-ol-20-one; 3beta-Hydroxypregn-5-en-20-one	C01953	map00140;map01100;map04913;map04925;map04927;map04934	LMST02030088	Sterol Lipids [ST]	Steroids [ST02]	C21 steroids (gluco/mineralocorticoids, progestogins) and derivatives [ST0203]	8955	[H][C@@]12CC[C@H](C(C)=O)[C@@]1(C)CC[C@@]1([H])[C@@]2([H])CC=C2C[C@@H](O)CC[C@]12C	ORNBQBCIOKFOEO-QGVNFLHTSA-N	9.11267e+07	5.76968e+07	4.08175e+07	1.54001e+08	2.86343e+07	4.86806e+07	2.22797e+07	3.08787e+07	8.59105e+07	3.26184e+07	0.0827249	0.379678	-1.39715	Not Significant
Com_1780_pos	17alpha-Hydroxypregnenolone		P	C21H32O3	332.235	355.225	0.58924	[M+Na]+	7.251	0.96	1	C18	Lipids and lipid-like molecules	Ö¬ÖÊºÍÀàÖ¬·Ö×Ó	Steroids and steroid derivatives	Àà¹Ì´¼ºÍÀà¹Ì´¼ÑÜÉúÎï	Pregnane steroids	ÈÑÉïÀà¹Ì´¼	"387-79-1"	HMDB0000363	Lipids and lipid-like molecules	Steroids and steroid derivatives	Pregnane steroids	17alpha-Hydroxypregnenolone	C05138	map00140;map01100;map04913;map04927;map04934	LMST02030089	Sterol Lipids [ST]	Steroids [ST02]	C21 steroids (gluco/mineralocorticoids, progestogins) and derivatives [ST0203]	91451	[H][C@@]12CC[C@](O)(C(C)=O)[C@@]1(C)CC[C@@]1([H])[C@@]2([H])CC=C2C[C@@H](O)CC[C@]12C	JERGUCIJOXJXHF-TVWVXWENSA-N	2.35545e+08	6.21382e+07	4.00818e+07	2.51431e+08	3.85084e+07	7.37962e+07	4.33144e+07	7.30221e+07	1.47299e+08	5.71603e+07	0.162385	0.388056	-1.36566	Not Significant
Com_1500_pos	5alpha-Pregnane-3,20-dione		P	C21H32O2	316.24	317.248	0.09724	[M+H]+	6.956	0.79	1	C18	Lipids and lipid-like molecules	Ö¬ÖÊºÍÀàÖ¬·Ö×Ó	Steroids and steroid derivatives	Àà¹Ì´¼ºÍÀà¹Ì´¼ÑÜÉúÎï	Pregnane steroids	ÈÑÉïÀà¹Ì´¼	"566-65-4"	HMDB0003759	Lipids and lipid-like molecules	Steroids and steroid derivatives	Pregnane steroids	5alpha-Pregnane-3,20-dione; 5alpha-Dihydroprogesterone	C03681	map00140	LMST02030170	Sterol Lipids [ST]	Steroids [ST02]	C21 steroids (gluco/mineralocorticoids, progestogins) and derivatives [ST0203]	92810	[H][C@@]12CC[C@H](C(C)=O)[C@@]1(C)CC[C@@]1([H])[C@@]2([H])CC[C@@]2([H])CC(=O)CC[C@]12C	XMRPGKVKISIQBV-BJMCWZGWSA-N	2.62329e+07	8.93636e+06	7.70017e+06	2.75225e+07	3.12729e+06	6.06743e+06	7.03601e+06	1.41643e+07	1.7598e+07	7.59875e+06	0.138711	0.431796	-1.21158	Not Significant
Com_1477_pos	Progesterone		P	C21H30O2	314.225	315.232	0.39634	[M+H]+	7.282	0.94	1	C18	Lipids and lipid-like molecules	Ö¬ÖÊºÍÀàÖ¬·Ö×Ó	Steroids and steroid derivatives	Àà¹Ì´¼ºÍÀà¹Ì´¼ÑÜÉúÎï	Pregnane steroids	ÈÑÉïÀà¹Ì´¼	"57-83-0"	HMDB0001830	Lipids and lipid-like molecules	Steroids and steroid derivatives	Pregnane steroids	Progesterone; 4-Pregnene-3,20-dione	C00410	map00140;map01100;map04114;map04913;map04914;map04917;map04925;map04927;map04934;map05200;map05215;map05224;map07225;map07226	LMST02030159	Sterol Lipids [ST]	Steroids [ST02]	C21 steroids (gluco/mineralocorticoids, progestogins) and derivatives [ST0203]	5994	[H][C@@]12CC[C@H](C(C)=O)[C@@]1(C)CC[C@@]1([H])[C@@]2([H])CCC2=CC(=O)CC[C@]12C	RJKFOVLPORLFTN-LEKSSAKUSA-N	6.59774e+07	4.99132e+07	2.96377e+07	7.54655e+07	1.91872e+07	4.9044e+07	3.44101e+07	2.80471e+07	5.52485e+07	3.26721e+07	0.105198	0.591367	-0.757875	Not Significant
Com_1618_pos	17a-Hydroxyprogesterone		P	C21H30O3	330.219	331.227	0.46339	[M+H]+	6.36	0.95	1	C18	Lipids and lipid-like molecules	Ö¬ÖÊºÍÀàÖ¬·Ö×Ó	Steroids and steroid derivatives	Àà¹Ì´¼ºÍÀà¹Ì´¼ÑÜÉúÎï	Pregnane steroids	ÈÑÉïÀà¹Ì´¼	"68-96-2"	HMDB0000374	Lipids and lipid-like molecules	Steroids and steroid derivatives	Pregnane steroids	17alpha-Hydroxyprogesterone; 17alpha-Hydroxy-4-pregnene-3,20-dione; Pregn-4-ene-3,20-dione-17-ol; 17alpha-Hydroxy-progesterone	C01176	map00140;map01100;map04913;map04927;map04934	LMST02030161	Sterol Lipids [ST]	Steroids [ST02]	C21 steroids (gluco/mineralocorticoids, progestogins) and derivatives [ST0203]	6238	[H][C@@]12CC[C@](O)(C(C)=O)[C@@]1(C)CC[C@@]1([H])[C@@]2([H])CCC2=CC(=O)CC[C@]12C	DBPWSSGDRRHUNT-CEGNMAFCSA-N	3.27706e+07	1.55114e+07	1.14488e+07	3.823e+07	1.05026e+07	1.65178e+07	1.12475e+07	1.68843e+07	2.44902e+07	1.37881e+07	0.162502	0.563003	-0.828786	Not Significant
Com_1368_pos	Pregnanediol		P	C21H36O2	320.272	303.269	2.43721	[M+H-H2O]+	9.292	0.64	1	C18	Lipids and lipid-like molecules	Ö¬ÖÊºÍÀàÖ¬·Ö×Ó	Steroids and steroid derivatives	Àà¹Ì´¼ºÍÀà¹Ì´¼ÑÜÉúÎï	Pregnane steroids	ÈÑÉïÀà¹Ì´¼	"80-92-2"	HMDB0004025	Lipids and lipid-like molecules	Steroids and steroid derivatives	Pregnane steroids	Pregnanediol; 5beta-Pregnane-3alpha,20alpha-diol; Pregnandiol; Diol	C05484	map00140;map01100	LMST02030264	Sterol Lipids [ST]	Steroids [ST02]	C21 steroids (gluco/mineralocorticoids, progestogins) and derivatives [ST0203]	219833	[H][C@@]1(CC[C@@]2([H])[C@]3([H])CC[C@]4([H])C[C@H](O)CC[C@]4(C)[C@@]3([H])CC[C@]12C)[C@H](C)O	YWYQTGBBEZQBGO-BERLURQNSA-N	9.02259e+07	8.76063e+07	7.96773e+07	5.50292e+07	7.31543e+07	6.95204e+07	7.23458e+07	6.1024e+07	7.81347e+07	6.90111e+07	0.323726	0.883233	-0.179134	Not Significant
Com_1958_pos	7alpha-Hydroxy-Cholestenone		P	C27H44O2	400.334	401.342	2.02913	[M+H]+	10.594	0.86	1	C18	Lipids and lipid-like molecules	Ö¬ÖÊºÍÀàÖ¬·Ö×Ó	Steroids and steroid derivatives	Àà¹Ì´¼ºÍÀà¹Ì´¼ÑÜÉúÎï	Cholestane steroids	µ¨çÞÍéÀà¹Ì´¼	"3862-25-7"	HMDB0001993	Lipids and lipid-like molecules	Steroids and steroid derivatives	Cholestane steroids	7alpha-Hydroxycholest-4-en-3-one	C05455	map00120;map01100	LMST04030123	Sterol Lipids [ST]	Bile acids and derivatives [ST04]	C27 bile acids, alcohols, and derivatives [ST0403]	123743	[H][C@@]1(CC[C@@]2([H])[C@]3([H])[C@H](O)CC4=CC(=O)CC[C@]4(C)[C@@]3([H])CC[C@]12C)[C@H](C)CCCC(C)C	IOIZWEJGGCZDOL-RQDYSCIWSA-N	6.68295e+06	4.58165e+06	4.73386e+06	7.98585e+06	1.86494e+07	4.30337e+06	2.15773e+07	6.05947e+06	5.99608e+06	1.26474e+07	0.184974	2.10927	1.07675	Not Significant
Com_1956_pos	7-keto Cholesterol		P	C27H44O2	400.334	401.342	0.6787	[M+H]+	11.026	0.93	1	C18	Lipids and lipid-like molecules	Ö¬ÖÊºÍÀàÖ¬·Ö×Ó	Steroids and steroid derivatives	Àà¹Ì´¼ºÍÀà¹Ì´¼ÑÜÉúÎï	Cholestane steroids	µ¨çÞÍéÀà¹Ì´¼	"566-28-9"	HMDB0000501	Lipids and lipid-like molecules	Steroids and steroid derivatives	Cholestane steroids	-	-	-	LMST01010049	Sterol Lipids [ST]	Sterols [ST01]	Cholesterol and derivatives [ST0101]	53477696	[H][C@@]12CCC([C@H](C)CCCC(C)C)[C@@]1(C)CC[C@@]1([H])[C@@]2([H])C(=O)C=C2CC(O)CC[C@]12C	YIKKMWSQVKJCOP-QJFKPLHKSA-N	1.96339e+07	1.88211e+07	1.61422e+07	1.90411e+07	2.35778e+07	1.80343e+07	2.55686e+07	1.72647e+07	1.84096e+07	2.11113e+07	0.262968	1.14676	0.197563	Not Significant
Com_2042_pos	7alpha,27-Dihydroxycholesterol		P	C27H46O3	418.345	441.334	0.06688	[M+Na]+	8.657	0.86	1	C18	Lipids and lipid-like molecules	Ö¬ÖÊºÍÀàÖ¬·Ö×Ó	Steroids and steroid derivatives	Àà¹Ì´¼ºÍÀà¹Ì´¼ÑÜÉúÎï	Bile acids, alcohols and derivatives	µ¨Ö­Ëá¡¢´¼¼°ÆäÑÜÉúÎï	"4725-24-0"	HMDB0006281	Lipids and lipid-like molecules	Steroids and steroid derivatives	Bile acids, alcohols and derivatives	7alpha,27-Dihydroxycholesterol; Cholest-5-ene-3beta,7alpha,26-triol; Cholest-5-ene-3beta,7alpha,27-triol	C06341	map00120	LMST04030081	Sterol Lipids [ST]	Bile acids and derivatives [ST04]	C27 bile acids, alcohols, and derivatives [ST0403]	440985	[H][C@@]1(CC[C@@]2([H])[C@]3([H])[C@H](O)C=C4C[C@@H](O)CC[C@]4(C)[C@@]3([H])CC[C@]12C)[C@H](C)CCCC(C)CO	RXMHNAKZMGJANZ-DTTSCKGMSA-N	1.31727e+09	1.24723e+09	8.20878e+08	9.91659e+08	9.33624e+08	1.49083e+09	9.79761e+08	9.31091e+08	1.09426e+09	1.08383e+09	0.955198	0.990466	-0.0138209	Not Significant
Com_77_pos	Flucytosine		P	C4H4FN3O	129.034	130.041	4.14205	[M+H]+	1.163	0.67	1	C18	Organoheterocyclic compounds	ÓÐ»úÔÓ»·»¯ºÏÎï	Diazines	¶þàºÀà	Pyrimidines and pyrimidine derivatives	à×à¤ºÍà×à¤ÑÜÉúÎï	"2022-85-7"	HMDB0015231	Organoheterocyclic compounds	Diazines	Pyrimidines and pyrimidine derivatives	-	-	-	-	-	-	-	3366	C1=NC(=O)NC(=C1F)N	XRECTZIEBJDKEO-UHFFFAOYSA-N	1.10135e+06	1.41108e+06	772285	907526	856990	1.07577e+06	975442	1.33611e+06	1.04806e+06	1.06108e+06	0.942155	1.01242	0.0178082	Not Significant
Com_1487_pos	Tanshinone IIA		P	C19H18O3	294.126	317.115	1.10507	[M+Na]+	7.548	0.5	1	C18	Lipids and lipid-like molecules	Ö¬ÖÊºÍÀàÖ¬·Ö×Ó	Prenol lipids	ÒìÎìÏ©´¼Ö¬	Diterpenoids	¶þÝÆÀà	"568-72-9"	HMDB0258715	Lipids and lipid-like molecules	Prenol lipids	Diterpenoids	-	-	-	-	-	-	-	164676	CC1=COC2=C1C(=O)C(=O)C3=C2C=CC4=C3CCCC4(C)C	HYXITZLLTYIPOF-UHFFFAOYSA-N	2.11993e+07	2.45042e+07	2.50267e+07	2.07289e+07	2.92557e+07	2.7738e+07	2.99241e+07	2.30429e+07	2.28648e+07	2.74902e+07	0.0513579	1.20229	0.265788	Not Significant
Com_794_pos	Muscone		P	C16H30O	238.23	239.237	0.01166	[M+H]+	9.776	0.83	1	C18	Organic oxygen compounds	ÓÐ»úÑõ»¯ºÏÎï	Organooxygen compounds	ÓÐ»úÑõ»¯ºÏÎï	Carbonyl compounds	ôÊ»ù»¯ºÏÎï	"541-91-3"	HMDB0034181	Organic oxygen compounds	Organooxygen compounds	Carbonyl compounds	-	-	-	-	-	-	-	10947	CC1CCCCCCCCCCCCC(=O)C1	ALHUZKCOMYUFRB-UHFFFAOYSA-N	3.86059e+07	4.77293e+07	5.72038e+07	3.44078e+07	4.56174e+07	4.04442e+07	3.99392e+07	3.77133e+07	4.44867e+07	4.09285e+07	0.529829	0.920016	-0.120268	Not Significant
Com_981_pos	Indigo		P	C16H10N2O2	262.074	263.082	0.03965	[M+H]+	6.656	0.77	1	C18	Organoheterocyclic compounds	ÓÐ»úÔÓ»·»¯ºÏÎï	Indoles and derivatives	ßÅßá¼°ÆäÑÜÉúÎï	Hydroxyindoles	ôÇ»ùßÅßá	"482-89-3"	-	-	-	-	-	-	-	-	-	-	-	10215	C1=CC=C2C(=C1)C(=C(N2)C3=NC4=CC=CC=C4C3=O)O	QQILFGKZUJYXGS-UHFFFAOYSA-N	602515	2.00466e+06	785158	62422.7	1.60026e+06	325791	1.39824e+06	86205.9	863688	852626	0.984833	0.987192	-0.0185975	Not Significant
Com_773_pos	(1R,2R)-trans-N-Boc-1,2-cyclohexanediamine		P	C11H22N2O2	214.168	237.158	2.52135	[M+Na]+	5.686	0.59	1	C18	Organic nitrogen compounds	ÓÐ»úµª»¯ºÏÎï	Organonitrogen compounds	ÓÐ»úµª»¯ºÏÎï	Cyclohexylamines	»·¼º°·	"146504-07-6"	-	-	-	-	-	-	-	-	-	-	-	1514390	CC(C)(C)OC(=O)NC1CCCCC1N	AKVIZYGPJIWKOS-RKDXNWHRSA-N	2.07906e+06	2.27474e+06	2.38615e+06	1.30209e+06	2.36833e+06	588420	1.75108e+06	1.46879e+06	2.01051e+06	1.54415e+06	0.333352	0.76804	-0.380746	Not Significant
Com_468_pos	Oxaceprol		P	C7H11NO4	173.069	196.058	1.87134	[M+Na]+	2.675	0.63	1	C18	Organic acids and derivatives	ÓÐ»úËá¼°ÆäÑÜÉúÎï	Carboxylic acids and derivatives	ôÈËá¼°ÆäÑÜÉúÎï	Amino acids, peptides, and analogues	°±»ùËá¡¢ëÄºÍÀàËÆÎï	"33996-33-7"	-	-	-	-	-	D07215	-	-	-	-	-	65784	CC(=O)N1CC(CC1C(=O)O)O	BAPRUDZDYCKSOQ-RITPCOANSA-N	4.05482e+06	2.37216e+06	1.25919e+06	2.58357e+06	1.97082e+06	3.41247e+06	7.69564e+06	8.88786e+06	2.56743e+06	5.4917e+06	0.147229	2.13898	1.09692	Not Significant
Com_564_pos	Pilocarpine		P	C11H16N2O2	208.121	209.129	1.87072	[M+H]+	5.126	0.62	1	C18	Alkaloids and derivatives	ÉúÎï¼î¼°ÆäÑÜÉúÎï	-	-	-	-	"54-71-7"	HMDB0015217	Alkaloids and derivatives	-	-	-	C07474	map01065;map01110	-	-	-	-	5910	CCC1C(COC1=O)CC2=CN=CN2C	QCHFTSOMWOSFHM-WPRPVWTQSA-N	2.05782e+06	2.36503e+06	2.67957e+06	4.45501e+06	3.43643e+06	5.52171e+06	4.41406e+06	3.31035e+06	2.88936e+06	4.17064e+06	0.135406	1.44345	0.52952	Not Significant
Com_1960_pos	Misoprostol		P	C22H38O5	382.272	405.261	0.57136	[M+Na]+	8.145	0.93	1	C18	Lipids and lipid-like molecules	Ö¬ÖÊºÍÀàÖ¬·Ö×Ó	Fatty Acyls	Ö¬·¾õ£Àà	Eicosanoids	Àà¶þÊ®ÍéËá	"59122-46-2"	HMDB0015064	Lipids and lipid-like molecules	Fatty Acyls	Eicosanoids	-	D00419	-	-	-	-	-	5282381	CCCCC(C)(CC=CC1C(CC(=O)C1CCCCCCC(=O)OC)O)O	OJLOPKGSLYJEMD-URPKTTJQSA-N	3.0521e+08	2.94711e+08	2.87175e+08	2.87173e+08	2.71547e+08	3.11754e+08	3.29323e+08	2.54754e+08	2.93567e+08	2.91844e+08	0.926091	0.994131	-0.00849226	Not Significant
Com_1421_pos	Boldenone		P	C19H26O2	286.193	309.183	0.74725	[M+Na]+	7.366	0.88	1	C18	Lipids and lipid-like molecules	Ö¬ÖÊºÍÀàÖ¬·Ö×Ó	Steroids and steroid derivatives	Àà¹Ì´¼ºÍÀà¹Ì´¼ÑÜÉúÎï	Androstane steroids	ÐÛçÞÍéÀà¹Ì´¼	"846-48-0"	HMDB0249339	Lipids and lipid-like molecules	Steroids and steroid derivatives	Androstane steroids	-	C14502	-	LMST02020018	Sterol Lipids [ST]	Steroids [ST02]	C19 steroids (androgens) and derivatives [ST0202]	13308	CC12CCC3C(C1CCC2O)CCC4=CC(=O)C=CC34C	RSIHSRDYCUFFLA-DYKIIFRCSA-N	1.78601e+08	7.06561e+07	2.08934e+08	1.84699e+08	7.94769e+07	2.79509e+08	1.17163e+08	8.27695e+07	1.60722e+08	1.3973e+08	0.722807	0.869384	-0.201934	Not Significant
Com_703_pos	Pherocon (4-(4-Acetoxyphenyl)-2-butanone)		P	C12H14O3	206.094	229.084	0.48325	[M+Na]+	6.271	0.99	1	C18	Benzenoids	±½Àà»¯ºÏÎï	Phenol esters	±½·Óõ¥	-	-	"3572-06-3"	HMDB0033594	Benzenoids	Phenol esters	-	-	-	-	-	-	-	-	19137	CC(=O)CCC1=CC=C(C=C1)OC(=O)C	UMIKWXDGXDJQJK-UHFFFAOYSA-N	6.70991e+06	5.2908e+06	5.86157e+06	5.3314e+06	5.8347e+06	6.01419e+06	6.11933e+06	5.49264e+06	5.79842e+06	5.86521e+06	0.858099	1.01152	0.0165243	Not Significant
Com_1218_pos	Farnesyl Acetate		P	C17H28O2	264.209	287.199	3.30671	[M+Na]+	9.546	0.54	1	C18	Lipids and lipid-like molecules	Ö¬ÖÊºÍÀàÖ¬·Ö×Ó	Prenol lipids	ÒìÎìÏ©´¼Ö¬	Sesquiterpenoids	±¶°ëÝÆÀà	"29548-30-9"	HMDB0240268	Lipids and lipid-like molecules	Prenol lipids	Sesquiterpenoids	-	-	-	LMFA07010230	Fatty Acyls [FA]	Fatty esters [FA07]	Short fatty esters [FA0710]	638500	CC(=CCCC(=CCCC(=CCOC(=O)C)C)C)C	ZGIGZINMAOQWLX-NCZFFCEISA-N	9.79158e+06	6.75418e+06	3.53991e+06	5.21923e+06	7.95801e+06	8.72986e+06	8.1961e+06	2.3393e+07	6.32622e+06	1.20692e+07	0.201558	1.90781	0.931918	Not Significant
Com_1817_pos	Licochalcone A		P	C21H22O4	338.152	361.14	2.89016	[M+Na]+	5.802	0.58	1	C18	Phenylpropanoids and polyketides	±½±ûËØÀàºÍ¾ÛÍªÀà	Linear 1,3-diarylpropanoids	Ö±Á´ 1,3-¶þ·¼»ù±ûÍé	Chalcones and dihydrochalcones	²é¶ûÍªºÍ¶þÇâ²é¶ûÍª	"58749-22-7"	-	-	-	-	-	-	-	LMPK12120424	Polyketides [PK]	Flavonoids [PK12]	Chalcones and dihydrochalcones [PK1212]	5318998	CC(C)(C=C)C1=C(C=C(C(=C1)C=CC(=O)C2=CC=C(C=C2)O)OC)O	KAZSKMJFUPEHHW-DHZHZOJOSA-N	3.91116e+07	4.25923e+07	4.0859e+07	4.17098e+07	4.692e+07	5.30887e+07	4.99155e+07	5.82791e+07	4.10682e+07	5.20508e+07	0.00495276	1.26742	0.3419	Not Significant
Com_1390_pos	Calycosin		P	C16H12O5	284.068	307.058	1.1805	[M+Na]+	5.892	1	1	C18	Phenylpropanoids and polyketides	±½±ûËØÀàºÍ¾ÛÍªÀà	Isoflavonoids	Òì»ÆÍªÀà	O-methylated isoflavonoids	O-¼×»ù»¯Òì»ÆÍª	"20575-57-9"	HMDB0249566	Phenylpropanoids and polyketides	Isoflavonoids	O-methylated isoflavonoids	-	C01562	map00943;map01110	LMPK12050056	Polyketides [PK]	Flavonoids [PK12]	Isoflavonoids [PK1205]	5280448	COC1=C(C=C(C=C1)C2=COC3=C(C2=O)C=CC(=C3)O)O	ZZAJQOPSWWVMBI-UHFFFAOYSA-N	633422	739472	4.3707e+06	876105	2.69136e+06	260756	1.55626e+06	1.46881e+06	1.65493e+06	1.4943e+06	0.88161	0.902939	-0.147299	Not Significant
Com_1555_pos	5'-Cytidylic acid		P	C9H14N3O8P	323.052	324.059	0.2	[M+H]+	1.462	1	1	C18	Nucleosides, nucleotides, and analogues	ºËÜÕ¡¢ºËÜÕËáºÍÀàËÆÎï	Pyrimidine nucleotides	à×à¤ºËÜÕËá	Pyrimidine ribonucleotides	à×à¤ºËÌÇºËÜÕËá	"63-37-6"	HMDB0000095	Nucleosides, nucleotides, and analogues	Pyrimidine nucleotides	Pyrimidine ribonucleotides	CMP; Cytidine-5'-monophosphate; Cytidylic acid	C00055	map00240;map01100	-	-	-	-	6131	C1=CN(C(=O)N=C1N)C2C(C(C(O2)COP(=O)(O)O)O)O	IERHLVCPSMICTF-XVFCMESISA-N	3.04047e+08	3.04715e+08	1.99602e+08	2.98789e+08	2.81149e+08	2.15921e+08	3.00786e+08	2.52324e+08	2.76788e+08	2.62545e+08	0.668891	0.948542	-0.076217	Not Significant
Com_867_pos	Malonylcarnitine		P	C10H17NO6	247.106	248.113	1.34745	[M+H]+	1.49	0.87	1	C18	Lipids and lipid-like molecules	Ö¬ÖÊºÍÀàÖ¬·Ö×Ó	Fatty Acyls	Ö¬·¾õ£Àà	Fatty acid esters	Ö¬·¾Ëáõ¥	"910825-21-7"	HMDB0002095	Lipids and lipid-like molecules	Fatty Acyls	Fatty acid esters	-	-	-	LMFA07070093	Fatty Acyls [FA]	Fatty esters [FA07]	Fatty acyl carnitines [FA0707]	91825606	C[N+](C)(C)C[C@@H](CC([O-])=O)OC(=O)CC(O)=O	ZGNBLKBZJBJFDG-SSDOTTSWSA-N	5.82046e+06	6.00079e+06	7.37287e+06	6.10262e+06	7.26536e+06	8.80307e+06	8.38805e+06	5.1301e+06	6.32418e+06	7.39664e+06	0.276219	1.16958	0.225991	Not Significant
Com_912_pos	Butyrylcarnitine		P	C11H21NO4	231.147	254.137	1.41778	[M+Na]+	5.083	0.61	1	C18	Lipids and lipid-like molecules	Ö¬ÖÊºÍÀàÖ¬·Ö×Ó	Fatty Acyls	Ö¬·¾õ£Àà	Fatty acid esters	Ö¬·¾Ëáõ¥	"25576-40-3"	HMDB0002013	Lipids and lipid-like molecules	Fatty Acyls	Fatty acid esters	-	C02862	-	LMFA07070054	Fatty Acyls [FA]	Fatty esters [FA07]	Fatty acyl carnitines [FA0707]	213144	CCCC(=O)O[C@H](CC([O-])=O)C[N+](C)(C)C	QWYFHHGCZUCMBN-SECBINFHSA-N	1.52621e+07	9.73224e+06	8.13874e+06	5.96522e+06	6.85915e+06	3.4353e+06	4.73526e+06	5.80321e+06	9.77458e+06	5.20823e+06	0.0743201	0.532834	-0.908242	Not Significant
Com_979_pos	3-Hydroxylisovalerylcarnitine		P	C12H23NO5	261.158	262.165	1.65213	[M+H]+	4.695	1	1	C18	Lipids and lipid-like molecules	Ö¬ÖÊºÍÀàÖ¬·Ö×Ó	Fatty Acyls	Ö¬·¾õ£Àà	Fatty acid esters	Ö¬·¾Ëáõ¥	"99159-87-2"	HMDB0061189	Lipids and lipid-like molecules	Fatty Acyls	Fatty acid esters	-	-	-	LMFA07070073	Fatty Acyls [FA]	Fatty esters [FA07]	Fatty acyl carnitines [FA0707]	53915061	CC(C)(O)CC(=O)O[C@H](CC([O-])=O)C[N+](C)(C)C	IGLHHSKNBDXCEY-SECBINFHSA-N	2.44118e+08	2.24472e+08	2.91507e+08	2.67802e+08	2.34767e+08	1.71519e+08	2.06609e+08	2.38126e+08	2.56975e+08	2.12755e+08	0.0821703	0.827922	-0.272434	Not Significant
Com_502_pos	Nicotinuric acid		P	C8H8N2O3	180.053	203.042	4.85163	[M+Na]+	1.287	0.57	1	C18	Organic acids and derivatives	ÓÐ»úËá¼°ÆäÑÜÉúÎï	Carboxylic acids and derivatives	ôÈËá¼°ÆäÑÜÉúÎï	Amino acids, peptides, and analogues	°±»ùËá¡¢ëÄºÍÀàËÆÎï	"583-08-4"	HMDB0003269	Organic acids and derivatives	Carboxylic acids and derivatives	Amino acids, peptides, and analogues	Nicotinurate; Nicotinuric acid; Nicotinylglycine	C05380	map00760	-	-	-	-	68499	OC(=O)CNC(=O)C1=CN=CC=C1	ZBSGKPYXQINNGF-UHFFFAOYSA-N	2.03051e+06	3.12601e+06	4.43913e+06	3.2516e+06	3.82352e+06	2.06707e+06	5.38488e+06	2.81781e+06	3.21182e+06	3.52332e+06	0.732592	1.09699	0.133546	Not Significant
Com_63_pos	Thymine		P	C5H6N2O2	126.043	127.051	2.3101	[M+H]+	4.938	0.98	1	C18	Organoheterocyclic compounds	ÓÐ»úÔÓ»·»¯ºÏÎï	Diazines	¶þàºÀà	Pyrimidines and pyrimidine derivatives	à×à¤ºÍà×à¤ÑÜÉúÎï	"65-71-4"	HMDB0000262	Organoheterocyclic compounds	Diazines	Pyrimidines and pyrimidine derivatives	Thymine; 5-Methyluracil	C00178	map00240;map01100	-	-	-	-	1135	CC1=CNC(=O)NC1=O	RWQNBRDOKXIBIV-UHFFFAOYSA-N	6.65024e+07	7.56633e+07	8.37046e+07	8.17903e+07	9.42165e+07	1.52846e+08	1.06318e+08	8.15144e+07	7.69151e+07	1.08724e+08	0.0944443	1.41355	0.499327	Not Significant
Com_1466_pos	Monopalmitin		P	C19H38O4	330.277	313.274	0.22325	[M+H-H2O]+	9.766	0.98	1	C18	Lipids and lipid-like molecules	Ö¬ÖÊºÍÀàÖ¬·Ö×Ó	Glycerolipids	¸ÊÓÍÖ¬	Monoradylglycerols	µ¥õ£»ù¸ÊÓÍ	"542-44-9"	HMDB0245964	Lipids and lipid-like molecules	Glycerolipids	Monoradylglycerols	-	-	-	LMGL01010001	Glycerolipids [GL]	Monoradylglycerols [GL01]	Monoacylglycerols [GL0101]	14900	CCCCCCCCCCCCCCCC(=O)OCC(O)CO	QHZLMUACJMDIAE-UHFFFAOYSA-N	1.15842e+09	9.91171e+08	1.01641e+09	9.40528e+08	9.90834e+08	8.46234e+08	9.65062e+08	8.80772e+08	1.02663e+09	9.20726e+08	0.11691	0.896841	-0.157077	Not Significant
Com_1116_pos	L-Saccharopine		P	C11H20N2O6	276.132	277.14	0.59671	[M+H]+	1.342	0.88	1	C18	Organic acids and derivatives	ÓÐ»úËá¼°ÆäÑÜÉúÎï	Carboxylic acids and derivatives	ôÈËá¼°ÆäÑÜÉúÎï	Amino acids, peptides, and analogues	°±»ùËá¡¢ëÄºÍÀàËÆÎï	"997-68-2"	HMDB0000279	Organic acids and derivatives	Carboxylic acids and derivatives	Amino acids, peptides, and analogues	N6-(L-1,3-Dicarboxypropyl)-L-lysine; Saccharopine; L-Saccharopine; N-[(S)-5-Amino-5-carboxypentyl]-L-glutamic acid	C00449	map00300;map00310;map01100;map01110;map01130;map01230	-	-	-	-	160556	N[C@@H](CCCCN[C@@H](CCC(O)=O)C(O)=O)C(O)=O	ZDGJAHTZVHVLOT-YUMQZZPRSA-N	7.91564e+06	1.0977e+07	6.70327e+06	1.31892e+07	7.84565e+06	6.58156e+06	1.21232e+07	1.22887e+07	9.69629e+06	9.70979e+06	0.995022	1.00139	0.00200699	Not Significant
Com_1120_pos	Cyclo(Tyr-Leu)		P	C15H20N2O3	276.147	277.154	1.07074	[M+H]+	9.402	0.56	2	C18	Organic acids and derivatives	ÓÐ»úËá¼°ÆäÑÜÉúÎï	Carboxylic acids and derivatives	ôÈËá¼°ÆäÑÜÉúÎï	Amino acids, peptides, and analogues	°±»ùËá¡¢ëÄºÍÀàËÆÎï	"82863-65-8"	-	-	-	-	-	-	-	-	-	-	-	572422	CC(C)CC1C(=O)NC(C(=O)N1)CC2=CC=C(C=C2)O	GENSLUDVKWKQMX-UHFFFAOYSA-N	3.1863e+06	4.65239e+06	4.65776e+06	4.99919e+06	1.02046e+07	7.19827e+06	6.32554e+06	5.2665e+06	4.37391e+06	7.24873e+06	0.044615	1.65727	0.728805	Not Significant
Com_737_pos	D-Mannoheptulose		P	C7H14O7	210.074	233.063	3.09832	[M+Na]+	5.596	0.7	2	C18	Organic oxygen compounds	ÓÐ»úÑõ»¯ºÏÎï	Organooxygen compounds	ÓÐ»úÑõ»¯ºÏÎï	Carbohydrates and carbohydrate conjugates	Ì¼Ë®»¯ºÏÎïºÍÌ¼Ë®»¯ºÏÎï½áºÏÎï	"3615-44-9"	HMDB0029935	Organic oxygen compounds	Organooxygen compounds	Carbohydrates and carbohydrate conjugates	-	-	-	-	-	-	-	441419	OC[C@H]1O[C@@](O)(CO)[C@@H](O)[C@@H](O)[C@@H]1O	HAIWUXASLYEWLM-VEIUFWFVSA-N	401695	774789	379840	680864	605637	465715	555521	783434	559297	602577	0.730056	1.07738	0.10753	Not Significant
Com_2129_pos	Polygalic acid		P	C29H44O6	488.314	511.303	0.91822	[M+Na]+	9.531	0.75	2	C18	Lipids and lipid-like molecules	Ö¬ÖÊºÍÀàÖ¬·Ö×Ó	Steroids and steroid derivatives	Àà¹Ì´¼ºÍÀà¹Ì´¼ÑÜÉúÎï	Hydroxysteroids	ôÇ»ùÀà¹Ì´¼	"1260-04-4"	-	-	-	-	-	-	-	-	-	-	-	12442765	CC1(CCC2(CCC3=C(C2C1)CCC4C3(CCC5C4(CC(C(C5(C)C(=O)O)O)O)C)C)C(=O)O)C	VZRKWGPIZJDNHC-LUNVCWBOSA-N	3.06071e+07	3.2294e+07	2.89276e+07	2.64087e+07	3.41626e+07	2.79395e+07	3.05901e+07	4.21926e+07	2.95594e+07	3.37212e+07	0.259548	1.1408	0.190041	Not Significant
Com_700_pos	Methyl citrate		P	C7H10O7	206.043	229.032	1.25806	[M+Na]+	2.181	0.62	2	C18	Organic acids and derivatives	ÓÐ»úËá¼°ÆäÑÜÉúÎï	Carboxylic acids and derivatives	ôÈËá¼°ÆäÑÜÉúÎï	Tricarboxylic acids and derivatives	ÈýôÈËá¼°ÆäÑÜÉúÎï	"26163-61-1"	-	-	-	-	-	-	-	-	-	-	-	-	COC(=O)CC(CC(=O)[O-])(C(=O)[O-])O	YUTUUOJFXIMELV-UHFFFAOYSA-L	2.6334e+08	3.19432e+08	1.90114e+08	1.6896e+08	2.60239e+08	2.76089e+08	1.76464e+08	3.00372e+08	2.35462e+08	2.53291e+08	0.697916	1.07572	0.105305	Not Significant
Com_1230_pos	Aristeromycin		P	C11H15N5O3	265.117	288.106	1.43073	[M+Na]+	6.925	0.54	2	C18	Nucleosides, nucleotides, and analogues	ºËÜÕ¡¢ºËÜÕËáºÍÀàËÆÎï	Nucleoside and nucleotide analogues	ºËÜÕºÍºËÜÕËáÀàËÆÎï	Cyclopentyl nucleosides	»·Îì»ùºËÜÕ	"19186-33-5"	HMDB0244841	Nucleosides, nucleotides, and analogues	Nucleoside and nucleotide analogues	Cyclopentyl nucleosides	-	-	-	-	-	-	-	2235	NC1=C2N=CN(C3CC(CO)C(O)C3O)C2=NC=N1	UGRNVLGKAGREKS-UHFFFAOYSA-N	2.17518e+06	2.4211e+06	2.48041e+06	791390	911648	2.30422e+06	2.29667e+06	1.83514e+06	1.96702e+06	1.83692e+06	0.808944	0.933859	-0.098723	Not Significant
Com_1825_pos	Galbacin		P	C20H20O5	340.131	363.12	1.52334	[M+Na]+	5.357	0.57	2	C18	Lignans, neolignans and related compounds	Ä¾Ö¬ËØ¡¢ÐÂÄ¾Ö¬ËØ¼°Ïà¹Ø»¯ºÏÎï	Furanoid lignans	ß»à«ÀàÄ¾Ö¬ËØ	Tetrahydrofuran lignans	ËÄÇâß»à«Ä¾Ö¬ËØ	"178740-32-4"	-	-	-	-	-	-	-	-	-	-	-	-	CC1C(C(OC1C2=CC3=C(C=C2)OCO3)C4=CC5=C(C=C4)OCO5)C	QFUXQRHAJWXPGP-UHFFFAOYSA-N	3.82399e+06	3.26924e+06	3.50744e+06	3.31011e+06	2.71879e+06	3.48699e+06	3.79487e+06	4.37838e+06	3.4777e+06	3.59476e+06	0.761213	1.03366	0.0477619	Not Significant
Com_2065_pos	Isoverticine		P	C27H45NO3	431.34	454.33	0.88111	[M+Na]+	9.04	0.56	2	C18	Lipids and lipid-like molecules	Ö¬ÖÊºÍÀàÖ¬·Ö×Ó	Steroids and steroid derivatives	Àà¹Ì´¼ºÍÀà¹Ì´¼ÑÜÉúÎï	Steroidal alkaloids	çÞÌåÉúÎï¼î	"23496-43-7"	-	-	-	-	-	-	-	-	-	-	-	21573744	CC1CCC2C(C3CCC4C(C3CN2C1)CC5C4CC(C6C5(CCC(C6)O)C)O)(C)O	IUKLSMSEHKDIIP-RZNVUHDWSA-N	5.31407e+06	7.01388e+06	1.7447e+07	6.35601e+06	4.36428e+06	5.08248e+06	4.87274e+06	1.37913e+07	9.03275e+06	7.02771e+06	0.599549	0.778025	-0.362111	Not Significant
Com_256_pos	Anabasine		P	C10H14N2	162.116	163.123	2.4566	[M+H]+	4.908	0.84	2	C18	Alkaloids and derivatives	ÉúÎï¼î¼°ÆäÑÜÉúÎï	-	-	-	-	"494-52-0"	HMDB0004350	Alkaloids and derivatives	-	-	-	C06180	map00960;map01064;map01110	-	-	-	-	2181	C1CCC(NC1)C1=CN=CC=C1	MTXSIJUGVMTTMU-UHFFFAOYSA-N	1.53168e+08	2.22148e+08	2.13291e+08	1.39478e+08	7.14521e+06	3.54377e+07	3.1035e+07	3.24428e+08	1.82021e+08	9.95116e+07	0.33127	0.546703	-0.871172	Not Significant
Com_1332_pos	Butyl isobutyl phthalate		P	C16H22O4	278.152	301.141	0.46211	[M+Na]+	10.03	0.85	2	C18	Benzenoids	±½Àà»¯ºÏÎï	Benzene and substituted derivatives	±½¼°ÆäÈ¡´úÑÜÉúÎï	Benzoic acids and derivatives	±½¼×Ëá¼°ÆäÑÜÉúÎï	"17851-53-5"	-	-	-	-	-	-	-	-	-	-	-	-	CCCCOC(=O)C1=CC=CC=C1C(=O)OCC(C)C	UVIVWIFUPKGWGF-UHFFFAOYSA-N	2.02344e+08	2.68499e+08	2.14737e+08	1.74594e+08	2.52466e+08	1.93327e+08	2.91487e+08	1.44484e+08	2.15044e+08	2.20441e+08	0.891401	1.0251	0.0357643	Not Significant
Com_1840_pos	Hirsuteine		P	C22H26N2O3	366.194	367.201	1.41862	[M+H]+	10.249	0.6	2	C18	Alkaloids and derivatives	ÉúÎï¼î¼°ÆäÑÜÉúÎï	Corynanthean-type alkaloids	CorynantheanÐÍÉúÎï¼î	-	-	"35467-43-7"	-	-	-	-	-	C16971	-	-	-	-	-	-	COC=C(C1CC2C3=C(CCN2CC1C=C)C4=CC=CC=C4N3)C(=O)OC	TZUGIFAYWNNSAO-AZQGJTAVSA-N	7.30672e+06	9.95854e+06	9.68336e+06	8.85468e+06	2.05192e+07	1.26968e+07	1.57549e+07	1.4674e+07	8.95082e+06	1.59112e+07	0.00759489	1.77763	0.829952	Not Significant
Com_1620_pos	Sclareol		P	C20H36O2	308.272	331.261	0.51638	[M+Na]+	11.095	0.64	2	C18	Lipids and lipid-like molecules	Ö¬ÖÊºÍÀàÖ¬·Ö×Ó	Prenol lipids	ÒìÎìÏ©´¼Ö¬	Diterpenoids	¶þÝÆÀà	"515-03-7"	HMDB0036827	Lipids and lipid-like molecules	Prenol lipids	Diterpenoids	-	C09183	map00904;map01110	LMPR0104030010	Prenol Lipids [PR]	Isoprenoids [PR01]	C20 isoprenoids (diterpenes) [PR0104]	521332	CC(O)(CCC1C(C)(O)CCC2C(C)(C)CCCC12C)C=C	XVULBTBTFGYVRC-UHFFFAOYSA-N	2.68639e+06	1.26682e+07	2.52207e+07	3.59914e+07	2.54373e+07	1.81499e+07	3.43073e+07	5.71483e+07	1.91417e+07	3.37607e+07	0.238026	1.76373	0.818627	Not Significant
Com_915_pos	Butein		P	C15H12O5	272.068	255.065	1.71584	[M+H-H2O]+	1.368	0.55	2	C18	Phenylpropanoids and polyketides	±½±ûËØÀàºÍ¾ÛÍªÀà	Linear 1,3-diarylpropanoids	Ö±Á´ 1,3-¶þ·¼»ù±ûÍé	Chalcones and dihydrochalcones	²é¶ûÍªºÍ¶þÇâ²é¶ûÍª	"487-52-5"	-	-	-	-	-	C08578	map00941	LMPK12120111	Polyketides [PK]	Flavonoids [PK12]	Chalcones and dihydrochalcones [PK1212]	5281222	C1=CC(=C(C=C1C=CC(=O)C2=C(C=C(C=C2)O)O)O)O	AYMYWHCQALZEGT-ORCRQEGFSA-N	8.87641e+06	1.06329e+07	9.12807e+06	1.14326e+07	1.32748e+07	9.77058e+06	1.02184e+07	1.32712e+07	1.00175e+07	1.16337e+07	0.202582	1.16134	0.215793	Not Significant
Com_1728_pos	Skimmin		P	C15H16O8	324.085	347.075	2.4983	[M+Na]+	1.323	0.59	2	C18	Phenylpropanoids and polyketides	±½±ûËØÀàºÍ¾ÛÍªÀà	Coumarins and derivatives	Ïã¶¹ËØ¼°ÆäÑÜÉúÎï	Coumarin glycosides	Ïã¶¹ËØÌÇÜÕ	"93-39-0"	HMDB0258334	Phenylpropanoids and polyketides	Coumarins and derivatives	Coumarin glycosides	-	-	-	-	-	-	-	320361	OCC1OC(OC2=CC3=C(C=CC(=O)O3)C=C2)C(O)C(O)C1O	VPAOSFFTKWUGAD-UHFFFAOYSA-N	1.73459e+07	3.02095e+07	1.01853e+07	1.28656e+07	2.25281e+07	1.52139e+07	1.85215e+07	9.09812e+06	1.76516e+07	1.63404e+07	0.811797	0.92572	-0.111352	Not Significant
Com_1684_pos	Picrinine		P	C20H22N2O3	338.163	339.17	0.65392	[M+H]+	9.484	0.53	2	C18	Organoheterocyclic compounds	ÓÐ»úÔÓ»·»¯ºÏÎï	Indoles and derivatives	ßÅßá¼°ÆäÑÜÉúÎï	Pyridoindoles	ßÁà¤²¢ßÅßá	"4684-32-6"	HMDB0256537	Organoheterocyclic compounds	Indoles and derivatives	Pyridoindoles	-	-	-	-	-	-	-	-	CC=C1CN2C3CC1C(C45C3(NC6=CC=CC=C64)OC2C5)C(=O)OC	BDXYPHKGNUGUFG-UHFFFAOYSA-N	4.23134e+06	3.37837e+06	3.37622e+06	7.2215e+06	3.86815e+06	4.59019e+06	5.53227e+06	6.18437e+06	4.55186e+06	5.04374e+06	0.654622	1.10806	0.14804	Not Significant
Com_292_pos	Cyclo(Ile-Ala)		P	C9H16N2O2	184.121	167.118	3.23373	[M+H-H2O]+	5.447	0.92	2	C18	Organic acids and derivatives	ÓÐ»úËá¼°ÆäÑÜÉúÎï	Carboxylic acids and derivatives	ôÈËá¼°ÆäÑÜÉúÎï	Amino acids, peptides, and analogues	°±»ùËá¡¢ëÄºÍÀàËÆÎï	"90821-99-1"	-	-	-	-	-	-	-	-	-	-	-	-	CCC(C)C1C(=O)NC(C(=O)N1)C	JDRIJDPCYNFZIT-UHFFFAOYSA-N	4.08782e+06	8.51948e+06	7.62609e+06	3.35002e+06	937250	1.8861e+06	1.88259e+06	6.88587e+06	5.89585e+06	2.89795e+06	0.157778	0.491523	-1.02467	Not Significant
Com_2033_pos	Agaric acid		P	C22H40O7	416.277	439.267	1.99872	[M+Na]+	6.308	0.65	2	C18	Organic acids and derivatives	ÓÐ»úËá¼°ÆäÑÜÉúÎï	Carboxylic acids and derivatives	ôÈËá¼°ÆäÑÜÉúÎï	Tricarboxylic acids and derivatives	ÈýôÈËá¼°ÆäÑÜÉúÎï	"666-99-9"	-	-	-	-	-	-	-	-	-	-	-	12629	CCCCCCCCCCCCCCCCC(C(=O)O)C(CC(=O)O)(C(=O)O)O	HZLCGUXUOFWCCN-UHFFFAOYSA-N	1.81357e+06	2.41003e+06	2.89357e+06	3.62825e+06	9.60319e+06	4.04936e+06	7.89313e+06	3.27214e+06	2.68635e+06	6.20445e+06	0.0657034	2.30962	1.20766	Not Significant
Com_102_pos	4-Allylcatechol		P	C9H10O2	150.068	133.065	1.15923	[M+H-H2O]+	0.66	0.91	2	C18	Benzenoids	±½Àà»¯ºÏÎï	Phenols	·ÓÀà	Benzenediols	±½¶þ´¼Àà	"1126-61-0"	-	-	-	-	-	-	-	-	-	-	-	-	C=CCC1=CC(=C(C=C1)O)O	FHEHIXJLCWUPCZ-UHFFFAOYSA-N	1.18877e+07	1.16419e+07	1.37415e+07	1.7412e+07	1.71274e+07	1.96716e+07	1.95189e+07	1.81771e+07	1.36708e+07	1.86237e+07	0.0146994	1.3623	0.446044	Not Significant
Com_91_pos	Anethole		P	C10H12O	148.089	131.086	1.49668	[M+H-H2O]+	0.624	0.61	2	C18	Benzenoids	±½Àà»¯ºÏÎï	Phenol ethers	±½·ÓÃÑ	Anisoles	±½¼×ÃÑÀà	"104-46-1"	HMDB0030837	Benzenoids	Phenol ethers	Anisoles	-	C10428	map00940	-	-	-	-	1549040	COC1=CC=C(\C=C/C)C=C1	RUVINXPYWBROJD-ARJAWSKDSA-N	2.87665e+07	2.04694e+07	2.99627e+07	3.00766e+07	2.34134e+07	1.5807e+07	2.79184e+07	2.5763e+07	2.73188e+07	2.32254e+07	0.286744	0.850162	-0.23419	Not Significant
Com_626_pos	1-Hydroxypyrene		P	C16H10O	218.073	219.08	1.67185	[M+H]+	2.214	0.5	2	C18	Benzenoids	±½Àà»¯ºÏÎï	Pyrenes	ÜÅÀà	-	-	"5315-79-7"	HMDB0013139	Benzenoids	Pyrenes	-	-	C14519	map00624;map01120	-	-	-	-	21387	OC1=C2C=CC3=CC=CC4=CC=C(C=C1)C2=C34	BIJNHUAPTJVVNQ-UHFFFAOYSA-N	2.10023e+07	3.04889e+07	2.44065e+07	3.02447e+07	3.4359e+07	1.80377e+07	2.52993e+07	1.80578e+07	2.65356e+07	2.39384e+07	0.585862	0.902125	-0.1486	Not Significant
Com_120_pos	Perillyl alcohol		P	C10H16O	152.12	135.117	0.36174	[M+H-H2O]+	9.815	0.89	2	C18	Lipids and lipid-like molecules	Ö¬ÖÊºÍÀàÖ¬·Ö×Ó	Prenol lipids	ÒìÎìÏ©´¼Ö¬	Monoterpenoids	µ¥ÝÆÀà	"536-59-4"	HMDB0003634	Lipids and lipid-like molecules	Prenol lipids	Monoterpenoids	-	C02452	map00902;map00903;map01110	-	-	-	-	10819	CC(=C)C1CCC(CO)=CC1	NDTYTMIUWGWIMO-UHFFFAOYSA-N	1.98164e+08	1.72289e+08	2.75696e+08	1.75235e+08	2.5057e+08	1.81577e+08	1.92404e+08	1.74435e+08	2.05346e+08	1.99747e+08	0.856835	0.972733	-0.0398836	Not Significant
Com_2132_pos	C16-Ceramide		P	C34H67NO3	537.512	520.509	0.58731	[M+H-H2O]+	10.317	0.94	2	C18	Lipids and lipid-like molecules	Ö¬ÖÊºÍÀàÖ¬·Ö×Ó	Sphingolipids	ÇÊÖ¬Àà	Ceramides	Éñ¾­õ£°·	"24696-26-2"	HMDB0004949	Lipids and lipid-like molecules	Sphingolipids	Ceramides	-	-	-	LMSP02010004	Sphingolipids [SP]	Ceramides [SP02]	N-acylsphingosines (ceramides) [SP0201]	5283564	[H][C@@](CO)(NC(=O)CCCCCCCCCCCCCCC)[C@H](O)\C=C\CCCCCCCCCCCCC	YDNKGFDKKRUKPY-TURZORIXSA-N	2.47809e+08	3.21092e+08	4.36473e+08	4.41436e+08	2.92187e+08	3.68281e+08	2.81488e+08	2.84198e+08	3.61703e+08	3.06539e+08	0.324494	0.847488	-0.238736	Not Significant
Com_353_pos	4-Hydroxynonenal		P	C9H16O2	156.115	179.104	0.98973	[M+Na]+	0.537	0.54	2	C18	Lipids and lipid-like molecules	Ö¬ÖÊºÍÀàÖ¬·Ö×Ó	Fatty Acyls	Ö¬·¾õ£Àà	Fatty alcohols	Ö¬·¾´¼	"75899-68-2"	HMDB0004362	Lipids and lipid-like molecules	Fatty Acyls	Fatty alcohols	4-Hydroxynonenal; 4-hydroxy-2-nonenal; 4-HNE	C21642	map05200;map05225	LMFA06000051	Fatty Acyls [FA]	Fatty aldehydes [FA06]	_	5283344	CCCCCC(O)\C=C\C=O	JVJFIQYAHPMBBX-FNORWQNLSA-N	5.04262e+06	5.44239e+06	412652	5.56135e+06	6.75014e+06	6.00859e+06	5.50353e+06	4.57677e+06	4.11475e+06	5.70976e+06	0.272487	1.38763	0.472624	Not Significant
Com_295_pos	4-Quinolinol		P	C9H7NO	145.053	168.042	3.08407	[M+Na]+	1.245	0.73	2	C18	Organoheterocyclic compounds	ÓÐ»úÔÓ»·»¯ºÏÎï	Quinolines and derivatives	à­ßø¼°ÆäÑÜÉúÎï	Quinolones and derivatives	à­ÅµÍªÀà¼°ÆäÑÜÉúÎï	"611-36-9"	HMDB0246466	Organoheterocyclic compounds	Quinolines and derivatives	Quinolones and derivatives	-	C06343	-	-	-	-	-	-	O=C1C=CNC2=CC=CC=C12	PMZDQRJGMBOQBF-UHFFFAOYSA-N	1.67267e+06	1.12451e+06	1.29679e+06	1.34266e+06	815667	1.15205e+06	1.15239e+06	1.3909e+06	1.35916e+06	1.12775e+06	0.209523	0.829745	-0.269261	Not Significant
Com_99_pos	3-Ethoxy-3-oxopropanoic acid		P	C5H8O4	132.042	133.05	0.91009	[M+H]+	1.588	0.82	2	C18	Organic acids and derivatives	ÓÐ»úËá¼°ÆäÑÜÉúÎï	Carboxylic acids and derivatives	ôÈËá¼°ÆäÑÜÉúÎï	Dicarboxylic acids and derivatives	¶þÔªËá¼°ÆäÑÜÉúÎï	"1071-46-1"	HMDB0000576	Organic acids and derivatives	Carboxylic acids and derivatives	Dicarboxylic acids and derivatives	-	-	-	-	-	-	-	70615	CCOC(=O)CC(O)=O	HGINADPHJQTSKN-UHFFFAOYSA-N	6.29095e+08	5.98976e+08	5.42113e+08	4.6572e+08	3.54208e+08	4.85475e+08	4.9635e+08	5.82459e+08	5.58976e+08	4.79623e+08	0.228923	0.858038	-0.220886	Not Significant
Com_704_pos	5,6-Dihydrouridine		P	C9H14N2O6	246.085	229.082	0.63187	[M+H-H2O]+	5.961	0.51	2	C18	Nucleosides, nucleotides, and analogues	ºËÜÕ¡¢ºËÜÕËáºÍÀàËÆÎï	Pyrimidine nucleosides	à×à¤ºËÜÕ	-	-	"5627-05-4"	HMDB0000497	Organic oxygen compounds	Organooxygen compounds	Carbohydrates and carbohydrate conjugates	-	-	-	-	-	-	-	94312	OC[C@H]1O[C@H]([C@H](O)[C@@H]1O)N1CCC(=O)NC1=O	ZPTBLXKRQACLCR-XVFCMESISA-N	1.53686e+06	2.2567e+06	1.25994e+06	2.32485e+06	2.71288e+06	2.3228e+06	2.66977e+06	1.15178e+06	1.84459e+06	2.21431e+06	0.443057	1.20043	0.263556	Not Significant
Com_42_pos	Creosol		P	C8H10O2	138.068	121.065	0.73989	[M+H-H2O]+	5.026	0.86	2	C18	Benzenoids	±½Àà»¯ºÏÎï	Phenols	·ÓÀà	Methoxyphenols	¼×Ñõ»ù·ÓÀà	"93-51-6"	HMDB0032136	Benzenoids	Phenols	Methoxyphenols	-	-	-	-	-	-	-	7144	COC1=C(O)C=CC(C)=C1	PETRWTHZSKVLRE-UHFFFAOYSA-N	5.08122e+07	4.86415e+07	6.10559e+07	6.52294e+07	4.78723e+07	8.13699e+07	5.34273e+07	4.24663e+07	5.64347e+07	5.62839e+07	0.987889	0.997328	-0.00386039	Not Significant
Com_31_pos	o-Toluic acid		P	C8H8O2	136.052	119.049	1.17144	[M+H-H2O]+	2.518	0.83	2	C18	Benzenoids	±½Àà»¯ºÏÎï	Benzene and substituted derivatives	±½¼°ÆäÈ¡´úÑÜÉúÎï	Benzoic acids and derivatives	±½¼×Ëá¼°ÆäÑÜÉúÎï	"118-90-1"	HMDB0002340	Benzenoids	Benzene and substituted derivatives	Benzoic acids and derivatives	o-Toluate; o-Methylbenzoate; o-Toluic Acid; 2-Methylbenzoic acid	C07215	map00622;map01100;map01120;map01220	-	-	-	-	8373	CC1=CC=CC=C1C(O)=O	ZWLPBLYKEWSWPD-UHFFFAOYSA-N	8.45527e+08	8.43971e+08	9.21346e+08	9.3655e+08	8.48881e+08	9.71344e+08	8.10274e+08	8.80655e+08	8.86849e+08	8.77788e+08	0.83708	0.989784	-0.0148146	Not Significant
Com_939_pos	Cyclo(his-pro)		P	C11H14N4O2	234.112	257.1	1.74418	[M+Na]+	5.447	0.69	2	C18	Organic acids and derivatives	ÓÐ»úËá¼°ÆäÑÜÉúÎï	Carboxylic acids and derivatives	ôÈËá¼°ÆäÑÜÉúÎï	Amino acids, peptides, and analogues	°±»ùËá¡¢ëÄºÍÀàËÆÎï	"936749-56-3"	HMDB0002053	Organic acids and derivatives	Carboxylic acids and derivatives	Amino acids, peptides, and analogues	-	-	-	-	-	-	-	65137	[H][C@@]12CCCCN1C(=O)[C@H](CC1=CN=CN1)NC2=O	LCXWQHWWTPOAFI-UWVGGRQHSA-N	5.36799e+06	4.99458e+06	5.51968e+06	5.67196e+06	9.8592e+06	6.35751e+06	8.00415e+06	9.26772e+06	5.38855e+06	8.37215e+06	0.00913837	1.55369	0.6357	Not Significant
Com_1061_pos	Leflunomide		P	C12H9F3N2O2	270.062	271.069	0.42068	[M+H]+	1.357	0.51	2	C18	Benzenoids	±½Àà»¯ºÏÎï	Benzene and substituted derivatives	±½¼°ÆäÈ¡´úÑÜÉúÎï	Anilides	õ£±½°·Àà	"75706-12-6"	HMDB0015229	Benzenoids	Benzene and substituted derivatives	Anilides	-	C07905	-	-	-	-	-	3899	CC1=C(C=NO1)C(=O)NC1=CC=C(C=C1)C(F)(F)F	VHOGYURTWQBHIL-UHFFFAOYSA-N	7.7064e+06	8.58771e+06	4.46641e+06	2.15213e+06	1.63639e+07	1.19271e+07	8.0544e+06	1.04915e+07	5.72816e+06	1.17092e+07	0.0401292	2.04415	1.0315	Upregulated
Com_1199_pos	H-Arg-Lys-OH		P	C12H26N6O3	302.207	285.204	2.1651	[M+H-H2O]+	7.126	0.51	2	C18	Organic acids and derivatives	ÓÐ»úËá¼°ÆäÑÜÉúÎï	Carboxylic acids and derivatives	ôÈËá¼°ÆäÑÜÉúÎï	Amino acids, peptides, and analogues	°±»ùËá¡¢ëÄºÍÀàËÆÎï	"-"	HMDB0028714	Organic acids and derivatives	Carboxylic acids and derivatives	Amino acids, peptides, and analogues	-	-	-	-	-	-	-	6427006	NCCCC[C@H](NC(=O)[C@@H](N)CCCNC(N)=N)C(O)=O	JQFZHHSQMKZLRU-IUCAKERBSA-N	1.05056e+07	1.16233e+07	2.21345e+07	6.77731e+06	9.33793e+06	1.11573e+07	9.43583e+06	7.77111e+06	1.27602e+07	9.42554e+06	0.359821	0.738669	-0.437	Not Significant
Com_2162_pos	DPPC		P	C40H80NO8P	733.562	734.57	0.79282	[M+H]+	10.333	1	2	C18	Lipids and lipid-like molecules	Ö¬ÖÊºÍÀàÖ¬·Ö×Ó	Glycerophospholipids	¸ÊÓÍÁ×Ö¬	Glycerophosphocholines	¸ÊÓÍÁ×Ëáµ¨¼î	"63-89-8"	HMDB0000564	Lipids and lipid-like molecules	Glycerophospholipids	Glycerophosphocholines	-	D03585	-	LMGP01010564	Glycerophospholipids [GP]	Glycerophosphocholines [GP01]	Diacylglycerophosphocholines [GP0101]	452110	[H][C@@](COC(=O)CCCCCCCCCCCCCCC)(COP([O-])(=O)OCC[N+](C)(C)C)OC(=O)CCCCCCCCCCCCCCC	KILNVBDSWZSGLL-KXQOOQHDSA-N	5.63668e+08	3.69612e+08	5.69564e+08	1.67309e+09	6.56607e+08	5.31666e+08	7.80117e+08	4.19588e+08	7.93983e+08	5.96995e+08	0.544498	0.751899	-0.41139	Not Significant
Com_1842_pos	7-Dehydrocholesterol		P	C27H44O	384.339	367.336	0.42739	[M+H-H2O]+	10.892	0.85	2	C18	Lipids and lipid-like molecules	Ö¬ÖÊºÍÀàÖ¬·Ö×Ó	Steroids and steroid derivatives	Àà¹Ì´¼ºÍÀà¹Ì´¼ÑÜÉúÎï	Cholestane steroids	µ¨çÞÍéÀà¹Ì´¼	"434-16-2"	HMDB0000032	Lipids and lipid-like molecules	Steroids and steroid derivatives	Cholestane steroids	7-Dehydrocholesterol; Provitamin D3; Cholesta-5,7-dien-3beta-ol	C01164	map00100;map00981;map01100	LMST01010069	Sterol Lipids [ST]	Sterols [ST01]	Cholesterol and derivatives [ST0101]	439423	[H][C@@]1(CC[C@@]2([H])C3=CC=C4C[C@@H](O)CC[C@]4(C)[C@@]3([H])CC[C@]12C)[C@H](C)CCCC(C)C	UCTLRSWJYQTBFZ-DDPQNLDTSA-N	2.64038e+07	2.64157e+07	2.41939e+07	2.38511e+07	3.81533e+07	2.77504e+07	3.86229e+07	2.84953e+07	2.52161e+07	3.32555e+07	0.0386876	1.31882	0.399245	Not Significant
Com_1967_pos	Cholestenone		P	C27H44O	384.339	407.329	0.94963	[M+Na]+	10.936	0.76	2	C18	Lipids and lipid-like molecules	Ö¬ÖÊºÍÀàÖ¬·Ö×Ó	Steroids and steroid derivatives	Àà¹Ì´¼ºÍÀà¹Ì´¼ÑÜÉúÎï	Cholestane steroids	µ¨çÞÍéÀà¹Ì´¼	"601-57-0"	HMDB0000921	Lipids and lipid-like molecules	Steroids and steroid derivatives	Cholestane steroids	-	C00599	map00984;map01120	LMST01010015	Sterol Lipids [ST]	Sterols [ST01]	Cholesterol and derivatives [ST0101]	91477	[H][C@@]1(CC[C@@]2([H])[C@]3([H])CCC4=CC(=O)CC[C@]4(C)[C@@]3([H])CC[C@]12C)[C@H](C)CCCC(C)C	NYOXRYYXRWJDKP-GYKMGIIDSA-N	8.54254e+06	7.98146e+06	8.67825e+06	6.62043e+06	8.71492e+06	9.07761e+06	7.25958e+06	5.9084e+06	7.95567e+06	7.74013e+06	0.811493	0.972907	-0.0396266	Not Significant
Com_2165_pos	Lecithin		P	C42H80NO8P	757.562	758.57	0.50866	[M+H]+	9.009	0.99	2	C18	Lipids and lipid-like molecules	Ö¬ÖÊºÍÀàÖ¬·Ö×Ó	Glycerophospholipids	¸ÊÓÍÁ×Ö¬	Glycerophosphocholines	¸ÊÓÍÁ×Ëáµ¨¼î	"8002-43-5"	HMDB0007973	Lipids and lipid-like molecules	Glycerophospholipids	Glycerophosphocholines	-	-	-	LMGP01010594	Glycerophospholipids [GP]	Glycerophosphocholines [GP01]	Diacylglycerophosphocholines [GP0101]	5287971	[H][C@@](COC(=O)CCCCCCCCCCCCCCC)(COP([O-])(=O)OCC[N+](C)(C)C)OC(=O)CCCCCCC\C=C/C\C=C/CCCCC	JLPULHDHAOZNQI-ZTIMHPMXSA-N	1.08189e+09	5.56299e+08	6.80141e+08	7.31462e+08	7.23864e+08	1.27621e+09	6.95327e+08	6.14671e+08	7.62449e+08	8.27518e+08	0.74194	1.08534	0.11815	Not Significant
Com_490_pos	Esculetin		P	C9H6O4	178.027	201.016	1.44192	[M+Na]+	1.489	0.59	2	C18	Phenylpropanoids and polyketides	±½±ûËØÀàºÍ¾ÛÍªÀà	Coumarins and derivatives	Ïã¶¹ËØ¼°ÆäÑÜÉúÎï	Hydroxycoumarins	ôÇ»ùÏã¶¹ËØ	"305-01-1"	HMDB0030819	Phenylpropanoids and polyketides	Coumarins and derivatives	Hydroxycoumarins	-	C09263	map01061	-	-	-	-	5281416	OC1=C(O)C=C2C=CC(=O)OC2=C1	ILEDWLMCKZNDJK-UHFFFAOYSA-N	4.9155e+07	5.7398e+07	4.80956e+07	8.29809e+07	4.30492e+07	4.20345e+07	7.71875e+07	5.37814e+07	5.94074e+07	5.40132e+07	0.656243	0.9092	-0.137331	Not Significant
Com_55_pos	Mequinol		P	C7H8O2	124.052	125.059	4.53215	[M+H]+	2.066	0.81	2	C18	Benzenoids	±½Àà»¯ºÏÎï	Phenols	·ÓÀà	Methoxyphenols	¼×Ñõ»ù·ÓÀà	"150-76-5"	HMDB0029696	Benzenoids	Phenols	Methoxyphenols	-	D04926	-	-	-	-	-	9015	COC1=CC=C(O)C=C1	NWVVVBRKAWDGAB-UHFFFAOYSA-N	9.6677e+07	1.02136e+08	8.72885e+07	1.06524e+08	7.9235e+07	8.55998e+07	9.60182e+07	9.87847e+07	9.81565e+07	8.99094e+07	0.228861	0.91598	-0.126612	Not Significant
Com_473_pos	Xanthone		P	C13H8O2	196.052	197.06	0.36005	[M+H]+	4.619	0.53	2	C18	Organoheterocyclic compounds	ÓÐ»úÔÓ»·»¯ºÏÎï	Benzopyrans	±½²¢ßÁà«Àà	1-benzopyrans	1-±½²¢ßÁà«	"90-47-1"	HMDB0259922	Organoheterocyclic compounds	Benzopyrans	1-benzopyrans	-	-	-	-	-	-	-	7020	O=C1C2=CC=CC=C2OC2=CC=CC=C12	JNELGWHKGNBSMD-UHFFFAOYSA-N	728895	632520	625530	3.72315e+06	1.02558e+06	881060	258086	759276	1.42752e+06	731002	0.408249	0.512077	-0.965568	Not Significant
Com_1637_pos	Ethyl oleate		P	C20H38O2	310.287	333.277	1.08517	[M+Na]+	8.451	0.57	2	C18	Lipids and lipid-like molecules	Ö¬ÖÊºÍÀàÖ¬·Ö×Ó	Fatty Acyls	Ö¬·¾õ£Àà	Fatty acid esters	Ö¬·¾Ëáõ¥	"111-62-6"	HMDB0034451	Lipids and lipid-like molecules	Fatty Acyls	Fatty acid esters	-	D04090	-	LMFA07010880	Fatty Acyls [FA]	Fatty esters [FA07]	Short fatty esters [FA0710]	5364430	CCCCCCCC\C=C\CCCCCCCC(=O)OCC	LVGKNOAMLMIIKO-VAWYXSNFSA-N	3.31552e+06	4.25407e+06	2.45774e+06	2.35293e+06	3.04825e+06	4.84143e+06	4.11641e+06	1.44853e+06	3.09507e+06	3.36366e+06	0.765259	1.08678	0.12006	Not Significant
Com_22_pos	2-Ethylbutyric acid		P	C6H12O2	116.084	117.091	1.07897	[M+H]+	0.766	0.76	2	C18	Lipids and lipid-like molecules	Ö¬ÖÊºÍÀàÖ¬·Ö×Ó	Fatty Acyls	Ö¬·¾õ£Àà	Fatty acids and conjugates	Ö¬·¾ËáºÍ½áºÏÎï	"88-09-5"	HMDB0031221	Lipids and lipid-like molecules	Fatty Acyls	Fatty acids and conjugates	-	-	-	LMFA01020077	Fatty Acyls [FA]	Fatty Acids and Conjugates [FA01]	Branched fatty acids [FA0102]	6915	CCC(CC)C(O)=O	OXQGTIUCKGYOAA-UHFFFAOYSA-N	2.24067e+07	2.62954e+07	2.5854e+07	2.1888e+07	2.86513e+07	2.50736e+07	2.69141e+07	2.19566e+07	2.4111e+07	2.56489e+07	0.433166	1.06378	0.0892043	Not Significant
Com_1375_pos	Vicine		P	C10H16N4O7	304.102	305.109	0.31292	[M+H]+	5.447	0.51	2	C18	Organic oxygen compounds	ÓÐ»úÑõ»¯ºÏÎï	Organooxygen compounds	ÓÐ»úÑõ»¯ºÏÎï	Carbohydrates and carbohydrate conjugates	Ì¼Ë®»¯ºÏÎïºÍÌ¼Ë®»¯ºÏÎï½áºÏÎï	"152-93-2"	HMDB0034073	Organic oxygen compounds	Organooxygen compounds	Carbohydrates and carbohydrate conjugates	-	C08437	-	-	-	-	-	261944	NC1=NC(O)=C(OC2OC(CO)C(O)C(O)C2O)C(N)=N1	KGNGTSCIQCLKEH-UHFFFAOYSA-N	1.12085e+06	722444	882181	758967	1.56901e+06	1.13002e+06	1.35857e+06	6.53663e+06	871110	2.64856e+06	0.221243	3.04044	1.60428	Not Significant
Com_2150_pos	Procyanidin A2		P	C30H24O12	576.127	599.117	1.04642	[M+Na]+	7.625	0.51	2	C18	Phenylpropanoids and polyketides	±½±ûËØÀàºÍ¾ÛÍªÀà	Flavonoids	»ÆÍªÀà»¯ºÏÎï	Biflavonoids and polyflavonoids	Ë«»ÆÍªºÍ¶à»ÆÍª	"41743-41-3"	HMDB0037655	Phenylpropanoids and polyketides	Flavonoids	Biflavonoids and polyflavonoids	-	C10237	-	-	-	-	-	124025	O[C@@H]1CC2=C(O[C@@H]1C1=CC=C(O)C(O)=C1)C1=C(O[C@@]3(OC4=C([C@H]1[C@H]3O)C(O)=CC(O)=C4)C1=CC(O)=C(O)C=C1)C=C2O	NSEWTSAADLNHNH-LSBOWGMISA-N	1.13942e+07	2.06731e+07	1.26016e+07	8.56935e+06	1.92408e+07	2.06017e+07	1.46712e+07	2.00518e+07	1.33095e+07	1.86414e+07	0.118366	1.4006	0.486048	Not Significant
Com_326_pos	N-Methyl-4-pyridone-3-carboxamide		P	C7H8N2O2	152.059	175.049	4.99219	[M+Na]+	5.502	0.63	2	C18	Organoheterocyclic compounds	ÓÐ»úÔÓ»·»¯ºÏÎï	Pyridines and derivatives	ßÁà¤¼°ÆäÑÜÉúÎï	Pyridinecarboxylic acids and derivatives	ßÁà¤ôÈËá¼°ÆäÑÜÉúÎï	"769-49-3"	HMDB0004194	Organoheterocyclic compounds	Pyridines and derivatives	Pyridinecarboxylic acids and derivatives	N1-Methyl-4-pyridone-5-carboxamide; N'-Methyl-4-pyridone-5-carboxamide; 1-Methyl-4-pyridone-3-carboximide	C05843	map00760;map01100	-	-	-	-	440810	CN1C=CC(=O)C(=C1)C(N)=O	KTLRWTOPTKGYQY-UHFFFAOYSA-N	243756	335410	354269	139048	592214	511468	607389	896501	268121	651893	0.00769246	2.43134	1.28175	Upregulated
Com_324_pos	Muscarine		P	C9H19NO2	173.142	174.149	3.03756	[M+H]+	5.669	0.66	2	C18	Organic oxygen compounds	ÓÐ»úÑõ»¯ºÏÎï	Organooxygen compounds	ÓÐ»úÑõ»¯ºÏÎï	Carbohydrates and carbohydrate conjugates	Ì¼Ë®»¯ºÏÎïºÍÌ¼Ë®»¯ºÏÎï½áºÏÎï	"24570-49-8"	HMDB0029936	Organic oxygen compounds	Organooxygen compounds	Carbohydrates and carbohydrate conjugates	-	-	-	-	-	-	-	5079496	CC1OC(C[N+](C)(C)C)CC1O	UQOFGTXDASPNLL-UHFFFAOYSA-N	2.59183e+06	3.68275e+06	5.59873e+06	3.71037e+06	5.23657e+06	1.55072e+06	3.23567e+06	1.62535e+06	3.89592e+06	2.91208e+06	0.392634	0.747469	-0.419915	Not Significant
Com_648_pos	Spathulenol		P	C15H24O	220.183	221.19	0.83727	[M+H]+	5.961	0.67	2	C18	Lipids and lipid-like molecules	Ö¬ÖÊºÍÀàÖ¬·Ö×Ó	Prenol lipids	ÒìÎìÏ©´¼Ö¬	Sesquiterpenoids	±¶°ëÝÆÀà	"6750-60-3"	HMDB0036420	Lipids and lipid-like molecules	Prenol lipids	Sesquiterpenoids	-	-	-	-	-	-	-	92231	[H][C@@]12CC[C@](C)(O)[C@@]1([H])[C@H]1[C@@H](CCC2=C)C1(C)C	FRMCCTDTYSRUBE-BGPZULBFSA-N	4.54918e+06	5.3096e+06	5.97464e+06	4.86918e+06	5.12285e+06	4.81515e+06	6.28801e+06	4.5507e+06	5.17565e+06	5.19418e+06	0.971167	1.00358	0.00515564	Not Significant
Com_449_pos	beta-Damascone		P	C13H20O	192.151	193.159	1.93279	[M+H]+	0.644	0.67	2	C18	Organic oxygen compounds	ÓÐ»úÑõ»¯ºÏÎï	Organooxygen compounds	ÓÐ»úÑõ»¯ºÏÎï	Carbonyl compounds	ôÊ»ù»¯ºÏÎï	"23726-91-2"	HMDB0032541	Organic oxygen compounds	Organooxygen compounds	Carbonyl compounds	-	-	-	-	-	-	-	5374527	C\C=C\C(=O)C1=C(C)CCCC1(C)C	BGTBFNDXYDYBEY-FNORWQNLSA-N	2.87438e+07	1.86741e+07	4.22826e+07	3.1082e+07	1.58743e+07	2.41247e+07	2.78492e+07	2.41838e+07	3.01956e+07	2.3008e+07	0.236635	0.761965	-0.392204	Not Significant
Com_4_pos	3-Amino-2-oxazolidinone		P	C3H6N2O2	102.043	103.05	0.10137	[M+H]+	5.027	0.57	2	C18	Organoheterocyclic compounds	ÓÐ»úÔÓ»·»¯ºÏÎï	Azolidines	ßòÍéÀà	Oxazolidines	¶ñßòÍéÀà	"80-65-9"	HMDB0060739	Organoheterocyclic compounds	Azolidines	Oxazolidines	-	-	-	-	-	-	-	65725	NN1CCOC1=O	KYCJNIUHWNJNCT-UHFFFAOYSA-N	9.14068e+06	7.27141e+06	1.10403e+07	9.69578e+06	7.62829e+06	9.61921e+06	5.25433e+06	7.92756e+06	9.28705e+06	7.60735e+06	0.208014	0.819136	-0.287826	Not Significant
Com_2094_pos	D-alpha-Tocopherylquinone		P	C29H50O3	446.376	469.365	0.64808	[M+Na]+	8.893	0.58	2	C18	Lipids and lipid-like molecules	Ö¬ÖÊºÍÀàÖ¬·Ö×Ó	Prenol lipids	ÒìÎìÏ©´¼Ö¬	Diterpenoids	¶þÝÆÀà	"7559-04-8"	HMDB0034408	Lipids and lipid-like molecules	Prenol lipids	Diterpenoids	-	-	-	-	-	-	-	24205	CC(C)CCCC(C)CCCC(C)CCCC(C)(O)CCC1=C(C)C(=O)C(C)=C(C)C1=O	LTVDFSLWFKLJDQ-UHFFFAOYSA-N	2.60875e+08	1.47771e+09	5.6478e+08	8.64231e+08	4.08576e+08	9.847e+07	2.09351e+08	1.02429e+08	7.91898e+08	2.04707e+08	0.072291	0.258501	-1.95176	Not Significant
Com_1214_pos	Alpha-N-Phenylacetyl-L-glutamine		P	C13H16N2O4	264.111	287.101	2.12148	[M+Na]+	2.01	0.53	2	C18	Organic acids and derivatives	ÓÐ»úËá¼°ÆäÑÜÉúÎï	Carboxylic acids and derivatives	ôÈËá¼°ÆäÑÜÉúÎï	Amino acids, peptides, and analogues	°±»ùËá¡¢ëÄºÍÀàËÆÎï	"28047-15-6"	HMDB0006344	Organic acids and derivatives	Carboxylic acids and derivatives	Amino acids, peptides, and analogues	Phenylacetylglutamine; alpha-N-Phenylacetyl-L-glutamine; N2-(2-Phenylacetyl)-L-glutamine	C04148	map00360	-	-	-	-	92258	NC(=O)CC[C@H](NC(=O)CC1=CC=CC=C1)C(O)=O	JFLIEFSWGNOPJJ-JTQLQIEISA-N	3.90465e+07	3.44119e+07	3.32971e+07	5.87544e+07	4.29118e+07	5.00684e+07	3.71572e+07	3.81579e+07	4.13775e+07	4.20738e+07	0.919612	1.01683	0.024077	Not Significant
Com_262_pos	Methylglutaric acid		P	C6H10O4	146.058	164.092	2.16211	[M+NH4]+	1.408	0.94	2	C18	Lipids and lipid-like molecules	Ö¬ÖÊºÍÀàÖ¬·Ö×Ó	Fatty Acyls	Ö¬·¾õ£Àà	Fatty acids and conjugates	Ö¬·¾ËáºÍ½áºÏÎï	"626-51-7"	HMDB0000752	Lipids and lipid-like molecules	Fatty Acyls	Fatty acids and conjugates	-	-	-	LMFA01170117	Fatty Acyls [FA]	Fatty Acids and Conjugates [FA01]	Dicarboxylic acids [FA0117]	12284	CC(CC(O)=O)CC(O)=O	XJMMNTGIMDZPMU-UHFFFAOYSA-N	1.85052e+07	1.73721e+07	1.48605e+07	2.24432e+07	4.15758e+07	3.98521e+07	4.13539e+07	3.80201e+07	1.82952e+07	4.02005e+07	1.75152e-05	2.19732	1.13574	Upregulated
Com_90_pos	Ketoleucine		P	C6H10O3	130.063	131.07	1.06777	[M+H]+	0.669	0.66	2	C18	Organic acids and derivatives	ÓÐ»úËá¼°ÆäÑÜÉúÎï	Keto acids and derivatives	ÍªËá¼°ÆäÑÜÉúÎï	Short-chain keto acids and derivatives	¶ÌÁ´ÍªËá¼°ÆäÑÜÉúÎï	"816-66-0"	HMDB0000695	Organic acids and derivatives	Keto acids and derivatives	Short-chain keto acids and derivatives	4-Methyl-2-oxopentanoate; 2-Oxoisocaproate	C00233	map00280;map00290;map00966;map01100;map01110;map01210;map01230	-	-	-	-	70	CC(C)CC(=O)C(O)=O	BKAJNAXTPSGJCU-UHFFFAOYSA-N	2.79029e+07	2.93351e+07	2.70008e+07	2.834e+07	1.91894e+07	2.89128e+07	2.88557e+07	2.79466e+07	2.81447e+07	2.62261e+07	0.455484	0.931831	-0.10186	Not Significant
Com_266_pos	2-Hydroxycinnamic acid		P	C9H8O3	164.047	165.055	0.97827	[M+H]+	2.519	0.93	2	C18	Phenylpropanoids and polyketides	±½±ûËØÀàºÍ¾ÛÍªÀà	Cinnamic acids and derivatives	Èâ¹ðËá¼°ÆäÑÜÉúÎï	Hydroxycinnamic acids and derivatives	ôÇ»ùÈâ¹ðËá¼°ÆäÑÜÉúÎï	"614-60-8"	HMDB0002641	Phenylpropanoids and polyketides	Cinnamic acids and derivatives	Hydroxycinnamic acids and derivatives	trans-2-Hydroxycinnamate; trans-2-Hydroxycinnamic acid; 2-Hydroxycinnamate; 2-Coumaric acid; o-Coumaric acid; 2-Coumarate	C01772	map00360;map00940;map01110;map01120	-	-	-	-	637540	OC(=O)\C=C\C1=C(O)C=CC=C1	PMOWTIHVNWZYFI-AATRIKPKSA-N	3.38431e+09	3.323e+09	3.62611e+09	3.57468e+09	3.37952e+09	3.739e+09	3.1824e+09	3.4487e+09	3.47703e+09	3.43741e+09	0.781364	0.988605	-0.0165342	Not Significant
Com_173_pos	4-Hydroxycinnamic acid		P	C9H8O3	164.047	147.044	0.87184	[M+H-H2O]+	2.518	0.94	2	C18	Phenylpropanoids and polyketides	±½±ûËØÀàºÍ¾ÛÍªÀà	Cinnamic acids and derivatives	Èâ¹ðËá¼°ÆäÑÜÉúÎï	Hydroxycinnamic acids and derivatives	ôÇ»ùÈâ¹ðËá¼°ÆäÑÜÉúÎï	"501-98-4"	HMDB0002035	Phenylpropanoids and polyketides	Cinnamic acids and derivatives	Hydroxycinnamic acids and derivatives	4-Coumarate; p-Coumaric acid; trans-4-Hydroxycinnamate; trans-p-Hydroxycinnamate; 4-Hydroxycinnamic acid; 4-Hydroxycinnamate	C00811	map00130;map00350;map00360;map00940;map00950;map01061;map01100;map01110;map01220	-	-	-	-	637542	OC(=O)\C=C\C1=CC=C(O)C=C1	NGSWKAQJJWESNS-ZZXKWVIFSA-N	8.13341e+08	8.08261e+08	8.74423e+08	8.53767e+08	8.06821e+08	9.12378e+08	7.67769e+08	8.32444e+08	8.37448e+08	8.29853e+08	0.832965	0.99093	-0.0131445	Not Significant
Com_38_pos	3-Hydroxybenzoic acid		P	C7H6O3	138.032	121.028	0.07543	[M+H-H2O]+	1.408	0.74	2	C18	Benzenoids	±½Àà»¯ºÏÎï	Benzene and substituted derivatives	±½¼°ÆäÈ¡´úÑÜÉúÎï	Benzoic acids and derivatives	±½¼×Ëá¼°ÆäÑÜÉúÎï	"99-06-9"	HMDB0002466	Benzenoids	Benzene and substituted derivatives	Benzoic acids and derivatives	3-Hydroxybenzoate; 3-Hydroxybenzoic acid; m-Hydroxybenzoic acid	C00587	map00362;map00400;map00623;map00624;map01120;map01220	-	-	-	-	7420	OC(=O)C1=CC(O)=CC=C1	IJFXRHURBJZNAO-UHFFFAOYSA-N	3.68964e+07	3.74153e+07	2.07372e+07	3.52502e+07	2.66762e+07	2.30676e+07	2.63979e+07	2.19608e+07	3.25748e+07	2.45256e+07	0.100215	0.752903	-0.409464	Not Significant
Com_191_pos	3,4-Dihydroxybenzeneacetic acid		P	C8H8O4	168.042	151.039	0.07763	[M+H-H2O]+	1.403	0.89	2	C18	Benzenoids	±½Àà»¯ºÏÎï	Phenols	·ÓÀà	Benzenediols	±½¶þ´¼Àà	"102-32-9"	HMDB0001336	Benzenoids	Phenols	Benzenediols	3,4-Dihydroxyphenylacetate; 3,4-Dihydroxyphenylacetic acid; Homoprotocatechuate	C01161	map00350;map01100;map01120;map01220;map04728;map05030;map05031;map05034	-	-	-	-	547	OC(=O)CC1=CC(O)=C(O)C=C1	CFFZDZCDUFSOFZ-UHFFFAOYSA-N	1.29116e+07	1.19362e+07	6.71988e+06	1.19195e+07	6.84943e+06	2.15136e+06	8.90592e+06	7.2334e+06	1.08718e+07	6.28503e+06	0.0632831	0.578104	-0.7906	Not Significant
Com_297_pos	butyrylglycine		P	C6H11NO3	145.074	168.063	2.04562	[M+Na]+	1.246	0.82	2	C18	Organic acids and derivatives	ÓÐ»úËá¼°ÆäÑÜÉúÎï	Carboxylic acids and derivatives	ôÈËá¼°ÆäÑÜÉúÎï	Amino acids, peptides, and analogues	°±»ùËá¡¢ëÄºÍÀàËÆÎï	"20208-73-5"	HMDB0000808	Organic acids and derivatives	Carboxylic acids and derivatives	Amino acids, peptides, and analogues	-	-	-	-	-	-	-	88412	CCCC(=O)NCC(O)=O	WPSSBBPLVMTKRN-UHFFFAOYSA-N	619191	912481	789611	356722	541548	286791	370319	783739	669501	495599	0.326664	0.740252	-0.433912	Not Significant
Com_762_pos	N-acetylcitrulline		P	C8H15N3O4	217.106	235.139	4.18281	[M+NH4]+	6.219	0.62	2	C18	Organic acids and derivatives	ÓÐ»úËá¼°ÆäÑÜÉúÎï	Carboxylic acids and derivatives	ôÈËá¼°ÆäÑÜÉúÎï	Amino acids, peptides, and analogues	°±»ùËá¡¢ëÄºÍÀàËÆÎï	"33965-42-3"	HMDB0000856	Organic acids and derivatives	Carboxylic acids and derivatives	Amino acids, peptides, and analogues	N-Acetyl-L-citrulline	C15532	map00220;map01100	-	-	-	-	656979	CC(=O)N[C@@H](CCCNC(N)=O)C(O)=O	WMQMIOYQXNRROC-LURJTMIESA-N	5.70755e+06	4.1099e+06	3.54093e+06	9.21782e+06	6.14348e+06	3.43179e+06	4.87448e+06	3.3603e+06	5.64405e+06	4.45251e+06	0.439131	0.788886	-0.342111	Not Significant
Com_230_pos	N-Carbamoyl-aspartic acid		P	C5H8N2O5	176.043	159.039	3.63017	[M+H-H2O]+	5.996	0.63	2	C18	Organic acids and derivatives	ÓÐ»úËá¼°ÆäÑÜÉúÎï	Carboxylic acids and derivatives	ôÈËá¼°ÆäÑÜÉúÎï	Amino acids, peptides, and analogues	°±»ùËá¡¢ëÄºÍÀàËÆÎï	"13184-27-5"	HMDB0000828	Organic acids and derivatives	Carboxylic acids and derivatives	Amino acids, peptides, and analogues	N-Carbamoyl-L-aspartate	C00438	map00240;map00250;map01100	-	-	-	-	93072	NC(=O)N[C@@H](CC(O)=O)C(O)=O	HLKXYZVTANABHZ-REOHCLBHSA-N	8.9922e+06	826342	861595	9.45214e+06	525857	634940	838915	3.53978e+06	5.03307e+06	1.38487e+06	0.198719	0.275155	-1.86168	Not Significant
Com_1449_pos	Ophthalmic acid		P	C11H19N3O6	289.127	312.118	3.17425	[M+Na]+	4.787	0.56	2	C18	Organic acids and derivatives	ÓÐ»úËá¼°ÆäÑÜÉúÎï	Carboxylic acids and derivatives	ôÈËá¼°ÆäÑÜÉúÎï	Amino acids, peptides, and analogues	°±»ùËá¡¢ëÄºÍÀàËÆÎï	"495-27-2"	HMDB0005765	Organic acids and derivatives	Carboxylic acids and derivatives	Amino acids, peptides, and analogues	Ophthalmate; gamma-L-Glutamyl-L-2-aminobutyrylglycine	C21016	map00270;map01100	-	-	-	-	7018721	CC[C@H](NC(=O)CC[C@H](N)C(O)=O)C(=O)NCC(O)=O	JCMUOFQHZLPHQP-BQBZGAKWSA-N	1.43838e+06	1.01314e+06	387490	630282	846846	3.05251e+06	1.57236e+06	2.09824e+06	867324	1.89249e+06	0.0950535	2.18199	1.12564	Not Significant
Com_364_pos	Caffeate		P	C9H8O4	180.042	181.05	0.69776	[M+H]+	7.565	0.87	2	C18	Phenylpropanoids and polyketides	±½±ûËØÀàºÍ¾ÛÍªÀà	Cinnamic acids and derivatives	Èâ¹ðËá¼°ÆäÑÜÉúÎï	Hydroxycinnamic acids and derivatives	ôÇ»ùÈâ¹ðËá¼°ÆäÑÜÉúÎï	"501-16-6"	HMDB0001964	Phenylpropanoids and polyketides	Cinnamic acids and derivatives	Hydroxycinnamic acids and derivatives	Caffeate; Caffeic acid; 3,4-Dihydroxy-trans-cinnamate; trans-Caffeate; (2E)-3-(3,4-Dihydroxyphenyl)prop-2-enoate	C01197	map00940;map01061;map01100;map01110;map01220	-	-	-	-	689043	OC(=O)\C=C\C1=CC(O)=C(O)C=C1	QAIPRVGONGVQAS-DUXPYHPUSA-N	7.26989e+07	7.57479e+07	8.05825e+07	8.86598e+07	7.88185e+07	8.08982e+07	7.62786e+07	7.0921e+07	7.94223e+07	7.67291e+07	0.534985	0.96609	-0.0497707	Not Significant
Com_842_pos	2'-Deoxycytidine		P	C9H13N3O4	227.091	245.123	4.20567	[M+NH4]+	5.942	0.68	2	C18	Nucleosides, nucleotides, and analogues	ºËÜÕ¡¢ºËÜÕËáºÍÀàËÆÎï	Pyrimidine nucleosides	à×à¤ºËÜÕ	Pyrimidine 2'-deoxyribonucleosides	à×à¤2'-ÍÑÑõºËÌÇºËÜÕ	"951-77-9"	HMDB0000014	Nucleosides, nucleotides, and analogues	Pyrimidine nucleosides	Pyrimidine 2'-deoxyribonucleosides	Deoxycytidine; 2'-Deoxycytidine	C00881	map00240	-	-	-	-	13711	NC1=NC(=O)N(C=C1)[C@H]1C[C@H](O)[C@@H](CO)O1	CKTSBUTUHBMZGZ-SHYZEUOFSA-N	604137	567981	823132	754735	1.63002e+06	747968	1.31818e+06	208890	687496	976265	0.401731	1.42003	0.505921	Not Significant
Com_49_pos	4-Hydroxybenzaldehyde		P	C7H6O2	122.037	123.044	0.74808	[M+H]+	2.518	0.84	2	C18	Organic oxygen compounds	ÓÐ»úÑõ»¯ºÏÎï	Organooxygen compounds	ÓÐ»úÑõ»¯ºÏÎï	Carbonyl compounds	ôÊ»ù»¯ºÏÎï	"123-08-0"	HMDB0011718	Organic oxygen compounds	Organooxygen compounds	Carbonyl compounds	4-Hydroxybenzaldehyde; p-Hydroxybenzaldehyde	C00633	map00363;map00623;map00627;map01061;map01100;map01120	-	-	-	-	126	OC1=CC=C(C=O)C=C1	RGHHSNMVTDWUBI-UHFFFAOYSA-N	1.68447e+09	1.68755e+09	1.8453e+09	1.8187e+09	1.70255e+09	1.88457e+09	1.60321e+09	1.72887e+09	1.759e+09	1.7298e+09	0.699495	0.983396	-0.0241551	Not Significant
Com_298_pos	2,2-Dimethylsuccinic acid		P	C6H10O4	146.058	169.047	1.80686	[M+Na]+	1.246	0.75	2	C18	Lipids and lipid-like molecules	Ö¬ÖÊºÍÀàÖ¬·Ö×Ó	Fatty Acyls	Ö¬·¾õ£Àà	Fatty acids and conjugates	Ö¬·¾ËáºÍ½áºÏÎï	"597-43-3"	HMDB0002074	Lipids and lipid-like molecules	Fatty Acyls	Fatty acids and conjugates	-	-	-	LMFA01170080	Fatty Acyls [FA]	Fatty Acids and Conjugates [FA01]	Dicarboxylic acids [FA0117]	11701	CC(C)(CC(O)=O)C(O)=O	GOHPTLYPQCTZSE-UHFFFAOYSA-N	1.29819e+06	1.69954e+06	166240	1.02444e+06	2.21711e+06	1.53979e+06	1.48134e+06	1.9185e+06	1.0471e+06	1.78918e+06	0.0900907	1.7087	0.772901	Not Significant
Com_484_pos	D-Glucurono-6,3-lactone		P	C6H8O6	176.032	199.022	3.7209	[M+Na]+	5.635	0.83	2	C18	Organoheterocyclic compounds	ÓÐ»úÔÓ»·»¯ºÏÎï	Furofurans	Ë«ËÄÇâß»à«Àà	Isosorbides	ÒìÉ½Àæ´¼	"32449-92-6"	HMDB0006355	Organoheterocyclic compounds	Furofurans	Isosorbides	D-Glucuronolactone; Glucurone; D-Glucurono-3,6-lactone; D-Glucurone	C02670	map00053;map01100	-	-	-	-	2724333	O[C@@H]1O[C@@H]2[C@@H](O)C(=O)O[C@@H]2[C@H]1O	OGLCQHRZUSEXNB-WHDMSYDLSA-N	1.48677e+06	1.0398e+06	2.4356e+06	852701	1.54061e+06	1.13977e+06	1.72935e+06	596193	1.45372e+06	1.25148e+06	0.657049	0.86088	-0.216115	Not Significant
Com_1288_pos	5-Methoxyuridine		P	C10H14N2O7	274.08	297.07	1.19218	[M+Na]+	1.32	0.7	2	C18	Nucleosides, nucleotides, and analogues	ºËÜÕ¡¢ºËÜÕËáºÍÀàËÆÎï	Pyrimidine nucleosides	à×à¤ºËÜÕ	-	-	"35542-01-9"	-	-	-	-	-	-	-	-	-	-	-	1265899	COC1=CN(C(=O)NC1=O)C2C(C(C(O2)CO)O)O	ZXIATBNUWJBBGT-JXOAFFINSA-N	6.93812e+07	5.794e+07	3.5727e+07	1.47541e+07	8.8957e+06	5.85319e+07	5.56506e+07	3.80167e+07	4.44506e+07	4.02737e+07	0.810131	0.906033	-0.142364	Not Significant
Com_122_pos	2-Amino-5-hydroxybenzoic acid		P	C7H7NO3	153.043	136.04	3.05183	[M+H-H2O]+	5.16	0.77	2	C18	Benzenoids	±½Àà»¯ºÏÎï	Benzene and substituted derivatives	±½¼°ÆäÈ¡´úÑÜÉúÎï	Benzoic acids and derivatives	±½¼×Ëá¼°ÆäÑÜÉúÎï	"394-31-0"	-	-	-	-	-	-	-	-	-	-	-	164592	C1=CC(=C(C=C1O)C(=O)O)N	HYNQTSZBTIOFKH-UHFFFAOYSA-N	6.57205e+06	4.84962e+06	3.6011e+07	6.91713e+06	1.97293e+06	4.02629e+06	3.81912e+06	5.28154e+06	1.35875e+07	3.77497e+06	0.239706	0.277827	-1.84774	Not Significant
Com_323_pos	2-Phenylglycine		P	C8H9NO2	151.063	174.053	1.41654	[M+Na]+	5.877	0.88	2	C18	Organic acids and derivatives	ÓÐ»úËá¼°ÆäÑÜÉúÎï	Carboxylic acids and derivatives	ôÈËá¼°ÆäÑÜÉúÎï	Amino acids, peptides, and analogues	°±»ùËá¡¢ëÄºÍÀàËÆÎï	"2935-35-5"	HMDB0002210	Organic acids and derivatives	Carboxylic acids and derivatives	Amino acids, peptides, and analogues	-	C18623	-	-	-	-	-	3866	NC(C(O)=O)C1=CC=CC=C1	ZGUNAGUHMKGQNY-UHFFFAOYSA-N	530810	789340	925033	406222	991143	727950	567065	460282	662851	686610	0.890436	1.03584	0.0508059	Not Significant
Com_849_pos	N-Acetyl-L-tyrosine		P	C11H13NO4	223.084	246.074	1.65805	[M+Na]+	2.24	0.61	2	C18	Organic acids and derivatives	ÓÐ»úËá¼°ÆäÑÜÉúÎï	Carboxylic acids and derivatives	ôÈËá¼°ÆäÑÜÉúÎï	Amino acids, peptides, and analogues	°±»ùËá¡¢ëÄºÍÀàËÆÎï	"537-55-3"	HMDB0000866	Organic acids and derivatives	Carboxylic acids and derivatives	Amino acids, peptides, and analogues	-	C01657	-	-	-	-	-	68310	CC(=O)N[C@@H](CC1=CC=C(O)C=C1)C(O)=O	CAHKINHBCWCHCF-JTQLQIEISA-N	1.21609e+06	2.0542e+06	2.12497e+06	1.67477e+06	6.60027e+06	4.0399e+06	4.58155e+06	1.69609e+06	1.76751e+06	4.22945e+06	0.0539427	2.39289	1.25876	Not Significant
Com_897_pos	Ethyl laurate		P	C14H28O2	228.209	251.199	3.63098	[M+Na]+	6.884	0.68	2	C18	Lipids and lipid-like molecules	Ö¬ÖÊºÍÀàÖ¬·Ö×Ó	Fatty Acyls	Ö¬·¾õ£Àà	Fatty acid esters	Ö¬·¾Ëáõ¥	"106-33-2"	HMDB0033788	Lipids and lipid-like molecules	Fatty Acyls	Fatty acid esters	-	-	-	LMFA07010464	Fatty Acyls [FA]	Fatty esters [FA07]	Short fatty esters [FA0710]	7800	CCCCCCCCCCCC(=O)OCC	MMXKVMNBHPAILY-UHFFFAOYSA-N	5.07263e+06	5.16418e+06	4.76022e+06	5.47096e+06	5.63989e+06	4.93786e+06	5.58973e+06	5.35721e+06	5.117e+06	5.38117e+06	0.268868	1.05163	0.0726225	Not Significant
Com_2161_pos	N-PALMITOYL-D-SPHINGOMYELIN		P	C39H79N2O6P	702.568	703.575	0.69549	[M+H]+	0.546	0.91	2	C18	Lipids and lipid-like molecules	Ö¬ÖÊºÍÀàÖ¬·Ö×Ó	Sphingolipids	ÇÊÖ¬Àà	Phosphosphingolipids	Á×Ö¬ÇÊÖ¬	"6254-89-3"	HMDB0010169	Lipids and lipid-like molecules	Sphingolipids	Phosphosphingolipids	-	-	-	LMSP03010003	Sphingolipids [SP]	Phosphosphingolipids [SP03]	Ceramide phosphocholines (sphingomyelins) [SP0301]	9939941	CCCCCCCCCCCCCCCC(=O)NC(COP(=O)(O)OCC[N+](C)(C)C)C(C=CCCCCCCCCCCCCC)O	RWKUXQNLWDTSLO-GWQJGLRPSA-O	6.13608e+06	6.21914e+06	818555	4.9058e+06	4.70709e+06	5.4151e+06	5.72614e+06	5.19357e+06	4.51989e+06	5.26047e+06	0.58613	1.16385	0.218904	Not Significant
Com_44_pos	Isophorone		P	C9H14O	138.104	121.101	0.61416	[M+H-H2O]+	9.806	0.51	2	C18	Organic oxygen compounds	ÓÐ»úÑõ»¯ºÏÎï	Organooxygen compounds	ÓÐ»úÑõ»¯ºÏÎï	Carbonyl compounds	ôÊ»ù»¯ºÏÎï	"78-59-1"	HMDB0031195	Organic oxygen compounds	Organooxygen compounds	Carbonyl compounds	-	C14743	-	-	-	-	-	6544	CC1=CC(=O)CC(C1)(C)C	HJOVHMDZYOCNQW-UHFFFAOYSA-N	2.23602e+08	1.26199e+08	2.1688e+08	1.27964e+08	1.90249e+08	2.20054e+08	2.24984e+08	1.20423e+08	1.73661e+08	1.88927e+08	0.68738	1.08791	0.121555	Not Significant
Com_750_pos	Methyldopa		P	C10H13NO4	211.084	234.074	2.61141	[M+Na]+	5.745	0.66	2	C18	Phenylpropanoids and polyketides	±½±ûËØÀàºÍ¾ÛÍªÀà	Phenylpropanoic acids	±½±ûËáÀà	-	-	"555-30-6"	HMDB0011754	Phenylpropanoids and polyketides	Phenylpropanoic acids	-	-	C07194	-	-	-	-	-	38853	CC(CC1=CC(=C(C=C1)O)O)(C(=O)O)N	CJCSPKMFHVPWAR-JTQLQIEISA-N	6.32044e+06	6.09417e+06	6.55048e+06	4.81811e+06	7.6326e+06	6.35834e+06	7.09123e+06	8.25308e+06	5.9458e+06	7.33381e+06	0.0474953	1.23344	0.302693	Not Significant
Com_1612_pos	O-Arachidonoyl ethanolamine		P	C22H37NO2	347.282	330.279	0.32792	[M+H-H2O]+	7.084	0.6	2	C18	Lipids and lipid-like molecules	Ö¬ÖÊºÍÀàÖ¬·Ö×Ó	Fatty Acyls	Ö¬·¾õ£Àà	Fatty acid esters	Ö¬·¾Ëáõ¥	"287937-12-6"	HMDB0013655	Lipids and lipid-like molecules	Fatty Acyls	Fatty acid esters	-	-	-	LMFA00000014	Fatty Acyls [FA]	Other Fatty Acyls [FA00]	_	5712057	CCCCCC=CCC=CCC=CCC=CCCCC(=O)OCCN	DLHLOYYQQGSXCC-DOFZRALJSA-N	2.73764e+07	2.41409e+07	1.64864e+07	2.4117e+07	367814	2.98693e+06	4.14402e+06	2.01163e+07	2.30302e+07	6.90376e+06	0.0185525	0.29977	-1.73807	Downregulated
Com_1947_pos	Estradiol Benzoate		P	C25H28O3	376.204	399.192	2.19211	[M+Na]+	6.39	0.8	2	C18	Lipids and lipid-like molecules	Ö¬ÖÊºÍÀàÖ¬·Ö×Ó	Steroids and steroid derivatives	Àà¹Ì´¼ºÍÀà¹Ì´¼ÑÜÉúÎï	Estrane steroids	´Æ¼¤ËØÀà¹Ì´¼	"50-50-0"	-	-	-	-	-	D01953	-	-	-	-	-	222757	CC12CCC3C(C1CCC2O)CCC4=C3C=CC(=C4)OC(=O)C5=CC=CC=C5	UYIFTLBWAOGQBI-BZDYCCQFSA-N	1.34287e+09	9.01795e+08	5.65825e+08	2.40308e+08	4.88594e+07	3.3081e+08	1.16844e+08	7.50173e+08	7.62699e+08	3.11672e+08	0.163247	0.408643	-1.29109	Not Significant
Com_1906_pos	Ip7G		P	C16H23N5O5	365.17	383.204	1.52484	[M+NH4]+	7.585	0.5	2	C18	Organic oxygen compounds	ÓÐ»úÑõ»¯ºÏÎï	Organooxygen compounds	ÓÐ»úÑõ»¯ºÏÎï	Carbohydrates and carbohydrate conjugates	Ì¼Ë®»¯ºÏÎïºÍÌ¼Ë®»¯ºÏÎï½áºÏÎï	"59384-58-6"	-	-	-	-	-	-	-	-	-	-	-	330023	CC(=CCNC1=NC=NC2=C1N(C=N2)C3C(C(C(C(O3)CO)O)O)O)C	ORUWKZNXHJIZKV-UHFFFAOYSA-N	6.83539e+07	1.49601e+07	1.52986e+07	1.91511e+07	6.63901e+07	3.65505e+07	1.876e+07	1.71214e+07	2.94409e+07	3.47055e+07	0.771448	1.17882	0.237342	Not Significant
Com_1609_pos	AMP		P	C10H14N5O7P	347.063	330.06	0.84159	[M+H-H2O]+	3.641	0.87	2	C18	Nucleosides, nucleotides, and analogues	ºËÜÕ¡¢ºËÜÕËáºÍÀàËÆÎï	Purine nucleotides	àÑßÊºËÜÕËá	Purine ribonucleotides	àÑßÊºËÌÇºËÜÕËá	"61-19-8"	HMDB0011617	Organic oxygen compounds	Organooxygen compounds	Carbohydrates and carbohydrate conjugates	AMP; Adenosine 5'-monophosphate; Adenylic acid; Adenylate; 5'-AMP; 5'-Adenylic acid; 5'-Adenosine monophosphate; Adenosine 5'-phosphate	C00020	map00230;map00908;map01060;map01065;map01070;map01100;map01110;map01130;map01523;map04022;map04024;map04068;map04150;map04151;map04152;map04211;map04740;map04742;map04923;map04924	-	-	-	-	6083	C1=NC(=C2C(=N1)N(C=N2)C3C(C(C(O3)COP(=O)(O)O)O)O)N	UDMBCSSLTHHNCD-KQYNXXCUSA-N	1.78571e+07	2.17564e+07	1.72813e+07	1.67652e+07	2.21836e+07	4.37071e+07	3.20865e+07	2.71875e+07	1.8415e+07	3.12912e+07	0.0349087	1.69922	0.764876	Not Significant
Com_1236_pos	Piromidic Acid		P	C14H16N4O3	288.122	289.13	1.06961	[M+H]+	5.771	0.55	2	C18	Organoheterocyclic compounds	ÓÐ»úÔÓ»·»¯ºÏÎï	Pyridopyrimidines	ßÁà¤²¢à×à¤Àà	Pyrido[2,3-d]pyrimidines	ßÁà¤²¢[2,3-d]à×à¤	"19562-30-2"	HMDB0256609	Organoheterocyclic compounds	Pyridopyrimidines	Pyrido[2,3-d]pyrimidines	-	D01431	-	-	-	-	-	4855	CCN1C=C(C(=O)C2=CN=C(N=C21)N3CCCC3)C(=O)O	RCIMBBZXSXFZBV-UHFFFAOYSA-N	1.2298e+06	1.29412e+06	849641	1.26739e+06	779692	756695	1.28061e+06	1.38431e+06	1.16024e+06	1.05033e+06	0.592804	0.905267	-0.143584	Not Significant
Com_65_pos	Melamine		P	C3H6N6	126.065	127.073	4.00557	[M+H]+	4.763	0.69	2	C18	Organoheterocyclic compounds	ÓÐ»úÔÓ»·»¯ºÏÎï	Triazines	ÈýàºÀà	1,3,5-triazines	1,3,5-ÈýàºÀà	"108-78-1"	HMDB0041922	Organoheterocyclic compounds	Triazines	1,3,5-triazines	-	C08737	map00791;map01120	-	-	-	-	7955	C1(=NC(=NC(=N1)N)N)N	JDSHMPZPIAZGSV-UHFFFAOYSA-N	1.31907e+06	2.09362e+06	2.05389e+06	1.47096e+06	2.35316e+06	1.45194e+06	2.62089e+06	1.66304e+06	1.73439e+06	2.02225e+06	0.430899	1.16598	0.221539	Not Significant
Com_1856_pos	Cholesterol		P	C27H46O	386.355	369.352	0.11161	[M+H-H2O]+	11.3	0.99	2	C18	Lipids and lipid-like molecules	Ö¬ÖÊºÍÀàÖ¬·Ö×Ó	Steroids and steroid derivatives	Àà¹Ì´¼ºÍÀà¹Ì´¼ÑÜÉúÎï	Cholestane steroids	µ¨çÞÍéÀà¹Ì´¼	"57-88-5"	HMDB0000067	Lipids and lipid-like molecules	Steroids and steroid derivatives	Cholestane steroids	Cholesterol; Cholest-5-en-3beta-ol	C00187	map00100;map00120;map00140;map00981;map00984;map01066;map01100;map01120;map04913;map04925;map04927;map04934;map04975;map04976;map04977;map04979;map05200;map05217	LMST01010001	Sterol Lipids [ST]	Sterols [ST01]	Cholesterol and derivatives [ST0101]	5997	CC(C)CCCC(C)C1CCC2C1(CCC3C2CC=C4C3(CCC(C4)O)C)C	HVYWMOMLDIMFJA-DPAQBDIFSA-N	3.86601e+08	4.85301e+08	3.97613e+08	3.36808e+08	4.3142e+08	3.44357e+08	4.07174e+08	3.27681e+08	4.01581e+08	3.77658e+08	0.567842	0.940428	-0.0886103	Not Significant
Com_2171_pos	PAPC		P	C44H80NO8P	781.562	782.57	0.14614	[M+H]+	10.526	0.95	2	C18	Lipids and lipid-like molecules	Ö¬ÖÊºÍÀàÖ¬·Ö×Ó	Glycerophospholipids	¸ÊÓÍÁ×Ö¬	Glycerophosphocholines	¸ÊÓÍÁ×Ëáµ¨¼î	"35418-58-7"	-	-	-	-	-	-	-	-	-	-	-	5283486	CCCCCCCCCCCCCCCC(=O)OCC(COP(=O)(O)OCC[N+](C)(C)C)OC(=O)CCCC=CCC=CCC=CCC=CCCCCC	IIZPXYDJLKNOIY-JXPKJXOSSA-O	3.03451e+09	3.07302e+09	3.90645e+09	4.02835e+09	3.7475e+09	4.41975e+09	2.28254e+09	3.57241e+09	3.51058e+09	3.50555e+09	0.992582	0.998566	-0.00206995	Not Significant
Com_1327_pos	Gossypetin		P	C15H10O8	318.038	301.034	0.17951	[M+H-H2O]+	1.771	0.54	2	C18	Phenylpropanoids and polyketides	±½±ûËØÀàºÍ¾ÛÍªÀà	Flavonoids	»ÆÍªÀà»¯ºÏÎï	Flavones	»ÆÍªÀà	"489-35-0"	-	-	-	-	-	C04109	-	LMPK12113231	Polyketides [PK]	Flavonoids [PK12]	Flavones and Flavonols [PK1211]	5280647	C1=CC(=C(C=C1C2=C(C(=O)C3=C(O2)C(=C(C=C3O)O)O)O)O)O	YRRAGUMVDQQZIY-UHFFFAOYSA-N	1.39077e+06	2.56622e+06	7.46641e+06	3.84359e+06	8.31633e+06	2.78065e+06	4.16106e+06	2.42489e+06	3.81675e+06	4.42073e+06	0.759647	1.15825	0.211941	Not Significant
Com_1209_pos	Gemcitabine		P	C9H11F2N3O4	263.072	286.061	0.99099	[M+Na]+	5.381	0.84	2	C18	Nucleosides, nucleotides, and analogues	ºËÜÕ¡¢ºËÜÕËáºÍÀàËÆÎï	Pyrimidine nucleosides	à×à¤ºËÜÕ	Pyrimidine 2'-deoxyribonucleosides	à×à¤2'-ÍÑÑõºËÌÇºËÜÕ	"95058-81-4"	HMDB0014584	Nucleosides, nucleotides, and analogues	Pyrimidine nucleosides	Pyrimidine 2'-deoxyribonucleosides	-	C07650	-	-	-	-	-	60750	C1=CN(C(=O)N=C1N)C2C(C(C(O2)CO)O)(F)F	SDUQYLNIPVEERB-QPPQHZFASA-N	7.57092e+06	7.47936e+06	6.02585e+06	5.07639e+06	6.91918e+06	5.24088e+06	6.83398e+06	7.83149e+06	6.53813e+06	6.70638e+06	0.841861	1.02573	0.0366567	Not Significant
Com_5261_pos	Tetraethylene glycol monododecyl ether		P	C20H42O5	362.303	363.31	1.29669	[M+H]+	9.048	0.56	2	C18	Organic oxygen compounds	ÓÐ»úÑõ»¯ºÏÎï	Organooxygen compounds	ÓÐ»úÑõ»¯ºÏÎï	Ethers	ÃÑÀà	"-"	HMDB0246913	Organic oxygen compounds	Organooxygen compounds	Ethers	-	-	-	-	-	-	-	78933	CCCCCCCCCCCCOCCOCCOCCOCCO	WPMWEFXCIYCJSA-UHFFFAOYSA-N	8.65152e+06	2.83285e+06	6.22861e+07	7.61837e+07	2.75193e+06	3.5498e+06	7.81869e+06	4.38181e+06	3.74885e+07	4.62556e+06	0.127993	0.123386	-3.01875	Not Significant
Com_5530_pos	Levocetirizine		P	C21H25ClN2O3	388.155	389.163	1.51787	[M+H]+	6.181	0.59	2	C18	Benzenoids	±½Àà»¯ºÏÎï	Benzene and substituted derivatives	±½¼°ÆäÈ¡´úÑÜÉúÎï	Diphenylmethanes	¶þ±½¼×Íé	"130018-77-8"	HMDB0240226	Benzenoids	Benzene and substituted derivatives	Diphenylmethanes	-	-	-	-	-	-	-	-	OC(=O)COCCN1CCN(CC1)[C@H](C1=CC=CC=C1)C1=CC=C(Cl)C=C1	ZKLPARSLTMPFCP-OAQYLSRUSA-N	2.11945e+06	766574	586758	2.46078e+06	1.4531e+06	1.9698e+06	63492.7	1.67044e+06	1.48339e+06	1.28921e+06	0.769554	0.869095	-0.202414	Not Significant
Com_5301_pos	TRI-P-CRESYL PHOSPHATE		P	C21H21O4P	368.118	369.125	0.96044	[M+H]+	1.216	0.5	2	C18	Organic acids and derivatives	ÓÐ»úËá¼°ÆäÑÜÉúÎï	Organic phosphoric acids and derivatives	ÓÐ»úÁ×Ëá¼°ÆäÑÜÉúÎï	Phosphate esters	Á×Ëáõ¥Àà	"-"	HMDB0259136	Organic acids and derivatives	Organic phosphoric acids and derivatives	Phosphate esters	-	-	-	-	-	-	-	-	CC1=CC=C(OP(=O)(OC2=CC=C(C)C=C2)OC2=CC=C(C)C=C2)C=C1	BOSMZFBHAYFUBJ-UHFFFAOYSA-N	2.02215e+06	2.53035e+06	1.50615e+06	1.24111e+06	3.58157e+06	2.64221e+06	3.60455e+06	3.58533e+06	1.82494e+06	3.35341e+06	0.00623457	1.83755	0.877781	Not Significant
Com_2749_pos	3,3'-Thiobispropanoic acid		P	C6H10O4S	178.03	179.037	2.89339	[M+H]+	0.527	0.53	2	C18	Organic acids and derivatives	ÓÐ»úËá¼°ÆäÑÜÉúÎï	Carboxylic acids and derivatives	ôÈËá¼°ÆäÑÜÉúÎï	Dicarboxylic acids and derivatives	¶þÔªËá¼°ÆäÑÜÉúÎï	"111-17-1"	HMDB0031162	Organic acids and derivatives	Carboxylic acids and derivatives	Dicarboxylic acids and derivatives	-	-	-	-	-	-	-	8096	OC(=O)CCSCCC(O)=O	ODJQKYXPKWQWNK-UHFFFAOYSA-N	7.1475e+06	8.28751e+06	6.33258e+06	7.1548e+06	8.75921e+06	8.14362e+06	7.82091e+06	5.52665e+06	7.2306e+06	7.5626e+06	0.696925	1.04592	0.0647671	Not Significant
Com_3463_pos	Anserine		P	C10H16N4O3	240.122	241.129	0.45073	[M+H]+	1.335	0.64	2	C18	Organic acids and derivatives	ÓÐ»úËá¼°ÆäÑÜÉúÎï	Peptidomimetics	ëÄÄ£ÄâÎï	Hybrid peptides	»ìºÏëÄ	"584-85-0"	HMDB0000194	Organic acids and derivatives	Peptidomimetics	Hybrid peptides	beta-Alanyl-N(pi)-methyl-L-histidine; Anserine	C01262	map00410;map00340;map01100	-	-	-	-	112072	CN1C=NC=C1C[C@H](NC(=O)CCN)C(O)=O	MYYIAHXIVFADCU-QMMMGPOBSA-N	2.61279e+07	2.19965e+07	5.3876e+06	2.92322e+07	2.78922e+07	2.06558e+07	3.84605e+07	3.35211e+07	2.0686e+07	3.01324e+07	0.199054	1.45665	0.542658	Not Significant
Com_4988_pos	6-Dodecenoylcarnitine		P	C19H35NO4	341.257	342.264	0.81168	[M+H]+	6.685	0.75	2	C18	Lipids and lipid-like molecules	Ö¬ÖÊºÍÀàÖ¬·Ö×Ó	Fatty Acyls	Ö¬·¾õ£Àà	Fatty acid esters	Ö¬·¾Ëáõ¥	"-"	HMDB0241217	Lipids and lipid-like molecules	Fatty Acyls	Fatty acid esters	-	-	-	-	-	-	-	-	CCCCCC=CCCCCC(=O)OC(CC([O-])=O)C[N+](C)(C)C	MXTCDUJBLDBMTP-UHFFFAOYSA-N	1.43083e+08	1.2568e+08	1.10175e+08	8.16563e+07	1.79248e+07	2.48866e+07	1.35182e+07	8.36733e+07	1.15148e+08	3.50007e+07	0.00868561	0.303962	-1.71804	Downregulated
Com_5717_pos	(8Z)-10-Hydroxyhexadecenoylcarnitine		P	C23H43NO5	413.314	414.321	0.0283	[M+H]+	7.376	0.61	2	C18	Lipids and lipid-like molecules	Ö¬ÖÊºÍÀàÖ¬·Ö×Ó	Fatty Acyls	Ö¬·¾õ£Àà	Fatty acid esters	Ö¬·¾Ëáõ¥	"-"	HMDB0241480	Lipids and lipid-like molecules	Fatty Acyls	Fatty acid esters	-	-	-	-	-	-	-	-	CCCCCCC(O)C=CCCCCCCC(=O)OC(CC([O-])=O)C[N+](C)(C)C	RVVQPRSGYMIEEO-UHFFFAOYSA-N	2.15694e+07	3.03683e+07	2.91439e+07	1.89193e+07	1.77698e+07	1.42073e+07	1.15361e+07	3.93957e+07	2.50002e+07	2.07272e+07	0.561036	0.829081	-0.270414	Not Significant
Com_7452_pos	PC(PGE1/16:0)		P	C44H82NO11P	831.563	854.552	0.88634	[M+Na]+	10.331	0.56	2	C18	-	-	-	-	-	-	"-"	HMDB0285988	-	-	-	-	-	-	-	-	-	-	-	CCCCCCCCCCCCCCCC(=O)O[C@H](COC(=O)CCCCCC[C@@H]1[C@@H](\C=C\[C@@H](O)CCCCC)[C@H](O)CC1=O)COP([O-])(=O)OCC[N+](C)(C)C	MVAONGOOZIBTRJ-MCXZVJAKSA-N	8.11262e+07	5.15176e+07	4.83e+07	8.28825e+07	7.75845e+07	5.71022e+07	7.57119e+07	9.98237e+07	6.59566e+07	7.75556e+07	0.398457	1.17586	0.233714	Not Significant
Com_6337_pos	LysoPC(22:5(7Z,10Z,13Z,16Z,19Z)/0:0)		P	C30H52NO7P	569.348	592.338	0.50931	[M+Na]+	9.196	0.73	2	C18	Lipids and lipid-like molecules	Ö¬ÖÊºÍÀàÖ¬·Ö×Ó	Glycerophospholipids	¸ÊÓÍÁ×Ö¬	Glycerophosphocholines	¸ÊÓÍÁ×Ëáµ¨¼î	"-"	HMDB0010403	Lipids and lipid-like molecules	Glycerophospholipids	Glycerophosphocholines	1-Acyl-sn-glycero-3-phosphocholine; 1-Acyl-sn-glycerol-3-phosphocholine; alpha-Acylglycerophosphocholine; 2-Lysolecithin; 2-Lysophosphatidylcholine; 1-Acylglycerophosphocholine	C04230	-	LMGP01050143	Glycerophospholipids [GP]	Glycerophosphocholines [GP01]	Monoacylglycerophosphocholines [GP0105]	53480475	CC\C=C/C\C=C/C\C=C/C\C=C/C\C=C/CCCCCC(=O)OC[C@](O)([H])COP([O-])(=O)OCC[N+](C)(C)C	BIEOSECQPGGZMF-NAIWXXGBSA-N	6.34905e+07	7.03453e+07	7.10876e+07	8.9249e+07	1.93742e+08	8.3117e+07	1.08e+08	6.34289e+07	7.35431e+07	1.12072e+08	0.235593	1.52389	0.607763	Not Significant
Com_6175_pos	9-Methyltricosanoylcarnitine		P	C31H61NO4	511.46	512.468	0.59346	[M+H]+	10.693	0.87	2	C18	Lipids and lipid-like molecules	Ö¬ÖÊºÍÀàÖ¬·Ö×Ó	Fatty Acyls	Ö¬·¾õ£Àà	Fatty acid esters	Ö¬·¾Ëáõ¥	"-"	HMDB0240974	Lipids and lipid-like molecules	Fatty Acyls	Fatty acid esters	-	-	-	-	-	-	-	-	CCCCCCCCCCCCCCC(C)CCCCCCCC(=O)OC(CC([O-])=O)C[N+](C)(C)C	SIBYLGADJMQWFC-UHFFFAOYSA-N	1.09866e+08	8.136e+07	5.17294e+07	9.23773e+07	3.20876e+07	3.65935e+07	3.64331e+07	6.52603e+07	8.38332e+07	4.25936e+07	0.0285978	0.508076	-0.976885	Not Significant
Com_3031_pos	1-Carboxyethylleucine		P	C9H17NO4	203.116	204.123	2.00932	[M+H]+	5.088	0.58	2	C18	Organic acids and derivatives	ÓÐ»úËá¼°ÆäÑÜÉúÎï	Carboxylic acids and derivatives	ôÈËá¼°ÆäÑÜÉúÎï	Amino acids, peptides, and analogues	°±»ùËá¡¢ëÄºÍÀàËÆÎï	"179795-15-4"	HMDB0240626	Organic acids and derivatives	Carboxylic acids and derivatives	Amino acids, peptides, and analogues	-	-	-	-	-	-	-	-	CC(C)C[C@H](N[C@H](C)C(O)=O)C(O)=O	DBYZWPUDPKAERO-RQJHMYQMSA-N	4.37636e+06	4.42983e+06	7.06238e+06	1.40652e+07	5.03278e+06	5.34574e+06	4.8047e+06	7.55094e+06	7.48345e+06	5.68354e+06	0.475941	0.759481	-0.396914	Not Significant
Com_5880_pos	(5Z,9Z)-Nonadeca-5,9-dienoylcarnitine		P	C26H47NO4	437.351	438.358	1.02353	[M+H]+	8.206	0.54	2	C18	Lipids and lipid-like molecules	Ö¬ÖÊºÍÀàÖ¬·Ö×Ó	Fatty Acyls	Ö¬·¾õ£Àà	Fatty acid esters	Ö¬·¾Ëáõ¥	"-"	HMDB0241566	Lipids and lipid-like molecules	Fatty Acyls	Fatty acid esters	-	-	-	-	-	-	-	-	CCCCCCCCCC=CCCC=CCCCC(=O)OC(CC([O-])=O)C[N+](C)(C)C	AOVLYRQWSAKFMV-UHFFFAOYSA-N	1.34878e+07	1.36419e+07	1.26072e+07	1.08081e+07	7.24603e+06	1.1239e+07	1.23243e+07	2.59012e+07	1.26363e+07	1.41776e+07	0.720495	1.12198	0.166046	Not Significant
Com_5573_pos	(6Z,10Z,14Z)-Hexadeca-6,10,14-trienoylcarnitine		P	C23H39NO4	393.288	394.295	0.14791	[M+H]+	7.215	0.67	2	C18	Lipids and lipid-like molecules	Ö¬ÖÊºÍÀàÖ¬·Ö×Ó	Fatty Acyls	Ö¬·¾õ£Àà	Fatty acid esters	Ö¬·¾Ëáõ¥	"-"	HMDB0241499	Lipids and lipid-like molecules	Fatty Acyls	Fatty acid esters	-	-	-	-	-	-	-	-	CC=CCCC=CCCC=CCCCCC(=O)OC(CC([O-])=O)C[N+](C)(C)C	ZHQJBIQDKNBFDS-UHFFFAOYSA-N	1.08153e+08	8.20389e+07	4.56398e+07	2.24693e+07	2.78502e+07	4.04366e+07	2.15494e+07	2.05355e+08	6.45752e+07	7.37978e+07	0.853839	1.14282	0.192598	Not Significant
Com_5500_pos	10-Methyltetradecanoylcarnitine		P	C22H43NO4	385.319	386.327	0.16749	[M+H]+	7.928	0.75	2	C18	Lipids and lipid-like molecules	Ö¬ÖÊºÍÀàÖ¬·Ö×Ó	Fatty Acyls	Ö¬·¾õ£Àà	Fatty acid esters	Ö¬·¾Ëáõ¥	"-"	HMDB0240834	Lipids and lipid-like molecules	Fatty Acyls	Fatty acid esters	-	-	-	-	-	-	-	-	CCCCC(C)CCCCCCCCC(=O)OC(CC([O-])=O)C[N+](C)(C)C	GWAHQSMRZNEIRX-UHFFFAOYSA-N	6.35348e+07	8.00879e+07	7.69099e+07	3.93682e+07	4.73496e+07	6.82765e+07	6.2715e+07	1.34025e+08	6.49752e+07	7.80916e+07	0.560326	1.20187	0.265278	Not Significant
Com_5544_pos	6-Hydroxydodecanedioylcarnitine		P	C19H35NO7	389.241	390.249	0.19146	[M+H]+	7.179	0.52	2	C18	Lipids and lipid-like molecules	Ö¬ÖÊºÍÀàÖ¬·Ö×Ó	Fatty Acyls	Ö¬·¾õ£Àà	Fatty acid esters	Ö¬·¾Ëáõ¥	"-"	HMDB0241289	Lipids and lipid-like molecules	Fatty Acyls	Fatty acid esters	-	-	-	-	-	-	-	-	C[N+](C)(C)CC(CC([O-])=O)OC(=O)CCCCC(O)CCCCCC(O)=O	YBTIESRHTAYAFK-UHFFFAOYSA-N	1.27936e+06	1.71383e+06	677063	994905	722921	599641	778700	741279	1.16629e+06	710635	0.0875824	0.609314	-0.714742	Not Significant
Com_4019_pos	4-Hydroxyhexanoycarnitine		P	C13H25NO5	275.173	276.181	1.13823	[M+H]+	5.271	0.74	2	C18	Lipids and lipid-like molecules	Ö¬ÖÊºÍÀàÖ¬·Ö×Ó	Fatty Acyls	Ö¬·¾õ£Àà	Fatty acid esters	Ö¬·¾Ëáõ¥	"-"	HMDB0241665	Lipids and lipid-like molecules	Fatty Acyls	Fatty acid esters	-	-	-	-	-	-	-	-	CCC(O)CCC(=O)OC(CC([O-])=O)C[N+](C)(C)C	JAXWMXMFLOWKCW-UHFFFAOYSA-N	5.67985e+09	3.34059e+09	3.22108e+09	6.28817e+09	1.21998e+09	1.25053e+09	2.33392e+09	5.73271e+09	4.63242e+09	2.63429e+09	0.182607	0.568663	-0.814355	Not Significant
Com_5986_pos	15-methylnonadecanoylcarnitine		P	C27H53NO4	455.397	456.405	0.09319	[M+H]+	9.622	0.84	2	C18	Lipids and lipid-like molecules	Ö¬ÖÊºÍÀàÖ¬·Ö×Ó	Fatty Acyls	Ö¬·¾õ£Àà	Fatty acid esters	Ö¬·¾Ëáõ¥	"-"	HMDB0240908	Lipids and lipid-like molecules	Fatty Acyls	Fatty acid esters	-	-	-	-	-	-	-	-	CCCCC(C)CCCCCCCCCCCCCC(=O)OC(CC([O-])=O)C[N+](C)(C)C	XOYWUVQOVHNRKI-UHFFFAOYSA-N	4.17768e+08	3.97018e+08	3.1929e+08	3.6584e+08	5.3115e+08	8.91178e+08	7.87407e+08	6.838e+08	3.74979e+08	7.23384e+08	0.00471908	1.92913	0.947952	Not Significant
Com_4792_pos	Glycylprolylarginine		P	C13H24N6O4	328.186	329.193	0.13766	[M+H]+	1.463	0.53	2	C18	Organic acids and derivatives	ÓÐ»úËá¼°ÆäÑÜÉúÎï	Carboxylic acids and derivatives	ôÈËá¼°ÆäÑÜÉúÎï	Amino acids, peptides, and analogues	°±»ùËá¡¢ëÄºÍÀàËÆÎï	"-"	HMDB0252828	Organic acids and derivatives	Carboxylic acids and derivatives	Amino acids, peptides, and analogues	-	-	-	-	-	-	-	21525054	NCC(=O)N1CCCC1C(=O)NC(CCCNC(N)=N)C(O)=O	JYPCXBJRLBHWME-UHFFFAOYSA-N	6.25987e+06	7.77418e+06	427004	9.82995e+06	9.03035e+06	8.48844e+06	7.60293e+06	5.93783e+06	6.07275e+06	7.76489e+06	0.457079	1.27864	0.354615	Not Significant
Com_5728_pos	10-MethylHexadecanoylcarnitine		P	C24H47NO4	413.351	414.358	0.28415	[M+H]+	8.625	0.86	2	C18	Lipids and lipid-like molecules	Ö¬ÖÊºÍÀàÖ¬·Ö×Ó	Fatty Acyls	Ö¬·¾õ£Àà	Fatty acid esters	Ö¬·¾Ëáõ¥	"-"	HMDB0240857	Lipids and lipid-like molecules	Fatty Acyls	Fatty acid esters	-	-	-	-	-	-	-	-	CCCCCCC(C)CCCCCCCCC(=O)OC(CC([O-])=O)C[N+](C)(C)C	PJPFOKKABVRBSC-UHFFFAOYSA-N	1.97802e+08	2.49289e+08	1.65686e+08	1.12891e+08	1.35428e+08	1.58141e+08	2.13931e+08	5.32649e+08	1.81417e+08	2.60037e+08	0.447178	1.43337	0.519407	Not Significant
Com_6298_pos	LysoPC(20:3(5Z,8Z,11Z)/0:0)		P	C28H52NO7P	545.348	568.338	0.74685	[M+Na]+	9.368	0.76	2	C18	Lipids and lipid-like molecules	Ö¬ÖÊºÍÀàÖ¬·Ö×Ó	Glycerophospholipids	¸ÊÓÍÁ×Ö¬	Glycerophosphocholines	¸ÊÓÍÁ×Ëáµ¨¼î	"1199257-41-4"	HMDB0010393	Lipids and lipid-like molecules	Glycerophospholipids	Glycerophosphocholines	-	-	-	LMGP01050139	Glycerophospholipids [GP]	Glycerophosphocholines [GP01]	Monoacylglycerophosphocholines [GP0105]	53480467	CCCCCCCC\C=C/C\C=C/C\C=C/CCCC(=O)OC[C@@H](O)COP([O-])(=O)OCC[N+](C)(C)C	YHGXYYIGHBPDMX-BUTFDPNWSA-N	1.87302e+08	3.31992e+08	3.14235e+08	4.86332e+08	1.42959e+09	5.01409e+08	4.80202e+08	3.40126e+08	3.29965e+08	6.87831e+08	0.213555	2.08455	1.05974	Not Significant
Com_6716_pos	PC(20:3(5Z,8Z,11Z)/P-16:0)		P	C44H82NO7P	767.583	768.59	0.27204	[M+H]+	10.632	0.63	2	C18	Lipids and lipid-like molecules	Ö¬ÖÊºÍÀàÖ¬·Ö×Ó	Glycerophospholipids	¸ÊÓÍÁ×Ö¬	Glycerophosphocholines	¸ÊÓÍÁ×Ëáµ¨¼î	"-"	HMDB0008390	Lipids and lipid-like molecules	Glycerophospholipids	Glycerophosphocholines	-	-	-	-	-	-	-	53479001	CCCCCCCCCCCCCC\C=C/OC(COC(=O)CCC\C=C/C\C=C/C\C=C/CCCCCCCC)COP([O-])(=O)OCC[N+](C)(C)C	CMAADAYMDIZIOR-YDGSBDHOSA-N	1.05727e+09	2.80487e+09	1.2722e+09	1.35884e+09	1.58147e+09	1.40863e+09	1.75648e+09	7.07829e+08	1.62329e+09	1.3636e+09	0.593157	0.840022	-0.251501	Not Significant
Com_6758_pos	PC(18:3(6Z,9Z,12Z)/16:0)		P	C42H78NO8P	755.547	778.536	0.17142	[M+Na]+	10.33	0.61	2	C18	Lipids and lipid-like molecules	Ö¬ÖÊºÍÀàÖ¬·Ö×Ó	Glycerophospholipids	¸ÊÓÍÁ×Ö¬	Glycerophosphocholines	¸ÊÓÍÁ×Ëáµ¨¼î	"-"	HMDB0008166	Lipids and lipid-like molecules	Glycerophospholipids	Glycerophosphocholines	-	-	-	LMGP01011646	Glycerophospholipids [GP]	Glycerophosphocholines [GP01]	Diacylglycerophosphocholines [GP0101]	52922771	CCCCCCCCCCCCCCCC(=O)O[C@]([H])(COC(=O)CCCC\C=C/C\C=C/C\C=C/CCCCC)COP([O-])(=O)OCC[N+](C)(C)C	MXPOYZQNXGPEDV-REAAISNBSA-N	3.14191e+09	4.56369e+09	4.86825e+09	4.07696e+09	5.28064e+09	7.61254e+09	2.74756e+09	3.12213e+09	4.1627e+09	4.69072e+09	0.671332	1.12684	0.172289	Not Significant
Com_6437_pos	PC(16:0/14:1(9Z))		P	C38H74NO8P	703.515	704.523	1.15306	[M+H]+	11.784	0.63	2	C18	Lipids and lipid-like molecules	Ö¬ÖÊºÍÀàÖ¬·Ö×Ó	Glycerophospholipids	¸ÊÓÍÁ×Ö¬	Glycerophosphocholines	¸ÊÓÍÁ×Ëáµ¨¼î	"-"	HMDB0007966	Lipids and lipid-like molecules	Glycerophospholipids	Glycerophosphocholines	Phosphatidylcholine; Lecithin; Phosphatidyl-N-trimethylethanolamine; 1,2-Diacyl-sn-glycero-3-phosphocholine; Choline phosphatide; 3-sn-Phosphatidylcholine	C00157	-	LMGP01011463	Glycerophospholipids [GP]	Glycerophosphocholines [GP01]	Diacylglycerophosphocholines [GP0101]	52922408	CCCCCCCCCCCCCCCC(=O)OC[C@]([H])(COP([O-])(=O)OCC[N+](C)(C)C)OC(=O)CCCCCCC\C=C/CCCC	XIVQWQSVYQCUSU-MRDDHZETSA-N	2.98604e+07	4.49312e+07	2.8593e+07	2.90608e+07	3.15669e+07	2.19814e+07	4.60958e+07	3.08603e+07	3.31113e+07	3.26261e+07	0.941707	0.985346	-0.0212984	Not Significant
Com_6034_pos	9-(3,4-Dimethyl-5-pentylfuran-2-yl)nonanoylcarnitine		P	C27H47NO5	465.345	466.353	1.05566	[M+H]+	7.865	0.63	2	C18	Lipids and lipid-like molecules	Ö¬ÖÊºÍÀàÖ¬·Ö×Ó	Fatty Acyls	Ö¬·¾õ£Àà	Fatty acid esters	Ö¬·¾Ëáõ¥	"-"	HMDB0241803	Lipids and lipid-like molecules	Fatty Acyls	Fatty acid esters	-	-	-	-	-	-	-	-	CCCCCC1=C(C)C(C)=C(CCCCCCCCC(=O)OC(CC([O-])=O)C[N+](C)(C)C)O1	HGMOYXUZWHDRLG-UHFFFAOYSA-N	2.01422e+07	1.60754e+07	1.21704e+07	1.78507e+07	1.61023e+07	9.25352e+06	1.09723e+07	3.44236e+07	1.65597e+07	1.76879e+07	0.857174	1.06813	0.0950936	Not Significant
Com_6065_pos	Docosa-4,7,10,13,16-pentaenoyl carnitine		P	C29H47NO4	473.351	474.358	0.8751	[M+H]+	8.192	0.62	2	C18	Lipids and lipid-like molecules	Ö¬ÖÊºÍÀàÖ¬·Ö×Ó	Fatty Acyls	Ö¬·¾õ£Àà	Fatty acid esters	Ö¬·¾Ëáõ¥	"-"	HMDB0006321	Lipids and lipid-like molecules	Fatty Acyls	Fatty acid esters	-	-	-	LMFA07070061	Fatty Acyls [FA]	Fatty esters [FA07]	Fatty acyl carnitines [FA0707]	53477825	CCCCC\C=C\C\C=C\C\C=C\C\C=C\C\C=C\CCC(=O)OC(CC([O-])=O)C[N+](C)(C)C	KRXOUZZWQXTUIB-IDERWEGCSA-N	6.26635e+07	1.21661e+08	6.77043e+07	4.34833e+07	4.41714e+07	3.40547e+07	2.87203e+07	1.01239e+08	7.38781e+07	5.20463e+07	0.391847	0.704489	-0.50535	Not Significant
Com_5470_pos	(6Z)-Pentadec-6-enoylcarnitine		P	C22H41NO4	383.304	384.311	0.11162	[M+H]+	7.491	0.51	2	C18	Lipids and lipid-like molecules	Ö¬ÖÊºÍÀàÖ¬·Ö×Ó	Fatty Acyls	Ö¬·¾õ£Àà	Fatty acid esters	Ö¬·¾Ëáõ¥	"-"	HMDB0241440	Lipids and lipid-like molecules	Fatty Acyls	Fatty acid esters	-	-	-	-	-	-	-	139920209	CCCCCCCCC=CCCCCC(=O)OC(CC([O-])=O)C[N+](C)(C)C	USVWKYFRVAQFKF-UHFFFAOYSA-N	2.28353e+07	2.62694e+07	2.36546e+07	1.3022e+07	1.2945e+07	1.52667e+07	1.49387e+07	2.93382e+07	2.14453e+07	1.81222e+07	0.511251	0.84504	-0.242908	Not Significant
Com_6073_pos	(7Z,10Z,13Z,16Z)-Docosatetraenoylcarnitine		P	C29H49NO4	475.366	476.374	0.41478	[M+H]+	8.575	0.64	2	C18	Lipids and lipid-like molecules	Ö¬ÖÊºÍÀàÖ¬·Ö×Ó	Fatty Acyls	Ö¬·¾õ£Àà	Fatty acid esters	Ö¬·¾Ëáõ¥	"-"	HMDB0240758	Lipids and lipid-like molecules	Fatty Acyls	Fatty acid esters	-	-	-	LMFA07070022	Fatty Acyls [FA]	Fatty esters [FA07]	Fatty acyl carnitines [FA0707]	71464592	[H]\C(CCCCC)=C(/[H])C\C([H])=C(\[H])C\C([H])=C(\[H])C\C([H])=C(\[H])CCCCCC(=O)OC(CC([O-])=O)C[N+](C)(C)C	OLORTLVEDIELGC-SNPVRQPZSA-N	3.51273e+08	2.90716e+08	1.50414e+08	1.34855e+08	1.89386e+08	1.07939e+08	1.41681e+08	5.10149e+08	2.31815e+08	2.37289e+08	0.960715	1.02361	0.0336728	Not Significant
Com_6581_pos	SM(d18:0/18:1(9Z))		P	C41H83N2O6P	730.599	753.589	1.06319	[M+Na]+	10.73	0.62	2	C18	Lipids and lipid-like molecules	Ö¬ÖÊºÍÀàÖ¬·Ö×Ó	Sphingolipids	ÇÊÖ¬Àà	Phosphosphingolipids	Á×Ö¬ÇÊÖ¬	"-"	HMDB0012089	Lipids and lipid-like molecules	Sphingolipids	Phosphosphingolipids	Sphingomyelin	C00550	-	LMSP03010031	Sphingolipids [SP]	Phosphosphingolipids [SP03]	Ceramide phosphocholines (sphingomyelins) [SP0301]	44260139	CCCCCCCCCCCCCCC[C@@H](O)[C@H](COP(=O)([O-])OCC[N+](C)(C)C)NC(=O)CCCCCCC\C=C/CCCCCCCC	XYLWKHKCYHMVMA-RVPJYPCXSA-N	8.21029e+08	6.12313e+08	5.78236e+08	9.65626e+08	8.09989e+08	7.01784e+08	8.27361e+08	6.35056e+08	7.44301e+08	7.43547e+08	0.994344	0.998987	-0.0014615	Not Significant
Com_6910_pos	PC(18:1(9Z)/18:1(9Z))		P	C44H84NO8P	785.593	786.601	0.87969	[M+H]+	11.823	0.7	2	C18	Lipids and lipid-like molecules	Ö¬ÖÊºÍÀàÖ¬·Ö×Ó	Glycerophospholipids	¸ÊÓÍÁ×Ö¬	Glycerophosphocholines	¸ÊÓÍÁ×Ëáµ¨¼î	"4235-95-4"	HMDB0000593	Lipids and lipid-like molecules	Glycerophospholipids	Glycerophosphocholines	-	-	-	LMGP01010890	Glycerophospholipids [GP]	Glycerophosphocholines [GP01]	Diacylglycerophosphocholines [GP0101]	10350317	CCCCCCCC\C=C/CCCCCCCC(=O)OC[C@H](COP([O-])(=O)OCC[N+](C)(C)C)OC(=O)CCCCCCC\C=C/CCCCCCCC	SNKAWJBJQDLSFF-NVKMUCNASA-N	2.76738e+08	1.49768e+08	2.6066e+08	4.04051e+08	2.86994e+08	2.64722e+08	3.33151e+08	2.29658e+08	2.72804e+08	2.78631e+08	0.92107	1.02136	0.0304903	Not Significant
Com_7070_pos	PC(18:0/18:1(9Z)-O(12,13))		P	C44H84NO9P	801.588	802.596	0.12242	[M+H]+	10.459	0.74	2	C18	-	-	-	-	-	-	"-"	HMDB0286265	-	-	-	-	-	-	-	-	-	-	-	[H][C@@](COC(=O)CCCCCCCCCCCCCCCCC)(COP([O-])(=O)OCC[N+](C)(C)C)OC(=O)CCCCCCC\C=C/CC1OC1CCCCC	MUQKYUKHMALXJI-ASDRQLHMSA-N	5.13512e+07	7.94148e+07	1.03322e+08	8.1812e+07	8.28219e+07	7.99916e+07	9.72861e+07	8.94534e+07	7.89751e+07	8.73883e+07	0.485992	1.10653	0.146042	Not Significant
Com_4154_pos	trans-10-Octadecenoic acid		P	C18H34O2	282.256	283.264	2.23559	[M+H]+	7.881	0.57	2	C18	Lipids and lipid-like molecules	Ö¬ÖÊºÍÀàÖ¬·Ö×Ó	Fatty Acyls	Ö¬·¾õ£Àà	Fatty acids and conjugates	Ö¬·¾ËáºÍ½áºÏÎï	"-"	HMDB0302289	Lipids and lipid-like molecules	Fatty Acyls	Fatty acids and conjugates	-	-	-	LMFA01030075	Fatty Acyls [FA]	Fatty Acids and Conjugates [FA01]	Unsaturated fatty acids [FA0103]	-	CCCCCCC\C=C\CCCCCCCCC(O)=O	QXJSBBXBKPUZAA-CMDGGOBGSA-N	5.91023e+06	8.43243e+06	5.31455e+06	7.75353e+06	4.48543e+06	6.86399e+06	5.14531e+06	9.23122e+06	6.85269e+06	6.43149e+06	0.755473	0.938535	-0.0915173	Not Significant
Com_5890_pos	(9Z,12Z)-6-Hydroxyoctadeca-9,12-dienoylcarnitine		P	C25H45NO5	439.33	440.337	0.56215	[M+H]+	7.583	0.66	2	C18	Lipids and lipid-like molecules	Ö¬ÖÊºÍÀàÖ¬·Ö×Ó	Fatty Acyls	Ö¬·¾õ£Àà	Fatty acid esters	Ö¬·¾Ëáõ¥	"-"	HMDB0241543	Lipids and lipid-like molecules	Fatty Acyls	Fatty acid esters	-	-	-	-	-	-	-	-	CCCCCC=CCC=CCCC(O)CCCCC(=O)OC(CC([O-])=O)C[N+](C)(C)C	CLELUHOHSFDURZ-UHFFFAOYSA-N	4.41421e+07	5.25564e+07	4.54635e+07	3.80972e+07	3.70394e+07	2.8655e+07	3.39213e+07	7.03096e+07	4.50648e+07	4.24813e+07	0.802692	0.942672	-0.0851717	Not Significant
Com_6150_pos	(6Z,9Z,12Z,15Z,18Z,21Z)-Tetracosa-6,9,12,15,18,21-hexaenoylcarnitine		P	C31H49NO4	499.366	500.374	1.39894	[M+H]+	8.475	0.59	2	C18	Lipids and lipid-like molecules	Ö¬ÖÊºÍÀàÖ¬·Ö×Ó	Fatty Acyls	Ö¬·¾õ£Àà	Fatty acid esters	Ö¬·¾Ëáõ¥	"-"	HMDB0241636	Lipids and lipid-like molecules	Fatty Acyls	Fatty acid esters	-	-	-	-	-	-	-	-	CCC=CCC=CCC=CCC=CCC=CCC=CCCCCC(=O)OC(CC([O-])=O)C[N+](C)(C)C	IFDZWUCFCCROPG-UHFFFAOYSA-N	1.69611e+07	1.45374e+07	8.82649e+06	6.90646e+06	1.61045e+07	7.36025e+06	9.81695e+06	1.97521e+07	1.18079e+07	1.32584e+07	0.70818	1.12285	0.167165	Not Significant
Com_7316_pos	PC(20:3(5Z,8Z,11Z)/20:3(8Z,11Z,14Z))		P	C48H84NO8P	833.593	834.601	0.02677	[M+H]+	10.304	0.8	2	C18	Lipids and lipid-like molecules	Ö¬ÖÊºÍÀàÖ¬·Ö×Ó	Glycerophospholipids	¸ÊÓÍÁ×Ö¬	Glycerophosphocholines	¸ÊÓÍÁ×Ëáµ¨¼î	"-"	HMDB0008377	Lipids and lipid-like molecules	Glycerophospholipids	Glycerophosphocholines	Phosphatidylcholine; Lecithin; Phosphatidyl-N-trimethylethanolamine; 1,2-Diacyl-sn-glycero-3-phosphocholine; Choline phosphatide; 3-sn-Phosphatidylcholine	C00157	-	-	-	-	-	53478975	CCCCCCCC\C=C/C\C=C/C\C=C/CCCC(=O)OC[C@]([H])(COP([O-])(=O)OCC[N+](C)(C)C)OC(=O)CCCCCC\C=C/C\C=C/C\C=C/CCCCC	JHMWTEQGLBMSLG-DMHZMEFUSA-N	1.895e+08	1.61895e+08	1.29406e+08	2.27584e+08	1.73761e+08	2.15788e+08	2.3735e+08	1.37703e+08	1.77096e+08	1.91151e+08	0.660413	1.07936	0.110175	Not Significant
Com_7478_pos	PC(22:5(7Z,10Z,13Z,16Z,19Z)/20:4(5Z,8Z,11Z,14Z))		P	C50H82NO8P	855.578	856.585	0.35036	[M+H]+	10.303	0.74	2	C18	Lipids and lipid-like molecules	Ö¬ÖÊºÍÀàÖ¬·Ö×Ó	Glycerophospholipids	¸ÊÓÍÁ×Ö¬	Glycerophosphocholines	¸ÊÓÍÁ×Ëáµ¨¼î	"-"	HMDB0008706	Lipids and lipid-like molecules	Glycerophospholipids	Glycerophosphocholines	-	-	-	-	-	-	-	-	CCCCC\C=C/C\C=C/C\C=C/C\C=C/CCCC(=O)O[C@]([H])(COC(=O)CCCCC\C=C/C\C=C/C\C=C/C\C=C/C\C=C/CC)COP([O-])(=O)OCC[N+](C)(C)C	TTZJZSVMAQEASX-LJQWYBBDSA-N	1.22181e+08	9.79612e+07	1.55591e+08	1.10783e+08	3.42444e+08	1.98954e+08	2.04406e+08	1.22984e+08	1.21629e+08	2.17197e+08	0.0900459	1.78573	0.836517	Not Significant
Com_6995_pos	PC(15:0/22:4(7Z,10Z,13Z,16Z))		P	C45H82NO8P	795.578	796.585	0.47327	[M+H]+	10.283	0.74	2	C18	Lipids and lipid-like molecules	Ö¬ÖÊºÍÀàÖ¬·Ö×Ó	Glycerophospholipids	¸ÊÓÍÁ×Ö¬	Glycerophosphocholines	¸ÊÓÍÁ×Ëáµ¨¼î	"-"	HMDB0007955	Lipids and lipid-like molecules	Glycerophospholipids	Glycerophosphocholines	-	-	-	LMGP01011429	Glycerophospholipids [GP]	Glycerophosphocholines [GP01]	Diacylglycerophosphocholines [GP0101]	52922340	CCCCCCCCCCCCCCC(=O)OC[C@]([H])(COP([O-])(=O)OCC[N+](C)(C)C)OC(=O)CCCCC\C=C/C\C=C/C\C=C/C\C=C/CCCCC	SZXZIQLLCQQFGE-LITGPGMESA-N	2.90758e+08	2.50486e+08	1.71399e+08	1.36953e+08	2.26792e+08	4.61786e+08	4.96288e+08	1.52219e+08	2.12399e+08	3.34271e+08	0.234707	1.57379	0.654242	Not Significant
Com_4812_pos	4,8 Dimethylnonanoyl carnitine		P	C18H35NO4	329.257	330.264	0.01847	[M+H]+	6.708	0.75	2	C18	Lipids and lipid-like molecules	Ö¬ÖÊºÍÀàÖ¬·Ö×Ó	Fatty Acyls	Ö¬·¾õ£Àà	Fatty acid esters	Ö¬·¾Ëáõ¥	"-"	HMDB0006202	Lipids and lipid-like molecules	Fatty Acyls	Fatty acid esters	-	-	-	LMFA07070046	Fatty Acyls [FA]	Fatty esters [FA07]	Fatty acyl carnitines [FA0707]	53477801	CC(C)CCCC(C)CCC(=O)OC(CC([O-])=O)C[N+](C)(C)C	DDTDJDZHDFMZED-UHFFFAOYSA-N	2.32587e+07	2.83683e+07	2.39782e+07	1.09629e+07	1.16529e+07	1.02972e+07	1.01788e+07	1.92405e+07	2.1642e+07	1.28423e+07	0.087444	0.593398	-0.752929	Not Significant
Com_5752_pos	10-Hydroxyhexadecanoylcarnitine		P	C23H45NO5	415.33	416.337	0.35267	[M+H]+	7.779	0.73	2	C18	Lipids and lipid-like molecules	Ö¬ÖÊºÍÀàÖ¬·Ö×Ó	Fatty Acyls	Ö¬·¾õ£Àà	Fatty acid esters	Ö¬·¾Ëáõ¥	"-"	HMDB0241464	Lipids and lipid-like molecules	Fatty Acyls	Fatty acid esters	-	-	-	-	-	-	-	-	CCCCCCC(O)CCCCCCCCC(=O)OC(CC([O-])=O)C[N+](C)(C)C	YXWVPGXOTOINJT-UHFFFAOYSA-N	9.21842e+07	1.6392e+08	1.37718e+08	7.50349e+07	9.31619e+07	8.22181e+07	8.35028e+07	1.26347e+08	1.17214e+08	9.63076e+07	0.396089	0.821637	-0.283426	Not Significant
Com_3787_pos	O-methylmalonyl-L-carnitine		P	C11H19NO6	261.121	262.129	0.92551	[M+H]+	2.199	0.75	2	C18	Lipids and lipid-like molecules	Ö¬ÖÊºÍÀàÖ¬·Ö×Ó	Fatty Acyls	Ö¬·¾õ£Àà	Fatty acid esters	Ö¬·¾Ëáõ¥	"-"	HMDB0062785	Lipids and lipid-like molecules	Fatty Acyls	Fatty acid esters	-	-	-	-	-	-	-	91825610	[H]C(C)(C([O-])=O)C(=O)O[C@]([H])(CC(O)=O)C[N+](C)(C)C	XROYFEWIXXCPAW-BRFYHDHCSA-N	8.36784e+07	9.44484e+07	1.08061e+08	9.70725e+07	8.11785e+07	1.01807e+08	7.86929e+07	5.66957e+07	9.58152e+07	7.95934e+07	0.173145	0.830697	-0.267606	Not Significant
Com_5220_pos	6-Hydroxydodecanoylcarnitine		P	C19H37NO5	359.267	360.274	0.33152	[M+H]+	6.596	0.68	2	C18	Lipids and lipid-like molecules	Ö¬ÖÊºÍÀàÖ¬·Ö×Ó	Fatty Acyls	Ö¬·¾õ£Àà	Fatty acid esters	Ö¬·¾Ëáõ¥	"-"	HMDB0241301	Lipids and lipid-like molecules	Fatty Acyls	Fatty acid esters	-	-	-	-	-	-	-	-	CCCCCCC(O)CCCCC(=O)OC(CC([O-])=O)C[N+](C)(C)C	HSSKJUUTLJONMC-UHFFFAOYSA-N	9.37391e+06	1.26912e+07	1.75266e+07	8.47056e+06	7.68236e+06	6.9094e+06	5.47397e+06	2.08723e+07	1.20156e+07	1.02345e+07	0.680687	0.851771	-0.231463	Not Significant
Com_4435_pos	7-Methyloctanoylcarnitine		P	C16H31NO4	301.225	302.233	0.43438	[M+H]+	6.233	0.84	2	C18	Lipids and lipid-like molecules	Ö¬ÖÊºÍÀàÖ¬·Ö×Ó	Fatty Acyls	Ö¬·¾õ£Àà	Fatty acid esters	Ö¬·¾Ëáõ¥	"-"	HMDB0241051	Lipids and lipid-like molecules	Fatty Acyls	Fatty acid esters	-	-	-	-	-	-	-	134160342	CC(C)CCCCCC(=O)OC(CC([O-])=O)C[N+](C)(C)C	XHDNKNHXZIJLOY-UHFFFAOYSA-N	1.14451e+08	1.41099e+08	1.30132e+08	6.00359e+07	5.69918e+07	6.59345e+07	4.19521e+07	6.44741e+07	1.1143e+08	5.73381e+07	0.0281718	0.514569	-0.958565	Not Significant
Com_7074_pos	PC(18:2(9Z,12Z)/18:2(9Z,12Z))		P	C44H80NO8P	781.562	804.552	0.51576	[M+Na]+	10.526	0.67	2	C18	Lipids and lipid-like molecules	Ö¬ÖÊºÍÀàÖ¬·Ö×Ó	Glycerophospholipids	¸ÊÓÍÁ×Ö¬	Glycerophosphocholines	¸ÊÓÍÁ×Ëáµ¨¼î	"998-06-1"	HMDB0008138	Lipids and lipid-like molecules	Glycerophospholipids	Glycerophosphocholines	-	-	-	LMGP01010937	Glycerophospholipids [GP]	Glycerophosphocholines [GP01]	Diacylglycerophosphocholines [GP0101]	5288075	CCCCC\C=C/C\C=C/CCCCCCCC(=O)OC[C@]([H])(COP([O-])(=O)OCC[N+](C)(C)C)OC(=O)CCCCCCC\C=C/C\C=C/CCCCC	FVXDQWZBHIXIEJ-LNDKUQBDSA-N	1.60289e+09	1.80081e+09	2.77377e+09	2.61454e+09	2.94285e+09	2.2287e+09	1.61801e+09	2.50135e+09	2.198e+09	2.32273e+09	0.766828	1.05675	0.0796292	Not Significant
Com_3569_pos	(R)-3-hydroxybutyrylcarnitine		P	C11H21NO5	247.142	248.15	1.0822	[M+H]+	2.558	0.77	2	C18	Lipids and lipid-like molecules	Ö¬ÖÊºÍÀàÖ¬·Ö×Ó	Fatty Acyls	Ö¬·¾õ£Àà	Fatty acid esters	Ö¬·¾Ëáõ¥	"-"	HMDB0062735	Lipids and lipid-like molecules	Fatty Acyls	Fatty acid esters	-	-	-	-	-	-	-	90659885	[H]C(C)(O)CC(=O)O[C@]([H])(CC([O-])=O)C[N+](C)(C)C	UEFRDQSMQXDWTO-YGPZHTELSA-N	1.19896e+08	1.54055e+08	1.959e+08	1.42179e+08	2.69255e+08	1.32147e+08	1.29277e+08	1.22905e+08	1.53007e+08	1.63396e+08	0.797728	1.0679	0.0947704	Not Significant
Com_6077_pos	(13Z,16Z,19Z)-Docosa-13,16,19-trienoylcarnitine		P	C29H51NO4	477.382	478.389	0.48391	[M+H]+	8.944	0.6	2	C18	Lipids and lipid-like molecules	Ö¬ÖÊºÍÀàÖ¬·Ö×Ó	Fatty Acyls	Ö¬·¾õ£Àà	Fatty acid esters	Ö¬·¾Ëáõ¥	"-"	HMDB0241605	Lipids and lipid-like molecules	Fatty Acyls	Fatty acid esters	-	-	-	-	-	-	-	-	CCC=CCC=CCC=CCCCCCCCCCCCC(=O)OC(CC([O-])=O)C[N+](C)(C)C	OCGDLIUNELUBCT-UHFFFAOYSA-N	2.16591e+08	1.54728e+08	1.18961e+08	1.46988e+08	1.8882e+08	1.25619e+08	1.67682e+08	2.6508e+08	1.59317e+08	1.868e+08	0.471008	1.1725	0.229593	Not Significant
Com_4474_pos	6-Hydroxyoctanoylcarnitine		P	C15H29NO5	303.205	304.213	2.54575	[M+H]+	5.715	0.7	2	C18	Lipids and lipid-like molecules	Ö¬ÖÊºÍÀàÖ¬·Ö×Ó	Fatty Acyls	Ö¬·¾õ£Àà	Fatty acid esters	Ö¬·¾Ëáõ¥	"-"	HMDB0241741	Lipids and lipid-like molecules	Fatty Acyls	Fatty acid esters	-	-	-	-	-	-	-	-	CCC(O)CCCCC(=O)OC(CC([O-])=O)C[N+](C)(C)C	MNBHSIWWHUIFNM-UHFFFAOYSA-N	2.73602e+07	2.38373e+07	3.1347e+07	2.8784e+07	1.10236e+07	9.62585e+06	1.11675e+07	2.4917e+07	2.78321e+07	1.41835e+07	0.0131299	0.509608	-0.972539	Not Significant
Com_4670_pos	Octanedioylcarnitine		P	C15H27NO6	317.184	318.192	2.26087	[M+H]+	5.617	0.66	2	C18	Lipids and lipid-like molecules	Ö¬ÖÊºÍÀàÖ¬·Ö×Ó	Fatty Acyls	Ö¬·¾õ£Àà	Fatty acid esters	Ö¬·¾Ëáõ¥	"-"	HMDB0241733	Lipids and lipid-like molecules	Fatty Acyls	Fatty acid esters	-	-	-	-	-	-	-	92036974	C[N+](C)(C)CC(CC([O-])=O)OC(=O)CCCCCCC(O)=O	YVWVEIPYMGBQPE-UHFFFAOYSA-N	434419	288010	125392	769742	860107	267669	899626	536920	404391	641081	0.286266	1.5853	0.664756	Not Significant
Com_5782_pos	(6Z,9Z,12Z,15Z)-Octadeca-6,9,12,15-tetraenoylcarnitine		P	C25H41NO4	419.304	420.311	0.45525	[M+H]+	7.364	0.61	2	C18	Lipids and lipid-like molecules	Ö¬ÖÊºÍÀàÖ¬·Ö×Ó	Fatty Acyls	Ö¬·¾õ£Àà	Fatty acid esters	Ö¬·¾Ëáõ¥	"-"	HMDB0241557	Lipids and lipid-like molecules	Fatty Acyls	Fatty acid esters	-	-	-	-	-	-	-	-	CCC=CCC=CCC=CCC=CCCCCC(=O)OC(CC([O-])=O)C[N+](C)(C)C	KUEMHIPTNWTLCC-UHFFFAOYSA-N	5.75944e+06	6.52257e+06	3.35689e+06	418237	681908	1.06482e+06	409733	7.30069e+06	4.01428e+06	2.36429e+06	0.471694	0.588969	-0.763737	Not Significant
Com_5914_pos	Nonadecanoylcarnitine		P	C26H51NO4	441.382	442.389	0.38461	[M+H]+	9.308	0.71	2	C18	Lipids and lipid-like molecules	Ö¬ÖÊºÍÀàÖ¬·Ö×Ó	Fatty Acyls	Ö¬·¾õ£Àà	Fatty acid esters	Ö¬·¾Ëáõ¥	"-"	HMDB0241562	Lipids and lipid-like molecules	Fatty Acyls	Fatty acid esters	-	-	-	-	-	-	-	139917646	CCCCCCCCCCCCCCCCCCC(=O)OC(CC([O-])=O)C[N+](C)(C)C	GWKZIORVZQMWMC-UHFFFAOYSA-N	5.35888e+07	5.99113e+07	4.54997e+07	4.19727e+07	5.03395e+07	5.60233e+07	7.01509e+07	1.57651e+08	5.02431e+07	8.35411e+07	0.237404	1.66274	0.733559	Not Significant
Com_6987_pos	PC(18:1(12Z)-O(9S,10R)/18:3(9Z,12Z,15Z))		P	C44H78NO9P	795.541	796.549	0.34244	[M+H]+	11.817	0.72	2	C18	-	-	-	-	-	-	"-"	HMDB0286783	-	-	-	-	-	-	-	-	-	-	-	[H][C@@](COC(=O)CCCCCCCC1OC1C\C=C/CCCCC)(COP([O-])(=O)OCC[N+](C)(C)C)OC(=O)CCCCCCC\C=C/C\C=C/C\C=C/CC	WLLSXJAGPVFAJE-UTNXKFQPSA-N	5.12391e+07	4.57004e+07	2.29758e+07	3.12699e+07	1.02498e+07	1.46057e+07	4.76856e+07	3.54877e+07	3.77963e+07	2.70072e+07	0.362636	0.714547	-0.4849	Not Significant
Com_6293_pos	LysoPC(20:4(5Z,8Z,11Z,14Z)/0:0)		P	C28H50NO7P	543.332	566.321	0.48039	[M+Na]+	8.965	0.76	2	C18	Lipids and lipid-like molecules	Ö¬ÖÊºÍÀàÖ¬·Ö×Ó	Glycerophospholipids	¸ÊÓÍÁ×Ö¬	Glycerophosphocholines	¸ÊÓÍÁ×Ëáµ¨¼î	"60701-99-7"	HMDB0010395	Lipids and lipid-like molecules	Glycerophospholipids	Glycerophosphocholines	1-Acyl-sn-glycero-3-phosphocholine; 1-Acyl-sn-glycerol-3-phosphocholine; alpha-Acylglycerophosphocholine; 2-Lysolecithin; 2-Lysophosphatidylcholine; 1-Acylglycerophosphocholine	C04230	-	LMGP01050048	Glycerophospholipids [GP]	Glycerophosphocholines [GP01]	Monoacylglycerophosphocholines [GP0105]	24779476	CCCCC\C=C/C\C=C/C\C=C/C\C=C/CCCC(=O)OC[C@@H](O)COP([O-])(=O)OCC[N+](C)(C)C	LAXQYRRMGGEGOH-JXRLJXCWSA-N	1.98185e+09	1.38978e+09	1.55928e+09	2.43534e+09	6.88283e+09	2.80762e+09	2.33741e+09	2.77663e+09	1.84156e+09	3.70112e+09	0.139281	2.00977	1.00703	Not Significant
Com_3724_pos	4-Hexenoylcarnitine		P	C13H23NO4	257.163	258.171	3.55641	[M+H]+	5.446	0.81	2	C18	Lipids and lipid-like molecules	Ö¬ÖÊºÍÀàÖ¬·Ö×Ó	Fatty Acyls	Ö¬·¾õ£Àà	Fatty acid esters	Ö¬·¾Ëáõ¥	"-"	HMDB0241668	Lipids and lipid-like molecules	Fatty Acyls	Fatty acid esters	-	-	-	-	-	-	-	-	CC=CCCC(=O)OC(CC([O-])=O)C[N+](C)(C)C	ILBCEMJKBZEGEY-UHFFFAOYSA-N	1.66811e+08	4.74536e+07	4.02245e+07	3.62386e+07	1.61925e+07	2.39202e+07	9.39551e+06	1.66449e+08	7.2682e+07	5.39892e+07	0.716149	0.742814	-0.428927	Not Significant
Com_6244_pos	LysoPC(18:3(6Z,9Z,12Z)/0:0)		P	C26H48NO7P	517.317	540.306	0.75393	[M+Na]+	8.576	0.76	2	C18	Lipids and lipid-like molecules	Ö¬ÖÊºÍÀàÖ¬·Ö×Ó	Glycerophospholipids	¸ÊÓÍÁ×Ö¬	Glycerophosphocholines	¸ÊÓÍÁ×Ëáµ¨¼î	"-"	HMDB0010387	Lipids and lipid-like molecules	Glycerophospholipids	Glycerophosphocholines	1-Acyl-sn-glycero-3-phosphocholine; 1-Acyl-sn-glycerol-3-phosphocholine; alpha-Acylglycerophosphocholine; 2-Lysolecithin; 2-Lysophosphatidylcholine; 1-Acylglycerophosphocholine	C04230	-	LMGP01050128	Glycerophospholipids [GP]	Glycerophosphocholines [GP01]	Monoacylglycerophosphocholines [GP0105]	52924045	CCCCC\C=C/C\C=C/C\C=C/CCCCC(=O)OC[C@](O)([H])COP([O-])(=O)OCC[N+](C)(C)C	MRTUWVDDQVMUCR-ACHCNROVSA-N	7.63041e+07	4.48736e+07	5.47791e+07	8.84638e+07	1.86611e+08	9.00645e+07	6.60959e+07	1.21169e+08	6.61051e+07	1.15985e+08	0.12432	1.75455	0.811103	Not Significant
Com_2178_pos	Hex-trans-3-en-1-ol		P	C6H12O	100.089	101.096	1.10768	[M+H]+	0.97	0.54	2	C18	Lipids and lipid-like molecules	Ö¬ÖÊºÍÀàÖ¬·Ö×Ó	Fatty Acyls	Ö¬·¾õ£Àà	Fatty alcohols	Ö¬·¾´¼	"-"	HMDB0302264	Lipids and lipid-like molecules	Fatty Acyls	Fatty alcohols	-	-	-	LMFA05000113	Fatty Acyls [FA]	Fatty alcohols [FA05]	_	-	CC\C=C\CCO	UFLHIIWVXFIJGU-ONEGZZNKSA-N	1.21519e+07	1.53796e+07	1.331e+07	1.23455e+07	1.5579e+07	1.28115e+07	1.42942e+07	1.24629e+07	1.32968e+07	1.37869e+07	0.650953	1.03686	0.0522241	Not Significant
Com_5188_pos	7-Methyldodecanoylcarnitine		P	C20H39NO4	357.288	358.295	0.12235	[M+H]+	7.196	0.84	2	C18	Lipids and lipid-like molecules	Ö¬ÖÊºÍÀàÖ¬·Ö×Ó	Fatty Acyls	Ö¬·¾õ£Àà	Fatty acid esters	Ö¬·¾Ëáõ¥	"-"	HMDB0240816	Lipids and lipid-like molecules	Fatty Acyls	Fatty acid esters	-	-	-	-	-	-	-	-	CCCCCC(C)CCCCCC(=O)OC(CC([O-])=O)C[N+](C)(C)C	HBBUPVSQBFASLX-UHFFFAOYSA-N	3.90882e+07	4.16916e+07	3.69272e+07	2.01165e+07	1.46603e+08	8.73573e+07	1.09874e+08	4.38016e+08	3.44559e+07	1.95462e+08	0.0969422	5.67284	2.50407	Not Significant
Com_5970_pos	(11Z,14Z)-Eicosadienoylcarnitine		P	C27H49NO4	451.366	452.373	0.1338	[M+H]+	8.712	0.68	2	C18	Lipids and lipid-like molecules	Ö¬ÖÊºÍÀàÖ¬·Ö×Ó	Fatty Acyls	Ö¬·¾õ£Àà	Fatty acid esters	Ö¬·¾Ëáõ¥	"-"	HMDB0240747	Lipids and lipid-like molecules	Fatty Acyls	Fatty acid esters	-	-	-	LMFA07070011	Fatty Acyls [FA]	Fatty esters [FA07]	Fatty acyl carnitines [FA0707]	71464509	[H]\C(CCCCC)=C(/[H])C\C([H])=C(\[H])CCCCCCCCCC(=O)OC(CC([O-])=O)C[N+](C)(C)C	OLZWDVKTOGTVLC-UTJQPWESSA-N	1.28181e+09	1.79961e+09	1.14419e+09	6.39996e+08	9.45077e+08	8.5329e+08	1.69037e+09	2.42158e+09	1.2164e+09	1.47758e+09	0.571916	1.21471	0.280614	Not Significant
Com_4100_pos	gamma-Glutamyl-S-methylcysteine sulfoxide		P	C9H16N2O6S	280.073	281.08	0.68881	[M+H]+	1.404	0.55	2	C18	Organic acids and derivatives	ÓÐ»úËá¼°ÆäÑÜÉúÎï	Carboxylic acids and derivatives	ôÈËá¼°ÆäÑÜÉúÎï	Amino acids, peptides, and analogues	°±»ùËá¡¢ëÄºÍÀàËÆÎï	"-"	HMDB0031863	Organic acids and derivatives	Carboxylic acids and derivatives	Amino acids, peptides, and analogues	-	-	-	-	-	-	-	13894651	CS(=O)CC(NC(=O)CCC(N)C(O)=O)C(O)=O	MQEBEBZYRKXMDL-UHFFFAOYSA-N	1.13443e+07	1.67413e+07	1.59468e+07	8.0257e+06	7.32312e+06	1.1257e+07	7.11672e+06	2.41756e+07	1.30145e+07	1.24681e+07	0.907467	0.958013	-0.0618826	Not Significant
Com_3987_pos	4-Methylhexanoylcarnitine		P	C14H27NO4	273.194	274.202	1.55567	[M+H]+	5.816	0.77	2	C18	Lipids and lipid-like molecules	Ö¬ÖÊºÍÀàÖ¬·Ö×Ó	Fatty Acyls	Ö¬·¾õ£Àà	Fatty acid esters	Ö¬·¾Ëáõ¥	"-"	HMDB0241036	Lipids and lipid-like molecules	Fatty Acyls	Fatty acid esters	-	-	-	-	-	-	-	-	CCC(C)CCC(=O)OC(CC([O-])=O)C[N+](C)(C)C	ACFMZWWFBAJSPV-UHFFFAOYSA-N	2.09072e+07	2.00381e+07	1.44915e+07	6.5141e+06	6.89174e+06	2.45736e+07	8.75397e+06	1.59805e+07	1.54877e+07	1.405e+07	0.791722	0.907168	-0.140558	Not Significant
Com_7078_pos	PC(16:0/20:3(5Z,8Z,11Z))		P	C44H82NO8P	783.578	806.567	0.53824	[M+Na]+	10.291	0.58	2	C18	Lipids and lipid-like molecules	Ö¬ÖÊºÍÀàÖ¬·Ö×Ó	Glycerophospholipids	¸ÊÓÍÁ×Ö¬	Glycerophosphocholines	¸ÊÓÍÁ×Ëáµ¨¼î	"-"	HMDB0007980	Lipids and lipid-like molecules	Glycerophospholipids	Glycerophosphocholines	-	-	-	LMGP01010622	Glycerophospholipids [GP]	Glycerophosphocholines [GP01]	Diacylglycerophosphocholines [GP0101]	24778715	CCCCCCCCCCCCCCCC(=O)OC[C@]([H])(COP([O-])(=O)OCC[N+](C)(C)C)OC(=O)CCC\C=C/C\C=C/C\C=C/CCCCCCCC	XMZFUVYOYPLVOA-VLHUWQDUSA-N	6.25991e+09	5.4794e+09	6.92102e+09	6.11112e+09	7.31892e+09	9.18064e+09	8.27223e+09	5.37475e+09	6.19286e+09	7.53664e+09	0.17204	1.21699	0.283315	Not Significant
Com_6023_pos	(5Z,8Z,10E,12S,14Z)-12-Hydroxyicosa-5,8,10,14-tetraenoylcarnitine		P	C27H45NO5	463.33	464.337	0.88152	[M+H]+	7.638	0.61	2	C18	Lipids and lipid-like molecules	Ö¬ÖÊºÍÀàÖ¬·Ö×Ó	Fatty Acyls	Ö¬·¾õ£Àà	Fatty acid esters	Ö¬·¾Ëáõ¥	"-"	HMDB0241591	Lipids and lipid-like molecules	Fatty Acyls	Fatty acid esters	-	-	-	-	-	-	-	-	CCCCCC=CCC(O)C=CC=CCC=CCCCC(=O)OC(CC([O-])=O)C[N+](C)(C)C	NOARSWRROUOLCM-UHFFFAOYSA-N	1.18594e+07	5.5696e+06	5.31434e+06	1.12006e+07	5.08781e+06	4.04474e+06	4.15559e+06	2.13542e+07	8.486e+06	8.66058e+06	0.970894	1.02057	0.0293784	Not Significant
Com_5604_pos	(6Z)-Hexadecenoylcarnitine		P	C23H43NO4	397.319	398.327	0.09924	[M+H]+	7.808	0.78	2	C18	Lipids and lipid-like molecules	Ö¬ÖÊºÍÀàÖ¬·Ö×Ó	Fatty Acyls	Ö¬·¾õ£Àà	Fatty acid esters	Ö¬·¾Ëáõ¥	"-"	HMDB0241470	Lipids and lipid-like molecules	Fatty Acyls	Fatty acid esters	-	-	-	-	-	-	-	-	CCCCCCCCCC=CCCCCC(=O)OC(CC([O-])=O)C[N+](C)(C)C	HWJRUMCYGWWTOD-UHFFFAOYSA-N	1.02368e+09	1.25474e+09	7.58349e+08	3.70569e+08	4.38015e+08	5.78816e+08	4.22441e+08	2.733e+09	8.51835e+08	1.04307e+09	0.758988	1.2245	0.292187	Not Significant
Com_6433_pos	SM(d18:2(4E,14Z)/16:0)		P	C39H77N2O6P	700.552	701.56	0.43656	[M+H]+	11.476	0.54	2	C18	Lipids and lipid-like molecules	Ö¬ÖÊºÍÀàÖ¬·Ö×Ó	Sphingolipids	ÇÊÖ¬Àà	Phosphosphingolipids	Á×Ö¬ÇÊÖ¬	"2292199-28-9"	HMDB0240638	Lipids and lipid-like molecules	Sphingolipids	Phosphosphingolipids	-	-	-	LMSP03010090	Sphingolipids [SP]	Phosphosphingolipids [SP03]	Ceramide phosphocholines (sphingomyelins) [SP0301]	52931235	[H][C@@](COP([O-])(=O)OCC[N+](C)(C)C)(NC(=O)CCCCCCCCCCCCCCC)[C@H](O)\C=C\CCCCCCCC\C=C/CCC	YLWSJLLZUHSIEA-CKSUKHGVSA-N	3.5124e+08	2.35072e+08	1.81351e+08	2.14305e+08	1.96223e+08	1.08697e+08	3.10835e+08	1.39884e+08	2.45492e+08	1.8891e+08	0.365671	0.769516	-0.377977	Not Significant
Com_5977_pos	(9Z)-Icos-9-enoylcarnitine		P	C27H51NO4	453.382	454.389	0.20444	[M+H]+	9.149	0.76	2	C18	Lipids and lipid-like molecules	Ö¬ÖÊºÍÀàÖ¬·Ö×Ó	Fatty Acyls	Ö¬·¾õ£Àà	Fatty acid esters	Ö¬·¾Ëáõ¥	"-"	HMDB0241572	Lipids and lipid-like molecules	Fatty Acyls	Fatty acid esters	-	-	-	-	-	-	-	-	CCCCCCCCCCC=CCCCCCCCC(=O)OC(CC([O-])=O)C[N+](C)(C)C	JBEFEJXBJYXSLO-UHFFFAOYSA-N	9.94372e+08	1.2704e+09	9.33822e+08	6.23859e+08	1.0432e+09	1.35393e+09	1.38648e+09	1.61238e+09	9.55614e+08	1.349e+09	0.0678229	1.41166	0.497388	Not Significant
Com_4377_pos	Methyl stearate		P	C19H38O2	298.287	299.295	1.35439	[M+H]+	10.592	0.6	2	C18	Lipids and lipid-like molecules	Ö¬ÖÊºÍÀàÖ¬·Ö×Ó	Fatty Acyls	Ö¬·¾õ£Àà	Fatty acid esters	Ö¬·¾Ëáõ¥	"112-61-8"	HMDB0034154	Lipids and lipid-like molecules	Fatty Acyls	Fatty acid esters	-	-	-	LMFA07010474	Fatty Acyls [FA]	Fatty esters [FA07]	Short fatty esters [FA0710]	8201	CCCCCCCCCCCCCCCCCC(=O)OC	HPEUJPJOZXNMSJ-UHFFFAOYSA-N	3.58602e+07	3.3335e+07	3.46612e+07	1.82059e+07	2.32537e+07	2.89625e+07	3.31367e+07	2.60711e+07	3.05156e+07	2.7856e+07	0.587593	0.912846	-0.131557	Not Significant
Com_7248_pos	PC(18:2(9Z,12Z)/20:4(5Z,8Z,11Z,14Z))		P	C46H80NO8P	805.562	828.552	0.72121	[M+Na]+	10.015	0.62	2	C18	Lipids and lipid-like molecules	Ö¬ÖÊºÍÀàÖ¬·Ö×Ó	Glycerophospholipids	¸ÊÓÍÁ×Ö¬	Glycerophosphocholines	¸ÊÓÍÁ×Ëáµ¨¼î	"85082-02-6"	HMDB0008147	Lipids and lipid-like molecules	Glycerophospholipids	Glycerophosphocholines	-	-	-	LMGP01010943	Glycerophospholipids [GP]	Glycerophosphocholines [GP01]	Diacylglycerophosphocholines [GP0101]	24778979	CCCCC\C=C/C\C=C/CCCCCCCC(=O)OC[C@]([H])(COP([O-])(=O)OCC[N+](C)(C)C)OC(=O)CCC\C=C/C\C=C/C\C=C/C\C=C/CCCCC	ZZSZQATYGVHNLZ-PUMLCSCDSA-N	2.13351e+09	1.59108e+09	1.81645e+09	1.96962e+09	3.08227e+09	2.76216e+09	2.17787e+09	1.54881e+09	1.87766e+09	2.39278e+09	0.199243	1.27434	0.349747	Not Significant
Com_5907_pos	(12Z)-10-Hydroxyoctadecenoylcarnitine		P	C25H47NO5	441.345	442.353	0.58992	[M+H]+	7.984	0.71	2	C18	Lipids and lipid-like molecules	Ö¬ÖÊºÍÀàÖ¬·Ö×Ó	Fatty Acyls	Ö¬·¾õ£Àà	Fatty acid esters	Ö¬·¾Ëáõ¥	"-"	HMDB0241535	Lipids and lipid-like molecules	Fatty Acyls	Fatty acid esters	-	-	-	-	-	-	-	-	CCCCCC=CCC(O)CCCCCCCCC(=O)OC(CC([O-])=O)C[N+](C)(C)C	YJDCDSFTLGLFHU-UHFFFAOYSA-N	9.20122e+07	1.37981e+08	1.12242e+08	7.84845e+07	7.68083e+07	7.0787e+07	6.57899e+07	1.07314e+08	1.0518e+08	8.01749e+07	0.168106	0.762263	-0.391639	Not Significant
Com_2743_pos	N-Acetyl-S-methylcysteine		P	C6H11NO3S	177.046	178.053	1.18428	[M+H]+	1.52	0.52	2	C18	Organic acids and derivatives	ÓÐ»úËá¼°ÆäÑÜÉúÎï	Carboxylic acids and derivatives	ôÈËá¼°ÆäÑÜÉúÎï	Amino acids, peptides, and analogues	°±»ùËá¡¢ëÄºÍÀàËÆÎï	"-"	HMDB0240544	Organic acids and derivatives	Carboxylic acids and derivatives	Amino acids, peptides, and analogues	-	-	-	-	-	-	-	13893975	[H][C@@](CSC)(N=C(C)O)C(O)=O	RYGLCORNOFFGTB-YFKPBYRVSA-N	5.74815e+07	6.48422e+07	5.34684e+07	6.38673e+07	4.70876e+07	6.44906e+07	6.53816e+07	5.76694e+07	5.99149e+07	5.86573e+07	0.810258	0.979011	-0.0306034	Not Significant
Com_6722_pos	PC(14:0/20:3(6,8,11)-OH(5))		P	C42H78NO9P	771.541	772.549	0.20569	[M+H]+	8.997	0.62	2	C18	-	-	-	-	-	-	"-"	HMDB0285682	-	-	-	-	-	-	-	-	-	-	-	[H][C@@](COC(=O)CCCCCCCCCCCCC)(COP([O-])(=O)OCC[N+](C)(C)C)OC(=O)CCCC(O)\C=C\C=C\C\C=C\CCCCCCCC	CSCXVDGYGDPWME-FDZYRTRWSA-N	5.85916e+07	5.07213e+07	4.97808e+07	3.66485e+07	1.49826e+07	3.41359e+07	4.284e+07	8.40559e+07	4.89355e+07	4.40036e+07	0.757466	0.899215	-0.153261	Not Significant
Com_5869_pos	8-{3-[(2Z,5Z)-Octa-2,5-dien-1-yl]oxiran-2-yl}octanoylcarnitine		P	C25H43NO5	437.314	438.322	0.77205	[M+H]+	7.288	0.57	2	C18	Lipids and lipid-like molecules	Ö¬ÖÊºÍÀàÖ¬·Ö×Ó	Fatty Acyls	Ö¬·¾õ£Àà	Fatty acid esters	Ö¬·¾Ëáõ¥	"-"	HMDB0241889	Lipids and lipid-like molecules	Fatty Acyls	Fatty acid esters	-	-	-	-	-	-	-	-	CCC=CCC=CCC1OC1CCCCCCCC(=O)OC(CC([O-])=O)C[N+](C)(C)C	NFDSDDXSXIEBKH-UHFFFAOYSA-N	2.31478e+07	1.17323e+07	1.1409e+07	1.99399e+07	1.46857e+07	6.22629e+06	6.46212e+06	5.7612e+07	1.65572e+07	2.12465e+07	0.723195	1.28322	0.359765	Not Significant
Com_6695_pos	PC(20:4(5Z,8Z,11Z,14Z)/P-16:0)		P	C44H80NO7P	765.567	766.575	0.33545	[M+H]+	9.94	0.67	2	C18	Lipids and lipid-like molecules	Ö¬ÖÊºÍÀàÖ¬·Ö×Ó	Glycerophospholipids	¸ÊÓÍÁ×Ö¬	Glycerophosphocholines	¸ÊÓÍÁ×Ëáµ¨¼î	"-"	HMDB0008455	Lipids and lipid-like molecules	Glycerophospholipids	Glycerophosphocholines	-	-	-	-	-	-	-	53479049	CCCCCCCCCCCCCC\C=C/OC(COC(=O)CCC\C=C/C\C=C/C\C=C/C\C=C/CCCCC)COP([O-])(=O)OCC[N+](C)(C)C	QXWMNDJZPMHJJC-ZBYLXILXSA-N	2.89262e+08	2.98217e+08	4.84544e+08	4.19537e+08	5.39874e+08	3.86452e+08	3.63238e+08	3.05035e+08	3.7289e+08	3.9865e+08	0.722177	1.06908	0.0963719	Not Significant
Com_6156_pos	(9Z,12Z,15Z,18Z,21Z)-Tetracosa-9,12,15,18,21-pentaenoylcarnitine		P	C31H51NO4	501.382	502.389	0.34192	[M+H]+	8.828	0.55	2	C18	Lipids and lipid-like molecules	Ö¬ÖÊºÍÀàÖ¬·Ö×Ó	Fatty Acyls	Ö¬·¾õ£Àà	Fatty acid esters	Ö¬·¾Ëáõ¥	"-"	HMDB0241635	Lipids and lipid-like molecules	Fatty Acyls	Fatty acid esters	-	-	-	-	-	-	-	-	CCC=CCC=CCC=CCC=CCC=CCCCCCCCC(=O)OC(CC([O-])=O)C[N+](C)(C)C	AQYQJMYFFSCGBI-UHFFFAOYSA-N	9.19402e+07	5.70887e+07	3.51739e+07	5.62509e+07	5.90898e+07	3.18078e+07	4.50823e+07	6.68615e+07	6.01134e+07	5.07104e+07	0.529084	0.843578	-0.245407	Not Significant
Com_7496_pos	PC(20:2(11Z,14Z)/22:6(4Z,7Z,10Z,13Z,16Z,19Z))		P	C50H84NO8P	857.593	858.601	0.49787	[M+H]+	11.471	0.69	2	C18	Lipids and lipid-like molecules	Ö¬ÖÊºÍÀàÖ¬·Ö×Ó	Glycerophospholipids	¸ÊÓÍÁ×Ö¬	Glycerophosphocholines	¸ÊÓÍÁ×Ëáµ¨¼î	"-"	HMDB0008354	Lipids and lipid-like molecules	Glycerophospholipids	Glycerophosphocholines	-	-	-	LMGP01011865	Glycerophospholipids [GP]	Glycerophosphocholines [GP01]	Diacylglycerophosphocholines [GP0101]	10854909	CCCCC\C=C/C\C=C/CCCCCCCCCC(=O)OC[C@]([H])(COP([O-])(=O)OCC[N+](C)(C)C)OC(=O)CC\C=C/C\C=C/C\C=C/C\C=C/C\C=C/C\C=C/CC	YBAVZMWJCPETFA-QFTUWMPFSA-N	3.08756e+07	1.79791e+07	2.50249e+07	2.90649e+07	3.19401e+07	2.8097e+07	3.06619e+07	2.8381e+07	2.57361e+07	2.977e+07	0.228115	1.15674	0.210064	Not Significant
Com_2685_pos	2-Amino-3-phosphonopropionic acid		P	C3H8NO5P	169.014	170.022	1.80401	[M+H]+	1.303	0.53	2	C18	Organic acids and derivatives	ÓÐ»úËá¼°ÆäÑÜÉúÎï	Carboxylic acids and derivatives	ôÈËá¼°ÆäÑÜÉúÎï	Amino acids, peptides, and analogues	°±»ùËá¡¢ëÄºÍÀàËÆÎï	"5652-28-8"	HMDB0000370	Organic acids and derivatives	Carboxylic acids and derivatives	Amino acids, peptides, and analogues	2-Amino-3-phosphonopropanoate; Phosphonoalanine	C05672	-	-	-	-	-	3857	NC(CP(O)(O)=O)C(O)=O	LBTABPSJONFLPO-UHFFFAOYSA-N	6.78344e+06	5.3711e+06	4.60946e+06	6.10188e+06	4.52767e+06	8.9082e+06	7.80844e+06	5.96048e+06	5.71647e+06	6.8012e+06	0.353405	1.18975	0.250664	Not Significant
Com_2174_pos	Succinic anhydride		P	C4H4O3	100.016	101.023	1.05244	[M+H]+	1.537	0.59	2	C18	Organic acids and derivatives	ÓÐ»úËá¼°ÆäÑÜÉúÎï	Carboxylic acids and derivatives	ôÈËá¼°ÆäÑÜÉúÎï	Dicarboxylic acids and derivatives	¶þÔªËá¼°ÆäÑÜÉúÎï	"108-30-5"	HMDB0032523	Organic acids and derivatives	Carboxylic acids and derivatives	Dicarboxylic acids and derivatives	-	C19524	-	-	-	-	-	7922	O=C1CCC(=O)O1	RINCXYDBBGOEEQ-UHFFFAOYSA-N	8.34262e+07	7.43863e+07	4.23733e+07	5.43274e+07	3.9408e+07	6.61328e+07	6.61935e+07	7.11665e+07	6.36283e+07	6.07252e+07	0.813738	0.954374	-0.0673728	Not Significant
Com_5648_pos	MG(0:0/20:3(5Z,8Z,11Z)/0:0)		P	C23H40O4	380.293	403.282	0.23562	[M+Na]+	9.736	0.54	2	C18	Lipids and lipid-like molecules	Ö¬ÖÊºÍÀàÖ¬·Ö×Ó	Endocannabinoids	ÄÚÔ´ÐÔ´óÂéËØ	-	-	"-"	HMDB0011546	Lipids and lipid-like molecules	Endocannabinoids	-	-	-	-	-	-	-	-	53480966	[H]C(CO)(CO)OC(=O)CCC\C=C/C\C=C/C\C=C/CCCCCCCC	CRSKSGIHJXUIHD-YOILPLPUSA-N	6.63029e+08	5.33256e+08	5.48274e+08	1.3054e+09	1.48678e+09	9.09211e+08	1.11667e+09	1.15966e+09	7.62489e+08	1.16808e+09	0.113179	1.53193	0.615351	Not Significant
Com_7280_pos	PC(16:0/22:4(7Z,10Z,13Z,16Z))		P	C46H84NO8P	809.593	832.583	0.75098	[M+Na]+	11.134	0.6	2	C18	Lipids and lipid-like molecules	Ö¬ÖÊºÍÀàÖ¬·Ö×Ó	Glycerophospholipids	¸ÊÓÍÁ×Ö¬	Glycerophosphocholines	¸ÊÓÍÁ×Ëáµ¨¼î	"-"	HMDB0007988	Lipids and lipid-like molecules	Glycerophospholipids	Glycerophosphocholines	-	-	-	LMGP01010642	Glycerophospholipids [GP]	Glycerophosphocholines [GP01]	Diacylglycerophosphocholines [GP0101]	24778732	CCCCCCCCCCCCCCCC(=O)OC[C@]([H])(COP([O-])(=O)OCC[N+](C)(C)C)OC(=O)CCCCC\C=C/C\C=C/C\C=C/C\C=C/CCCCC	IRWRFKUTKSUFST-MDYGELLQSA-N	9.12632e+08	1.24538e+09	7.87633e+08	8.84914e+08	2.09727e+09	1.36219e+09	2.41262e+09	1.27777e+09	9.5764e+08	1.78746e+09	0.0307549	1.86653	0.900357	Not Significant
Com_6587_pos	PC(14:1(9Z)/20:2(11Z,14Z))		P	C42H78NO8P	755.547	756.553	0.47044	[M+H]+	10.343	0.72	2	C18	Lipids and lipid-like molecules	Ö¬ÖÊºÍÀàÖ¬·Ö×Ó	Glycerophospholipids	¸ÊÓÍÁ×Ö¬	Glycerophosphocholines	¸ÊÓÍÁ×Ëáµ¨¼î	"-"	HMDB0007913	Lipids and lipid-like molecules	Glycerophospholipids	Glycerophosphocholines	-	-	-	LMGP01011399	Glycerophospholipids [GP]	Glycerophosphocholines [GP01]	Diacylglycerophosphocholines [GP0101]	52922280	CCCCC\C=C/C\C=C/CCCCCCCCCC(=O)O[C@]([H])(COC(=O)CCCCCCC\C=C/CCCC)COP([O-])(=O)OCC[N+](C)(C)C	KBHCBANQRIOXLD-FRPVHTQQSA-N	5.5258e+09	7.2333e+09	7.9348e+09	1.16587e+10	6.18683e+09	6.45898e+09	4.48726e+09	4.49591e+09	8.08816e+09	5.40724e+09	0.10364	0.668538	-0.580918	Not Significant
Com_4852_pos	2,4-dimethylheptanedioylcarnitine		P	C16H29NO6	331.199	332.207	1.01027	[M+H]+	5.796	0.73	2	C18	Lipids and lipid-like molecules	Ö¬ÖÊºÍÀàÖ¬·Ö×Ó	Fatty Acyls	Ö¬·¾õ£Àà	Fatty acid esters	Ö¬·¾Ëáõ¥	"-"	HMDB0241055	Lipids and lipid-like molecules	Fatty Acyls	Fatty acid esters	-	-	-	-	-	-	-	-	CC(CCC(O)=O)CC(C)C(=O)OC(CC([O-])=O)C[N+](C)(C)C	JLKURPCSDKNQGL-UHFFFAOYSA-N	4.5709e+06	2.16683e+06	2.22305e+06	5.44542e+06	118583	1.12575e+06	4.06745e+06	4.27319e+06	3.60155e+06	2.39624e+06	0.401698	0.665337	-0.587843	Not Significant
Com_4388_pos	Non-7-enoylcarnitine		P	C16H29NO4	299.21	300.217	0.34583	[M+H]+	6.04	0.55	2	C18	Lipids and lipid-like molecules	Ö¬ÖÊºÍÀàÖ¬·Ö×Ó	Fatty Acyls	Ö¬·¾õ£Àà	Fatty acid esters	Ö¬·¾Ëáõ¥	"-"	HMDB0241748	Lipids and lipid-like molecules	Fatty Acyls	Fatty acid esters	-	-	-	-	-	-	-	-	CC=CCCCCCC(=O)OC(CC([O-])=O)C[N+](C)(C)C	MBPBURNMLKOCOK-UHFFFAOYSA-N	9.09994e+06	9.06913e+06	9.97613e+06	4.97043e+06	3.4728e+06	4.26175e+06	3.33563e+06	1.04881e+07	8.27891e+06	5.38956e+06	0.207797	0.650999	-0.619273	Not Significant
Com_5165_pos	Aacocf3		P	C21H31F3O	356.233	357.24	0.09787	[M+H]+	6.962	0.68	2	C18	Organic oxygen compounds	ÓÐ»úÑõ»¯ºÏÎï	Organooxygen compounds	ÓÐ»úÑõ»¯ºÏÎï	Carbonyl compounds	ôÊ»ù»¯ºÏÎï	"-"	HMDB0247736	Organic oxygen compounds	Organooxygen compounds	Carbonyl compounds	-	C01397	-	-	-	-	-	2224	CCCCCC=CCC=CCC=CCC=CCCCC(=O)C(F)(F)F	PLWROONZUDKYKG-UHFFFAOYSA-N	3.53387e+08	1.24422e+08	1.06902e+08	4.37755e+08	5.2274e+07	1.00663e+08	1.13912e+08	2.17777e+08	2.55617e+08	1.21157e+08	0.184652	0.473978	-1.07711	Not Significant
Com_3378_pos	Serylglutamine		P	C8H15N3O5	233.101	234.109	0.59873	[M+H]+	1.371	0.66	2	C18	Organic acids and derivatives	ÓÐ»úËá¼°ÆäÑÜÉúÎï	Carboxylic acids and derivatives	ôÈËá¼°ÆäÑÜÉúÎï	Amino acids, peptides, and analogues	°±»ùËá¡¢ëÄºÍÀàËÆÎï	"94421-66-6"	HMDB0029037	Organic acids and derivatives	Carboxylic acids and derivatives	Amino acids, peptides, and analogues	-	-	-	-	-	-	-	7016081	N[C@@H](CO)C(=O)N[C@@H](CCC(N)=O)C(O)=O	UJTZHGHXJKIAOS-WHFBIAKZSA-N	1.07101e+07	8.53931e+06	6.76358e+06	9.78681e+06	6.71453e+06	1.94415e+07	9.19827e+06	9.14372e+06	8.94994e+06	1.11245e+07	0.489985	1.24297	0.31379	Not Significant
Com_5956_pos	Icosa-8,11,14-trienoylcarnitine		P	C27H47NO4	449.351	450.358	0.15843	[M+H]+	8.313	0.66	2	C18	Lipids and lipid-like molecules	Ö¬ÖÊºÍÀàÖ¬·Ö×Ó	Fatty Acyls	Ö¬·¾õ£Àà	Fatty acid esters	Ö¬·¾Ëáõ¥	"-"	HMDB0241578	Lipids and lipid-like molecules	Fatty Acyls	Fatty acid esters	-	-	-	-	-	-	-	-	CCCCCC=CCC=CCC=CCCCCCCC(=O)OC(CC([O-])=O)C[N+](C)(C)C	RDIZZXFTCZPSRY-UHFFFAOYSA-N	5.97928e+08	4.80053e+08	2.89557e+08	2.74235e+08	3.67983e+08	1.5418e+08	2.7287e+08	1.26868e+09	4.10444e+08	5.15929e+08	0.705827	1.257	0.329988	Not Significant
Com_7448_pos	PC(20:4(8Z,11Z,14Z,17Z)/20:4(8Z,11Z,14Z,17Z))		P	C48H80NO8P	829.562	852.552	0.95934	[M+Na]+	9.147	0.67	2	C18	Lipids and lipid-like molecules	Ö¬ÖÊºÍÀàÖ¬·Ö×Ó	Glycerophospholipids	¸ÊÓÍÁ×Ö¬	Glycerophosphocholines	¸ÊÓÍÁ×Ëáµ¨¼î	"-"	HMDB0008477	Lipids and lipid-like molecules	Glycerophospholipids	Glycerophosphocholines	-	-	-	-	-	-	-	-	CC\C=C/C\C=C/C\C=C/C\C=C/CCCCCCC(=O)OC[C@]([H])(COP([O-])(=O)OCC[N+](C)(C)C)OC(=O)CCCCCC\C=C/C\C=C/C\C=C/C\C=C/CC	BFCSBEFTXQRIOJ-IMYLGOOQSA-N	3.89956e+08	6.59671e+08	7.48358e+08	5.91426e+08	5.27957e+08	2.70906e+08	6.55194e+08	6.72378e+08	5.97353e+08	5.31609e+08	0.603555	0.889941	-0.168219	Not Significant
Com_6558_pos	PC(16:0/P-18:1(9Z))		P	C42H82NO7P	743.583	744.59	0.17857	[M+H]+	11.116	0.69	2	C18	Lipids and lipid-like molecules	Ö¬ÖÊºÍÀàÖ¬·Ö×Ó	Glycerophospholipids	¸ÊÓÍÁ×Ö¬	Glycerophosphocholines	¸ÊÓÍÁ×Ëáµ¨¼î	"-"	HMDB0007997	Lipids and lipid-like molecules	Glycerophospholipids	Glycerophosphocholines	-	-	-	-	-	-	-	53478677	CCCCCCCCCCCCCCCC(=O)OCC(COP([O-])(=O)OCC[N+](C)(C)C)O\C=C/CCCCCC\C=C/CCCCCCCC	UQCSRPHVLJIYTA-ADJITVTDSA-N	2.41445e+08	4.40724e+08	2.36089e+08	4.12582e+08	4.57645e+08	3.85265e+08	5.25339e+08	1.23818e+08	3.3271e+08	3.73017e+08	0.710165	1.12115	0.164975	Not Significant
Com_6813_pos	PC(16:0/18:1(11Z))		P	C42H82NO8P	759.578	782.568	0.99443	[M+Na]+	11.305	0.59	2	C18	Lipids and lipid-like molecules	Ö¬ÖÊºÍÀàÖ¬·Ö×Ó	Glycerophospholipids	¸ÊÓÍÁ×Ö¬	Glycerophosphocholines	¸ÊÓÍÁ×Ëáµ¨¼î	"-"	HMDB0007971	Lipids and lipid-like molecules	Glycerophospholipids	Glycerophosphocholines	-	-	-	LMGP01010576	Glycerophospholipids [GP]	Glycerophosphocholines [GP01]	Diacylglycerophosphocholines [GP0101]	24778688	[H][C@@](COC(=O)CCCCCCCCCCCCCCC)(COP([O-])(=O)OCC[N+](C)(C)C)OC(=O)CCCCCCCCC\C=C/CCCCCC	AEPVLLKGEBHLEJ-KWNHIAGJSA-N	2.66694e+10	2.52295e+10	3.42723e+10	2.42997e+10	2.69485e+10	2.33951e+10	2.3674e+10	2.09744e+10	2.76177e+10	2.3748e+10	0.184514	0.859885	-0.217785	Not Significant
Com_3009_pos	Serylproline		P	C8H14N2O4	202.095	203.103	0.7259	[M+H]+	1.473	0.5	2	C18	Organic acids and derivatives	ÓÐ»úËá¼°ÆäÑÜÉúÎï	Carboxylic acids and derivatives	ôÈËá¼°ÆäÑÜÉúÎï	Amino acids, peptides, and analogues	°±»ùËá¡¢ëÄºÍÀàËÆÎï	"23827-93-2"	HMDB0029047	Organic acids and derivatives	Carboxylic acids and derivatives	Amino acids, peptides, and analogues	-	-	-	-	-	-	-	4369021	N[C@@H](CO)C(=O)N1CCC[C@H]1C(O)=O	WBAXJMCUFIXCNI-WDSKDSINSA-N	5.1709e+07	6.98961e+07	6.02346e+07	8.28026e+07	3.49123e+07	5.09061e+07	5.01705e+07	1.3896e+08	6.61606e+07	6.87372e+07	0.920055	1.03895	0.0551194	Not Significant
Com_5493_pos	(5E)-8-Hydroxytetradec-5-enoylcarnitine		P	C21H39NO5	385.283	386.29	0.72375	[M+H]+	6.82	0.57	2	C18	Lipids and lipid-like molecules	Ö¬ÖÊºÍÀàÖ¬·Ö×Ó	Fatty Acyls	Ö¬·¾õ£Àà	Fatty acid esters	Ö¬·¾Ëáõ¥	"-"	HMDB0241364	Lipids and lipid-like molecules	Fatty Acyls	Fatty acid esters	-	-	-	-	-	-	-	-	CCCCCCC(O)CC=CCCCC(=O)OC(CC([O-])=O)C[N+](C)(C)C	FDDDTNWQHGZLMB-UHFFFAOYSA-N	5.39234e+07	4.60141e+07	4.76491e+07	2.72399e+07	2.34346e+07	2.36238e+07	1.1323e+07	7.28758e+07	4.37066e+07	3.28143e+07	0.490078	0.750785	-0.413528	Not Significant
Com_5142_pos	Tridec-7-enoylcarnitine		P	C20H37NO4	355.272	356.279	1.2331	[M+H]+	6.938	0.63	2	C18	Lipids and lipid-like molecules	Ö¬ÖÊºÍÀàÖ¬·Ö×Ó	Fatty Acyls	Ö¬·¾õ£Àà	Fatty acid esters	Ö¬·¾Ëáõ¥	"-"	HMDB0241317	Lipids and lipid-like molecules	Fatty Acyls	Fatty acid esters	-	-	-	-	-	-	-	-	CCCCCC=CCCCCCC(=O)OC(CC([O-])=O)C[N+](C)(C)C	YFJGZENZJUJIME-UHFFFAOYSA-N	3.15442e+07	3.41217e+07	3.03822e+07	1.75509e+07	3.4513e+07	2.05138e+07	1.81363e+07	1.07998e+08	2.83997e+07	4.52904e+07	0.462632	1.59475	0.673327	Not Significant
Com_7282_pos	PC(20:4(5Z,8Z,11Z,14Z)/18:0)		P	C46H84NO8P	809.593	832.583	0.39841	[M+Na]+	11.739	0.6	2	C18	Lipids and lipid-like molecules	Ö¬ÖÊºÍÀàÖ¬·Ö×Ó	Glycerophospholipids	¸ÊÓÍÁ×Ö¬	Glycerophosphocholines	¸ÊÓÍÁ×Ëáµ¨¼î	"-"	HMDB0008431	Lipids and lipid-like molecules	Glycerophospholipids	Glycerophosphocholines	Phosphatidylcholine; Lecithin; Phosphatidyl-N-trimethylethanolamine; 1,2-Diacyl-sn-glycero-3-phosphocholine; Choline phosphatide; 3-sn-Phosphatidylcholine	C00157	-	LMGP01011907	Glycerophospholipids [GP]	Glycerophosphocholines [GP01]	Diacylglycerophosphocholines [GP0101]	52923291	CCCCCCCCCCCCCCCCCC(=O)O[C@]([H])(COC(=O)CCC\C=C/C\C=C/C\C=C/C\C=C/CCCCC)COP([O-])(=O)OCC[N+](C)(C)C	DNYKSJQVBCVGOF-LCKGXUDJSA-N	3.71803e+08	4.79189e+08	2.10584e+08	2.88732e+08	4.57693e+08	3.44259e+08	5.58061e+08	3.25902e+08	3.37577e+08	4.21479e+08	0.328814	1.24854	0.320243	Not Significant
Com_5933_pos	13-Hydroxyoctadecanoylcarnitine		P	C25H49NO5	443.361	444.369	0.32926	[M+H]+	8.489	0.73	2	C18	Lipids and lipid-like molecules	Ö¬ÖÊºÍÀàÖ¬·Ö×Ó	Fatty Acyls	Ö¬·¾õ£Àà	Fatty acid esters	Ö¬·¾Ëáõ¥	"-"	HMDB0241521	Lipids and lipid-like molecules	Fatty Acyls	Fatty acid esters	-	-	-	-	-	-	-	-	CCCCCC(O)CCCCCCCCCCCC(=O)OC(CC([O-])=O)C[N+](C)(C)C	DLMLREHNHPYYRN-UHFFFAOYSA-N	1.62709e+08	3.58368e+08	2.99951e+08	1.55915e+08	1.61114e+08	1.62335e+08	1.37701e+08	1.70934e+08	2.44236e+08	1.58021e+08	0.141748	0.647002	-0.628159	Not Significant
Com_7286_pos	PC(20:3(8Z,11Z,14Z)/20:4(8Z,11Z,14Z,17Z))		P	C48H82NO8P	831.578	832.584	0.87232	[M+H]+	10.808	0.74	2	C18	Lipids and lipid-like molecules	Ö¬ÖÊºÍÀàÖ¬·Ö×Ó	Glycerophospholipids	¸ÊÓÍÁ×Ö¬	Glycerophosphocholines	¸ÊÓÍÁ×Ëáµ¨¼î	"-"	HMDB0008411	Lipids and lipid-like molecules	Glycerophospholipids	Glycerophosphocholines	-	-	-	-	-	-	-	53479013	CCCCC\C=C/C\C=C/C\C=C/CCCCCCC(=O)OC[C@]([H])(COP([O-])(=O)OCC[N+](C)(C)C)OC(=O)CCCCCC\C=C/C\C=C/C\C=C/C\C=C/CC	HSNIOYVXNMCZEB-CEFNKSEFSA-N	6.33014e+08	3.31042e+08	4.79441e+08	6.11067e+08	6.90284e+08	5.98881e+08	7.08726e+08	4.84945e+08	5.13641e+08	6.20709e+08	0.261945	1.20845	0.273157	Not Significant
Com_3050_pos	N-(3-Amino-2-hydroxy-3-oxopropyl)-L-valine		P	C8H16N2O4	204.111	205.119	1.21165	[M+H]+	1.482	0.61	2	C18	Organic acids and derivatives	ÓÐ»úËá¼°ÆäÑÜÉúÎï	Carboxylic acids and derivatives	ôÈËá¼°ÆäÑÜÉúÎï	Amino acids, peptides, and analogues	°±»ùËá¡¢ëÄºÍÀàËÆÎï	"-"	HMDB0245695	Organic acids and derivatives	Carboxylic acids and derivatives	Amino acids, peptides, and analogues	-	-	-	-	-	-	-	78062398	CC(C)C(NCC(O)C(N)=O)C(O)=O	HNLUIEVSTYRKNY-UHFFFAOYSA-N	3.13134e+07	3.95745e+07	1.14299e+07	1.76049e+07	3.52265e+07	3.25859e+07	3.57862e+07	4.649e+07	2.49807e+07	3.75222e+07	0.127566	1.50205	0.586932	Not Significant
Com_5963_pos	11-(5-ethyl-3,4-Dimethylfuran-2-yl)undecanoylcarnitine		P	C26H45NO5	451.33	452.336	1.40612	[M+H]+	8.706	0.68	2	C18	Lipids and lipid-like molecules	Ö¬ÖÊºÍÀàÖ¬·Ö×Ó	Fatty Acyls	Ö¬·¾õ£Àà	Fatty acid esters	Ö¬·¾Ëáõ¥	"-"	HMDB0241830	Lipids and lipid-like molecules	Fatty Acyls	Fatty acid esters	-	-	-	-	-	-	-	-	CCC1=C(C)C(C)=C(CCCCCCCCCCC(=O)OC(CC([O-])=O)C[N+](C)(C)C)O1	QORRMDDAOQKGFF-UHFFFAOYSA-N	7.29426e+06	1.04882e+07	5.79829e+06	1.89898e+06	4.48388e+06	5.03136e+06	1.05592e+07	1.42487e+07	6.36994e+06	8.58079e+06	0.480163	1.34707	0.42983	Not Significant
Com_7118_pos	PC(18:3(10,12,15)-OH(9)/DiMe(9,3))		P	C44H76NO10P	809.521	810.527	0.73188	[M+H]+	11.153	0.75	2	C18	-	-	-	-	-	-	"-"	HMDB0289306	-	-	-	-	-	-	-	-	-	-	-	[H][C@@](COC(=O)CCCCCCCC(O)\C=C\C=C\C\C=C\CC)(COP([O-])(=O)OCC[N+](C)(C)C)OC(=O)CCCCCCCCC1=C(C)C(C)=C(CCC)O1	RMGKKXFZOGSTDH-BXBIJXMYSA-N	4.07158e+07	5.22146e+07	3.10808e+07	2.85252e+07	3.76156e+07	3.0446e+07	6.77732e+07	3.47481e+07	3.81341e+07	4.26457e+07	0.669614	1.11831	0.161319	Not Significant
Com_6097_pos	Docosanoylcarnitine		P	C29H57NO4	483.429	484.436	0.62558	[M+H]+	10.182	0.84	2	C18	Lipids and lipid-like molecules	Ö¬ÖÊºÍÀàÖ¬·Ö×Ó	Fatty Acyls	Ö¬·¾õ£Àà	Fatty acid esters	Ö¬·¾Ëáõ¥	"-"	HMDB0062468	Lipids and lipid-like molecules	Fatty Acyls	Fatty acid esters	-	-	-	LMFA07070089	Fatty Acyls [FA]	Fatty esters [FA07]	Fatty acyl carnitines [FA0707]	71464577	CCCCCCCCCCCCCCCCCCCCCC(=O)OC(CC([O-])=O)C[N+](C)(C)C	IUMXSSOVGPXXJL-UHFFFAOYSA-N	8.78925e+07	6.44944e+07	5.21281e+07	8.30445e+07	5.77345e+07	8.75984e+07	7.1207e+07	9.58555e+07	7.18899e+07	7.80989e+07	0.619938	1.08637	0.119513	Not Significant
Com_6944_pos	PE(18:1(9Z)/20:4(5Z,8Z,11Z,14Z))		P	C43H76NO8P	765.531	788.519	0.82813	[M+Na]+	11.303	0.58	2	C18	Lipids and lipid-like molecules	Ö¬ÖÊºÍÀàÖ¬·Ö×Ó	Glycerophospholipids	¸ÊÓÍÁ×Ö¬	Glycerophosphoethanolamines	¸ÊÓÍÁ×ËáÒÒ´¼°·Àà	"-"	HMDB0009069	Lipids and lipid-like molecules	Glycerophospholipids	Glycerophosphoethanolamines	-	-	-	LMGP02011196	Glycerophospholipids [GP]	Glycerophosphoethanolamines [GP02]	Diacylglycerophosphoethanolamines [GP0201]	52924897	[H][C@@](COC(=O)CCCCCCC\C=C/CCCCCCCC)(COP(O)(=O)OCCN)OC(=O)CCC\C=C/C\C=C/C\C=C/C\C=C/CCCCC	PECSWFQRRFRZPW-BHPGJWMBSA-N	2.67964e+07	4.25708e+07	5.84143e+07	5.67702e+07	6.25077e+07	5.66629e+07	4.17271e+07	6.56438e+07	4.61379e+07	5.66354e+07	0.291392	1.22752	0.29575	Not Significant
Com_6687_pos	PC(18:4(6Z,9Z,12Z,15Z)/P-18:1(11Z))		P	C44H78NO7P	763.552	764.559	0.19927	[M+H]+	9.986	0.52	2	C18	Lipids and lipid-like molecules	Ö¬ÖÊºÍÀàÖ¬·Ö×Ó	Glycerophospholipids	¸ÊÓÍÁ×Ö¬	Glycerophosphocholines	¸ÊÓÍÁ×Ëáµ¨¼î	"-"	HMDB0008260	Lipids and lipid-like molecules	Glycerophospholipids	Glycerophosphocholines	-	-	-	-	-	-	-	53478875	CCCCCC\C=C/CCCCCCCC\C=C/OC(COC(=O)CCCC\C=C/C\C=C/C\C=C/C\C=C/CC)COP([O-])(=O)OCC[N+](C)(C)C	JCIBOIAZHLGPOT-BEDVMKBTSA-N	1.60398e+07	2.35939e+07	1.4659e+07	2.13801e+07	2.00296e+07	2.16843e+07	1.74359e+07	1.77676e+07	1.89182e+07	1.92293e+07	0.89907	1.01645	0.0235348	Not Significant
Com_6306_pos	LysoPC(22:4(7Z,10Z,13Z,16Z)/0:0)		P	C30H54NO7P	571.364	572.372	0.84287	[M+H]+	9.68	0.82	2	C18	Lipids and lipid-like molecules	Ö¬ÖÊºÍÀàÖ¬·Ö×Ó	Glycerophospholipids	¸ÊÓÍÁ×Ö¬	Glycerophosphocholines	¸ÊÓÍÁ×Ëáµ¨¼î	"-"	HMDB0010401	Lipids and lipid-like molecules	Glycerophospholipids	Glycerophosphocholines	1-Acyl-sn-glycero-3-phosphocholine; 1-Acyl-sn-glycerol-3-phosphocholine; alpha-Acylglycerophosphocholine; 2-Lysolecithin; 2-Lysophosphatidylcholine; 1-Acylglycerophosphocholine	C04230	-	LMGP01050124	Glycerophospholipids [GP]	Glycerophosphocholines [GP01]	Monoacylglycerophosphocholines [GP0105]	52924039	CCCCC\C=C/C\C=C/C\C=C/C\C=C/CCCCCC(=O)OC[C@](O)([H])COP([O-])(=O)OCC[N+](C)(C)C	ZOJBSSVHFSBHMP-JJJSWPRASA-N	9.21961e+07	1.00319e+08	8.73416e+07	1.91408e+08	2.2126e+08	1.55559e+08	1.24186e+08	2.39008e+08	1.17816e+08	1.85003e+08	0.116332	1.57027	0.651013	Not Significant
Com_6300_pos	LysoPC(22:6(4Z,7Z,10Z,13Z,16Z,19Z)/0:0)		P	C30H50NO7P	567.332	568.341	1.51272	[M+H]+	8.896	0.79	2	C18	Lipids and lipid-like molecules	Ö¬ÖÊºÍÀàÖ¬·Ö×Ó	Glycerophospholipids	¸ÊÓÍÁ×Ö¬	Glycerophosphocholines	¸ÊÓÍÁ×Ëáµ¨¼î	"162440-05-3"	HMDB0010404	Lipids and lipid-like molecules	Glycerophospholipids	Glycerophosphocholines	1-Acyl-sn-glycero-3-phosphocholine; 1-Acyl-sn-glycerol-3-phosphocholine; alpha-Acylglycerophosphocholine; 2-Lysolecithin; 2-Lysophosphatidylcholine; 1-Acylglycerophosphocholine	C04230	-	LMGP01050056	Glycerophospholipids [GP]	Glycerophosphocholines [GP01]	Monoacylglycerophosphocholines [GP0105]	10415542	[H][C@@](O)(COC(=O)CC\C=C/C\C=C/C\C=C/C\C=C/C\C=C/C\C=C/CC)COP([O-])(=O)OCC[N+](C)(C)C	LSOWKZULVQWMLY-APPDJCNMSA-N	4.90234e+07	5.99609e+07	1.87084e+08	2.24163e+08	5.21786e+08	3.18314e+08	1.93852e+08	2.18871e+08	1.30058e+08	3.13206e+08	0.079185	2.40821	1.26796	Not Significant
Com_6273_pos	LysoPC(18:2(9Z,12Z)/0:0)		P	C26H50NO7P	519.332	542.321	0.47558	[M+Na]+	9.043	0.77	2	C18	Lipids and lipid-like molecules	Ö¬ÖÊºÍÀàÖ¬·Ö×Ó	Glycerophospholipids	¸ÊÓÍÁ×Ö¬	Glycerophosphocholines	¸ÊÓÍÁ×Ëáµ¨¼î	"22252-07-9"	HMDB0010386	Lipids and lipid-like molecules	Glycerophospholipids	Glycerophosphocholines	-	-	-	LMGP01050035	Glycerophospholipids [GP]	Glycerophosphocholines [GP01]	Monoacylglycerophosphocholines [GP0105]	11005824	CCCCC\C=C/C\C=C/CCCCCCCC(=O)OC[C@@H](O)COP([O-])(=O)OCC[N+](C)(C)C	SPJFYYJXNPEZDW-FTJOPAKQSA-N	2.18597e+09	4.26239e+09	2.93004e+09	4.12275e+09	4.73919e+09	3.3413e+09	3.27083e+09	4.42367e+09	3.37529e+09	3.94375e+09	0.395739	1.16842	0.224557	Not Significant
Com_3976_pos	(3E)-Glutaconylcarnitin		P	C12H19NO6	273.121	274.129	1.54065	[M+H]+	5.092	0.65	2	C18	Lipids and lipid-like molecules	Ö¬ÖÊºÍÀàÖ¬·Ö×Ó	Fatty Acyls	Ö¬·¾õ£Àà	Fatty acid esters	Ö¬·¾Ëáõ¥	"-"	HMDB0241662	Lipids and lipid-like molecules	Fatty Acyls	Fatty acid esters	-	-	-	-	-	-	-	-	C[N+](C)(C)CC(CC([O-])=O)OC(=O)CC=CC(O)=O	UKVWEIIVGAPYEZ-UHFFFAOYSA-N	2.48687e+06	1.61825e+06	1.34712e+06	2.43629e+06	344429	2.98598e+06	3.83498e+06	5.0768e+06	1.97213e+06	3.06055e+06	0.336735	1.5519	0.634035	Not Significant
Com_6083_pos	LysoPC(P-16:0/0:0)		P	C24H50NO6P	479.338	480.345	0.29122	[M+H]+	9.948	0.56	2	C18	Lipids and lipid-like molecules	Ö¬ÖÊºÍÀàÖ¬·Ö×Ó	Glycerophospholipids	¸ÊÓÍÁ×Ö¬	Glycerophosphocholines	¸ÊÓÍÁ×Ëáµ¨¼î	"-"	HMDB0010407	Lipids and lipid-like molecules	Glycerophospholipids	Glycerophosphocholines	-	-	-	LMGP01070006	Glycerophospholipids [GP]	Glycerophosphocholines [GP01]	1Z-alkenylglycerophosphocholines [GP0107]	10917802	CCCCCCCCCCCCCC\C=C/OC[C@](O)([H])COP([O-])(=O)OCC[N+](C)(C)C	HTZINLFNXLXRBC-CQLBIITFSA-N	3.56626e+07	3.29601e+07	7.20777e+07	4.60342e+07	4.87251e+07	6.11692e+07	3.64412e+07	8.61312e+07	4.66836e+07	5.81167e+07	0.441177	1.2449	0.316036	Not Significant
Com_5424_pos	Pentadeca-5,12-dienoylcarnitine		P	C22H39NO4	381.288	382.295	1.36131	[M+H]+	7.002	0.56	2	C18	Lipids and lipid-like molecules	Ö¬ÖÊºÍÀàÖ¬·Ö×Ó	Fatty Acyls	Ö¬·¾õ£Àà	Fatty acid esters	Ö¬·¾Ëáõ¥	"-"	HMDB0241443	Lipids and lipid-like molecules	Fatty Acyls	Fatty acid esters	-	-	-	-	-	-	-	-	CCC=CCCCCCC=CCCCC(=O)OC(CC([O-])=O)C[N+](C)(C)C	AUVOHJRGGUIKCH-UHFFFAOYSA-N	1.64235e+07	1.38021e+07	1.36691e+07	1.41903e+07	1.24478e+07	7.0133e+06	9.55634e+06	2.37183e+07	1.45212e+07	1.31839e+07	0.732812	0.907907	-0.139383	Not Significant
Com_4136_pos	Benzo(a)pyrene-3,6-quinone		P	C20H10O2	282.068	283.075	0.26983	[M+H]+	5.624	0.52	2	C18	Benzenoids	±½Àà»¯ºÏÎï	Pyrenes	ÜÅÀà	Benzopyrenes	±½²¢ÜÅ	"-"	HMDB0249000	Benzenoids	Pyrenes	Benzopyrenes	-	-	-	-	-	-	-	18301	O=C1C=CC2=C3C1=CC=C1C(=O)C4=CC=CC=C4C(C=C2)=C31	MYRYNZSMCVOJHZ-UHFFFAOYSA-N	2.06501e+06	1.55598e+06	1.18628e+06	1.00976e+06	1.47135e+06	2.55313e+06	1.99796e+06	3.30506e+06	1.45426e+06	2.33187e+06	0.102917	1.60348	0.681205	Not Significant
Com_3325_pos	Aspartyl-L-proline		P	C9H14N2O5	230.09	231.098	0.85351	[M+H]+	1.475	0.67	2	C18	Organic acids and derivatives	ÓÐ»úËá¼°ÆäÑÜÉúÎï	Carboxylic acids and derivatives	ôÈËá¼°ÆäÑÜÉúÎï	Amino acids, peptides, and analogues	°±»ùËá¡¢ëÄºÍÀàËÆÎï	"42155-95-3"	HMDB0002335	Organic acids and derivatives	Carboxylic acids and derivatives	Amino acids, peptides, and analogues	-	-	-	-	-	-	-	170612	N[C@@H](CC(O)=O)C(=O)N1CCC[C@H]1C(O)=O	UKGGPJNBONZZCM-WDSKDSINSA-N	5.57555e+07	5.53991e+07	4.74441e+07	7.52749e+07	6.50595e+07	6.85599e+07	6.18942e+07	7.41819e+07	5.84684e+07	6.74239e+07	0.216224	1.15317	0.205602	Not Significant
Com_5585_pos	(6Z,9Z)-Hexadecadienoylcarnitine		P	C23H41NO4	395.304	396.311	0.35667	[M+H]+	7.431	0.72	2	C18	Lipids and lipid-like molecules	Ö¬ÖÊºÍÀàÖ¬·Ö×Ó	Fatty Acyls	Ö¬·¾õ£Àà	Fatty acid esters	Ö¬·¾Ëáõ¥	"-"	HMDB0241482	Lipids and lipid-like molecules	Fatty Acyls	Fatty acid esters	-	-	-	-	-	-	-	-	CCCCCCC=CCC=CCCCCC(=O)OC(CC([O-])=O)C[N+](C)(C)C	VFMSRANYBNFART-UHFFFAOYSA-N	1.44489e+08	1.65553e+08	9.36931e+07	4.89315e+07	4.65702e+07	6.97724e+07	4.41711e+07	3.63473e+08	1.13166e+08	1.30997e+08	0.835073	1.15756	0.211083	Not Significant
Com_6057_pos	15-Hydroxyicosanoylcarnitine		P	C27H53NO5	471.392	472.4	0.52216	[M+H]+	9.149	0.71	2	C18	-	-	-	-	-	-	"-"	HMDB0241570	-	-	-	-	-	-	-	-	-	-	-	CCCCCC(O)CCCCCCCCCCCCCC(=O)OC(CC([O-])=O)C[N+](C)(C)C	BNDLAMIUEYREDQ-UHFFFAOYSA-N	3.37808e+07	6.73763e+07	5.84893e+07	3.47246e+07	6.18352e+07	1.03317e+08	8.03094e+07	4.44292e+07	4.85927e+07	7.24727e+07	0.167382	1.49143	0.576697	Not Significant
Com_3148_pos	Valylproline		P	C10H18N2O3	214.132	215.14	2.6247	[M+H]+	4.951	0.56	2	C18	Organic acids and derivatives	ÓÐ»úËá¼°ÆäÑÜÉúÎï	Carboxylic acids and derivatives	ôÈËá¼°ÆäÑÜÉúÎï	Amino acids, peptides, and analogues	°±»ùËá¡¢ëÄºÍÀàËÆÎï	"20488-27-1"	HMDB0029135	Organic acids and derivatives	Carboxylic acids and derivatives	Amino acids, peptides, and analogues	-	-	-	-	-	-	-	9837272	CC(C)[C@H](N)C(=O)N1CCC[C@H]1C(O)=O	GIAZPLMMQOERPN-YUMQZZPRSA-N	1.20521e+07	1.29388e+07	1.55807e+07	1.72946e+07	1.71095e+07	1.81566e+07	1.43702e+07	1.60885e+07	1.44665e+07	1.64312e+07	0.224027	1.13581	0.183717	Not Significant
Com_7098_pos	PC(18:0/20:5(5Z,8Z,11Z,14Z,17Z))		P	C46H82NO8P	807.578	808.586	0.73869	[M+H]+	11.731	0.73	2	C18	Lipids and lipid-like molecules	Ö¬ÖÊºÍÀàÖ¬·Ö×Ó	Glycerophospholipids	¸ÊÓÍÁ×Ö¬	Glycerophosphocholines	¸ÊÓÍÁ×Ëáµ¨¼î	"-"	HMDB0008050	Lipids and lipid-like molecules	Glycerophospholipids	Glycerophosphocholines	-	-	-	LMGP01010805	Glycerophospholipids [GP]	Glycerophosphocholines [GP01]	Diacylglycerophosphocholines [GP0101]	24778860	CCCCCCCCCCCCCCCCCC(=O)OC[C@]([H])(COP([O-])(=O)OCC[N+](C)(C)C)OC(=O)CCC\C=C/C\C=C/C\C=C/C\C=C/C\C=C/CC	ZMNDHWFRGYCJKG-UQIQIHEKSA-N	1.07008e+09	1.11288e+09	1.56013e+09	1.30579e+09	1.40769e+09	1.29865e+09	1.49153e+09	1.53462e+09	1.26222e+09	1.43312e+09	0.214904	1.1354	0.183198	Not Significant
Com_6491_pos	SM(d18:1/16:1(9Z))		P	C39H77N2O6P	700.552	723.541	0.20576	[M+Na]+	11.469	0.53	2	C18	Lipids and lipid-like molecules	Ö¬ÖÊºÍÀàÖ¬·Ö×Ó	Sphingolipids	ÇÊÖ¬Àà	Phosphosphingolipids	Á×Ö¬ÇÊÖ¬	"222403-66-9"	HMDB0240613	Lipids and lipid-like molecules	Sphingolipids	Phosphosphingolipids	-	-	-	LMSP03010041	Sphingolipids [SP]	Phosphosphingolipids [SP03]	Ceramide phosphocholines (sphingomyelins) [SP0301]	-	[H][C@@](COP([O-])(=O)OCC[N+](C)(C)C)(NC(=O)CCCCCCC\C=C/CCCCCC)[C@H](O)\C=C\CCCCCCCCCCCCC	OAHFTKWSJGVMTG-MBIABJCFSA-N	1.01467e+08	7.31727e+07	5.57055e+07	6.35579e+07	5.92889e+07	3.63707e+07	9.61824e+07	3.9609e+07	7.34758e+07	5.78628e+07	0.393522	0.787508	-0.344634	Not Significant
Com_3955_pos	Camonagrel		P	C15H16N2O3	272.116	273.124	0.48305	[M+H]+	6.131	0.63	2	C18	Benzenoids	±½Àà»¯ºÏÎï	Indanes	ÜáÂú	-	-	"105920-77-2"	HMDB0249574	Benzenoids	Indanes	-	-	-	-	-	-	-	-	65892	OC(=O)C1CCC2=C1C=CC(OCCN1C=CN=C1)=C2	IRWWXLHSNMVHNY-UHFFFAOYSA-N	4.47496e+06	4.08531e+06	3.13472e+06	6.04426e+06	3.86358e+06	5.3943e+06	4.61659e+06	6.52081e+06	4.43481e+06	5.09882e+06	0.454341	1.14973	0.201291	Not Significant
Com_2223_pos	3-Methylcyclohexanol		P	C7H14O	114.104	115.112	1.17384	[M+H]+	0.939	0.58	2	C18	Organic oxygen compounds	ÓÐ»úÑõ»¯ºÏÎï	Organooxygen compounds	ÓÐ»úÑõ»¯ºÏÎï	Alcohols and polyols	´¼ºÍ¶àÔª´¼	"591-23-1"	HMDB0031538	Organic oxygen compounds	Organooxygen compounds	Alcohols and polyols	-	-	-	-	-	-	-	11566	CC1CCCC(O)C1	HTSABYAWKQAHBT-UHFFFAOYSA-N	2.02007e+08	2.45173e+08	2.27699e+08	1.39317e+08	2.58889e+08	2.26442e+08	2.49331e+08	2.07757e+08	2.03549e+08	2.35605e+08	0.261651	1.15749	0.210994	Not Significant
Com_6450_pos	SM(d17:1/18:0)		P	C40H81N2O6P	716.583	717.591	1.19879	[M+H]+	11.585	0.51	2	C18	Organic nitrogen compounds	ÓÐ»úµª»¯ºÏÎï	Organonitrogen compounds	ÓÐ»úµª»¯ºÏÎï	Quaternary ammonium salts	¼¾ï§ÑÎ	"122022-13-3"	HMDB0240620	Organic nitrogen compounds	Organonitrogen compounds	Quaternary ammonium salts	-	-	-	-	-	-	-	134727533	[H][C@@](COP([O-])(=O)OCC[N+](C)(C)C)(NC(=O)CCCCCCCCCCCCCCCCC)[C@H](O)\C=C\CCCCCCCCCCCC	DPLGGWKMPLPJQQ-JXGHDCMNSA-N	2.52262e+07	1.23589e+07	1.61947e+07	1.89012e+07	1.71979e+07	2.05334e+07	2.53436e+07	2.7944e+07	1.81702e+07	2.27547e+07	0.252551	1.25231	0.324589	Not Significant
Com_6240_pos	(17Z)-Hexacos-17-enoylcarnitine		P	C33H63NO4	537.476	538.483	0.5051	[M+H]+	10.778	0.75	2	C18	Lipids and lipid-like molecules	Ö¬ÖÊºÍÀàÖ¬·Ö×Ó	Fatty Acyls	Ö¬·¾õ£Àà	Fatty acid esters	Ö¬·¾Ëáõ¥	"-"	HMDB0241641	Lipids and lipid-like molecules	Fatty Acyls	Fatty acid esters	-	-	-	-	-	-	-	-	CCCCCCCCC=CCCCCCCCCCCCCCCCC(=O)OC(CC([O-])=O)C[N+](C)(C)C	IEXHCKQROJJVJL-UHFFFAOYSA-N	4.08011e+07	3.40888e+07	2.19653e+07	3.73124e+07	1.29852e+07	1.39921e+07	1.2915e+07	2.40711e+07	3.35419e+07	1.59909e+07	0.0116946	0.476743	-1.06872	Downregulated
Com_7058_pos	PC(20:5(5Z,8Z,11Z,14Z,17Z)/16:0)		P	C44H78NO8P	779.547	802.536	0.75463	[M+Na]+	9.68	0.6	2	C18	Lipids and lipid-like molecules	Ö¬ÖÊºÍÀàÖ¬·Ö×Ó	Glycerophospholipids	¸ÊÓÍÁ×Ö¬	Glycerophosphocholines	¸ÊÓÍÁ×Ëáµ¨¼î	"-"	HMDB0008495	Lipids and lipid-like molecules	Glycerophospholipids	Glycerophosphocholines	-	-	-	LMGP01011932	Glycerophospholipids [GP]	Glycerophosphocholines [GP01]	Diacylglycerophosphocholines [GP0101]	52923341	CCCCCCCCCCCCCCCC(=O)O[C@]([H])(COC(=O)CCC\C=C/C\C=C/C\C=C/C\C=C/C\C=C/CC)COP([O-])(=O)OCC[N+](C)(C)C	SUZYROYNFNQALJ-MHEIZRSESA-N	5.19191e+08	1.0534e+09	1.21074e+09	4.44632e+08	8.37383e+08	8.2095e+08	8.32006e+08	8.68361e+08	8.06991e+08	8.39675e+08	0.869949	1.0405	0.0572785	Not Significant
Com_6790_pos	PC(14:1(9Z)/22:4(7Z,10Z,13Z,16Z))		P	C44H78NO8P	779.547	780.553	0.71439	[M+H]+	9.005	0.73	2	C18	Lipids and lipid-like molecules	Ö¬ÖÊºÍÀàÖ¬·Ö×Ó	Glycerophospholipids	¸ÊÓÍÁ×Ö¬	Glycerophosphocholines	¸ÊÓÍÁ×Ëáµ¨¼î	"-"	HMDB0007922	Lipids and lipid-like molecules	Glycerophospholipids	Glycerophosphocholines	-	-	-	LMGP01011407	Glycerophospholipids [GP]	Glycerophosphocholines [GP01]	Diacylglycerophosphocholines [GP0101]	52922296	CCCCC\C=C/C\C=C/C\C=C/C\C=C/CCCCCC(=O)O[C@]([H])(COC(=O)CCCCCCC\C=C/CCCC)COP([O-])(=O)OCC[N+](C)(C)C	XBLSNYPBWMKQLW-WPNBCRARSA-N	9.7712e+08	1.98714e+09	1.77574e+09	9.19937e+08	1.16051e+09	1.99925e+09	1.0303e+09	7.90063e+08	1.41498e+09	1.24503e+09	0.669557	0.87989	-0.184606	Not Significant
Com_5295_pos	(5Z,8Z)-Tetradecadienoylcarnitine		P	C21H37NO4	367.272	368.28	0.24675	[M+H]+	6.919	0.7	2	C18	Lipids and lipid-like molecules	Ö¬ÖÊºÍÀàÖ¬·Ö×Ó	Fatty Acyls	Ö¬·¾õ£Àà	Fatty acid esters	Ö¬·¾Ëáõ¥	"-"	HMDB0240756	Lipids and lipid-like molecules	Fatty Acyls	Fatty acid esters	-	-	-	LMFA07070020	Fatty Acyls [FA]	Fatty esters [FA07]	Fatty acyl carnitines [FA0707]	71464539	CCCCC\C=C/C\C=C/CCCC(=O)OC(CC([O-])=O)C[N+](C)(C)C	REUVFPFCXKWJQA-UTJQPWESSA-N	2.19268e+08	1.70047e+08	1.05567e+08	3.91571e+07	2.07523e+07	5.50197e+07	3.26374e+07	1.73606e+08	1.3351e+08	7.05039e+07	0.275828	0.528081	-0.92117	Not Significant
Com_6700_pos	PC(20:4(5Z,8Z,11Z,14Z)/15:0)		P	C43H78NO8P	767.547	768.554	0.21382	[M+H]+	10.304	0.68	2	C18	Lipids and lipid-like molecules	Ö¬ÖÊºÍÀàÖ¬·Ö×Ó	Glycerophospholipids	¸ÊÓÍÁ×Ö¬	Glycerophosphocholines	¸ÊÓÍÁ×Ëáµ¨¼î	"-"	HMDB0008428	Lipids and lipid-like molecules	Glycerophospholipids	Glycerophosphocholines	Phosphatidylcholine; Lecithin; Phosphatidyl-N-trimethylethanolamine; 1,2-Diacyl-sn-glycero-3-phosphocholine; Choline phosphatide; 3-sn-Phosphatidylcholine	C00157	-	LMGP01011901	Glycerophospholipids [GP]	Glycerophosphocholines [GP01]	Diacylglycerophosphocholines [GP0101]	52923279	CCCCCCCCCCCCCCC(=O)O[C@]([H])(COC(=O)CCC\C=C/C\C=C/C\C=C/C\C=C/CCCCC)COP([O-])(=O)OCC[N+](C)(C)C	DCYLYWXGIOPMPD-JPHHGWJMSA-N	3.94545e+08	2.90903e+08	7.43614e+08	3.79278e+08	4.05715e+08	4.70086e+08	4.37101e+08	2.67869e+08	4.52085e+08	3.95193e+08	0.621241	0.874157	-0.194036	Not Significant
Com_5790_pos	(9Z,11E,13Z)-Octadeca-9,11,13-trienoylcarnitine		P	C25H43NO4	421.319	422.327	0.34992	[M+H]+	7.697	0.66	2	C18	Lipids and lipid-like molecules	Ö¬ÖÊºÍÀàÖ¬·Ö×Ó	Fatty Acyls	Ö¬·¾õ£Àà	Fatty acid esters	Ö¬·¾Ëáõ¥	"-"	HMDB0241550	Lipids and lipid-like molecules	Fatty Acyls	Fatty acid esters	-	-	-	-	-	-	-	-	CCCCC=CC=CC=CCCCCCCCC(=O)OC(CC([O-])=O)C[N+](C)(C)C	UYYGWAVLAWVNGG-UHFFFAOYSA-N	1.84502e+08	1.75993e+08	8.63598e+07	3.09267e+07	2.95851e+07	3.4208e+07	2.86972e+07	2.79188e+08	1.19445e+08	9.29197e+07	0.726114	0.777926	-0.362295	Not Significant
Com_6540_pos	PC(15:0/18:4(6Z,9Z,12Z,15Z))		P	C41H74NO8P	739.515	740.523	0.18978	[M+H]+	10.849	0.61	2	C18	Lipids and lipid-like molecules	Ö¬ÖÊºÍÀàÖ¬·Ö×Ó	Glycerophospholipids	¸ÊÓÍÁ×Ö¬	Glycerophosphocholines	¸ÊÓÍÁ×Ëáµ¨¼î	"-"	HMDB0007943	Lipids and lipid-like molecules	Glycerophospholipids	Glycerophosphocholines	-	-	-	LMGP01011418	Glycerophospholipids [GP]	Glycerophosphocholines [GP01]	Diacylglycerophosphocholines [GP0101]	52922318	CCCCCCCCCCCCCCC(=O)OC[C@]([H])(COP([O-])(=O)OCC[N+](C)(C)C)OC(=O)CCCC\C=C/C\C=C/C\C=C/C\C=C/CC	DPPYJZPUMHOJFQ-IASQADCASA-N	8.70866e+08	1.54129e+09	2.23022e+09	1.37796e+09	1.44905e+09	1.27549e+09	8.74681e+08	9.45754e+08	1.50508e+09	1.13624e+09	0.281736	0.754939	-0.405569	Not Significant
Com_3025_pos	Glycyl-Glutamine		P	C7H13N3O4	203.091	204.098	0.92753	[M+H]+	1.357	0.53	2	C18	Organic acids and derivatives	ÓÐ»úËá¼°ÆäÑÜÉúÎï	Carboxylic acids and derivatives	ôÈËá¼°ÆäÑÜÉúÎï	Amino acids, peptides, and analogues	°±»ùËá¡¢ëÄºÍÀàËÆÎï	"-"	HMDB0028839	Organic acids and derivatives	Carboxylic acids and derivatives	Amino acids, peptides, and analogues	-	-	-	-	-	-	-	597739	NCC(=O)NC(CCC(N)=O)C(O)=O	PNMUAGGSDZXTHX-UHFFFAOYSA-N	1.03982e+07	8.45688e+06	9.67731e+06	1.31789e+07	8.93955e+06	1.31411e+07	9.87474e+06	1.10739e+07	1.04278e+07	1.07573e+07	0.815367	1.0316	0.0448795	Not Significant
Com_3369_pos	gamma-Glutamyl-2-aminobutyric acid		P	C9H16N2O5	232.106	233.113	0.87126	[M+H]+	2.812	0.67	2	C18	Organic acids and derivatives	ÓÐ»úËá¼°ÆäÑÜÉúÎï	Carboxylic acids and derivatives	ôÈËá¼°ÆäÑÜÉúÎï	Amino acids, peptides, and analogues	°±»ùËá¡¢ëÄºÍÀàËÆÎï	"16869-42-4"	HMDB0240645	Organic acids and derivatives	Carboxylic acids and derivatives	Amino acids, peptides, and analogues	-	-	-	-	-	-	-	-	CC[C@H](NC(=O)CC[C@H](N)C(O)=O)C(O)=O	FUZOZPRKGAXGOB-WDSKDSINSA-N	3.56739e+07	1.20253e+07	1.43812e+07	1.51788e+07	1.82207e+07	5.44878e+07	2.65818e+07	5.91834e+07	1.93148e+07	3.96184e+07	0.128593	2.05119	1.03646	Not Significant
Com_6543_pos	PC(15:0/18:3(9Z,12Z,15Z))		P	C41H76NO8P	741.531	742.539	1.08802	[M+H]+	11.525	0.64	2	C18	Lipids and lipid-like molecules	Ö¬ÖÊºÍÀàÖ¬·Ö×Ó	Glycerophospholipids	¸ÊÓÍÁ×Ö¬	Glycerophosphocholines	¸ÊÓÍÁ×Ëáµ¨¼î	"-"	HMDB0007942	Lipids and lipid-like molecules	Glycerophospholipids	Glycerophosphocholines	-	-	-	LMGP01011417	Glycerophospholipids [GP]	Glycerophosphocholines [GP01]	Diacylglycerophosphocholines [GP0101]	52922316	CCCCCCCCCCCCCCC(=O)OC[C@]([H])(COP([O-])(=O)OCC[N+](C)(C)C)OC(=O)CCCCCCC\C=C/C\C=C/C\C=C/CC	FHTHYAKSWVNHHC-GZVVHSCDSA-N	3.06156e+07	3.74518e+07	3.33102e+07	4.87743e+07	4.24191e+07	6.24303e+07	3.40691e+07	4.50244e+07	3.7538e+07	4.59857e+07	0.283753	1.22505	0.292835	Not Significant
Com_6565_pos	PC(18:3(9Z,12Z,15Z)/14:0)		P	C40H74NO8P	727.515	750.504	0.04635	[M+Na]+	11.12	0.51	2	C18	Lipids and lipid-like molecules	Ö¬ÖÊºÍÀàÖ¬·Ö×Ó	Glycerophospholipids	¸ÊÓÍÁ×Ö¬	Glycerophosphocholines	¸ÊÓÍÁ×Ëáµ¨¼î	"-"	HMDB0008196	Lipids and lipid-like molecules	Glycerophospholipids	Glycerophosphocholines	-	-	-	LMGP01011673	Glycerophospholipids [GP]	Glycerophosphocholines [GP01]	Diacylglycerophosphocholines [GP0101]	52922825	CCCCCCCCCCCCCC(=O)O[C@]([H])(COC(=O)CCCCCCC\C=C/C\C=C/C\C=C/CC)COP([O-])(=O)OCC[N+](C)(C)C	FJUVFXSFGYBNBR-XPTMXNASSA-N	2.85322e+07	2.82041e+07	2.05266e+07	3.24661e+07	2.63992e+07	2.05667e+07	3.07112e+07	1.94175e+07	2.74322e+07	2.42737e+07	0.417669	0.884859	-0.17648	Not Significant
Com_7224_pos	SM(d20:1/20:3(8Z,11Z,14Z)-2OH(5,6))		P	C45H85N2O8P	812.604	813.611	0.64537	[M+H]+	11.671	0.5	2	C18	-	-	-	-	-	-	"-"	HMDB0290733	-	-	-	-	-	-	-	-	-	-	-	[H][C@@](COP([O-])(=O)OCC[N+](C)(C)C)(NC(=O)CCCC(O)C(O)C\C=C/C\C=C/C\C=C/CCCCC)[C@H](O)\C=C\CCCCCCCCCCCCCCC	GNQXUDYIFFLZHK-WDBJBJOFSA-N	4.08619e+07	5.8078e+07	3.21324e+07	3.69435e+07	5.09459e+07	4.71252e+07	6.05435e+07	4.19248e+07	4.20039e+07	5.01349e+07	0.282059	1.19358	0.255289	Not Significant
Com_4884_pos	MG(0:0/i-15:0/0:0)		P	C18H36O4	316.261	334.295	0.94887	[M+NH4]+	6.828	0.53	2	C18	Lipids and lipid-like molecules	Ö¬ÖÊºÍÀàÖ¬·Ö×Ó	Glycerolipids	¸ÊÓÍÖ¬	Monoradylglycerols	µ¥õ£»ù¸ÊÓÍ	"-"	HMDB0072849	Lipids and lipid-like molecules	Glycerolipids	Monoradylglycerols	-	-	-	-	-	-	-	131779636	[H]C(CO)(CO)OC(=O)CCCCCCCCCCCC(C)C	HDTLUTGUCYULDT-UHFFFAOYSA-N	7.20062e+06	8.25829e+06	9.32999e+06	8.17005e+06	6.75109e+06	7.15336e+06	9.52252e+06	5.47784e+06	8.23974e+06	7.2262e+06	0.327154	0.876994	-0.189361	Not Significant
Com_6448_pos	PC(14:0/P-18:1(9Z))		P	C40H78NO7P	715.552	716.559	0.53915	[M+H]+	10.917	0.68	2	C18	Lipids and lipid-like molecules	Ö¬ÖÊºÍÀàÖ¬·Ö×Ó	Glycerophospholipids	¸ÊÓÍÁ×Ö¬	Glycerophosphocholines	¸ÊÓÍÁ×Ëáµ¨¼î	"-"	HMDB0007898	Lipids and lipid-like molecules	Glycerophospholipids	Glycerophosphocholines	Phosphatidylcholine; Lecithin; Phosphatidyl-N-trimethylethanolamine; 1,2-Diacyl-sn-glycero-3-phosphocholine; Choline phosphatide; 3-sn-Phosphatidylcholine	C00157	-	-	-	-	-	53478621	CCCCCCCCCCCCCC(=O)OCC(COP([O-])(=O)OCC[N+](C)(C)C)O\C=C/CCCCCC\C=C/CCCCCCCC	JWHYYJPWODHUBX-FWMFHLHFSA-N	7.85265e+07	5.11201e+07	8.69402e+07	9.52448e+07	9.28728e+07	7.99121e+07	2.28213e+07	2.23647e+07	7.79579e+07	5.44927e+07	0.304998	0.699002	-0.516632	Not Significant
Com_5897_pos	(10Z)-Nonadec-10-enoylcarnitine		P	C26H49NO4	439.366	440.374	0.41994	[M+H]+	8.829	0.76	2	C18	Lipids and lipid-like molecules	Ö¬ÖÊºÍÀàÖ¬·Ö×Ó	Fatty Acyls	Ö¬·¾õ£Àà	Fatty acid esters	Ö¬·¾Ëáõ¥	"-"	HMDB0241564	Lipids and lipid-like molecules	Fatty Acyls	Fatty acid esters	-	-	-	-	-	-	-	-	CCCCCCCCC=CCCCCCCCCC(=O)OC(CC([O-])=O)C[N+](C)(C)C	NMJPCCCRCOPAFC-UHFFFAOYSA-N	6.38969e+07	7.88654e+07	6.41421e+07	3.08294e+07	6.66815e+07	7.33224e+07	8.9962e+07	1.39476e+08	5.94335e+07	9.23605e+07	0.139439	1.55402	0.636001	Not Significant
Com_2870_pos	(+/-)-Ethyl 3-acetoxy-2-methylbutyrate		P	C9H16O4	188.105	189.111	5.04329	[M+H]+	1.47	0.58	2	C18	Lipids and lipid-like molecules	Ö¬ÖÊºÍÀàÖ¬·Ö×Ó	Fatty Acyls	Ö¬·¾õ£Àà	Fatty acid esters	Ö¬·¾Ëáõ¥	"139564-43-5"	HMDB0032258	Lipids and lipid-like molecules	Fatty Acyls	Fatty acid esters	-	-	-	-	-	-	-	263620	CCOC(=O)C(C)C(C)OC(C)=O	KYWLAHNPWLJLDJ-UHFFFAOYSA-N	5.51944e+06	3.77004e+06	3.58002e+06	3.98151e+06	3.35754e+06	6.81558e+06	6.48388e+06	8.80129e+06	4.21275e+06	6.36457e+06	0.125533	1.51079	0.5953	Not Significant
Com_3754_pos	Linatine		P	C10H17N3O5	259.117	260.124	0.57547	[M+H]+	1.482	0.51	2	C18	Organic acids and derivatives	ÓÐ»úËá¼°ÆäÑÜÉúÎï	Carboxylic acids and derivatives	ôÈËá¼°ÆäÑÜÉúÎï	Amino acids, peptides, and analogues	°±»ùËá¡¢ëÄºÍÀàËÆÎï	"10139-06-7"	HMDB0038516	Organic acids and derivatives	Carboxylic acids and derivatives	Amino acids, peptides, and analogues	Linatine; N-(gamma-L-Glutamyl)amino-D-proline	C05939	map00330	-	-	-	-	5153860	NC(CCC(=O)NN1CCCC1C(O)=O)C(O)=O	KWWHDNLMGLRNRN-UHFFFAOYSA-N	2.13522e+07	2.53872e+07	2.08672e+07	2.58583e+07	2.15589e+07	2.8883e+07	2.46281e+07	2.35906e+07	2.33662e+07	2.46651e+07	0.544873	1.05559	0.0780497	Not Significant
Com_6584_pos	PC(16:1(9Z)/16:0)		P	C40H78NO8P	731.547	754.535	0.45775	[M+Na]+	11.115	0.6	2	C18	Lipids and lipid-like molecules	Ö¬ÖÊºÍÀàÖ¬·Ö×Ó	Glycerophospholipids	¸ÊÓÍÁ×Ö¬	Glycerophosphocholines	¸ÊÓÍÁ×Ëáµ¨¼î	"-"	HMDB0008001	Lipids and lipid-like molecules	Glycerophospholipids	Glycerophosphocholines	-	-	-	LMGP01011479	Glycerophospholipids [GP]	Glycerophosphocholines [GP01]	Diacylglycerophosphocholines [GP0101]	52922440	[H][C@@](COC(=O)CCCCCCC\C=C/CCCCCC)(COP([O-])(=O)OCC[N+](C)(C)C)OC(=O)CCCCCCCCCCCCCCC	IPMVHVDAYPUFKH-WYRBGLKBSA-N	2.50508e+09	2.82228e+09	3.58079e+09	3.21797e+09	3.51781e+09	3.28698e+09	2.99507e+09	2.89986e+09	3.03153e+09	3.17493e+09	0.618458	1.0473	0.0666778	Not Significant
Com_3533_pos	3-Oxobutanoylcarnitine		P	C11H19NO5	245.126	246.134	0.79533	[M+H]+	6.117	0.51	2	C18	Lipids and lipid-like molecules	Ö¬ÖÊºÍÀàÖ¬·Ö×Ó	Fatty Acyls	Ö¬·¾õ£Àà	Fatty acid esters	Ö¬·¾Ëáõ¥	"-"	HMDB0241651	Lipids and lipid-like molecules	Fatty Acyls	Fatty acid esters	-	-	-	-	-	-	-	12879829	CC(=O)CC(=O)OC(CC([O-])=O)C[N+](C)(C)C	NGHNCQYFTPFRAD-UHFFFAOYSA-N	762882	707058	817247	2.84081e+06	931876	687197	758884	836810	1.282e+06	803692	0.395471	0.626905	-0.673682	Not Significant
Com_2185_pos	Dihydro-3(2H)-thiophenone		P	C4H6OS	102.014	103.021	0.95783	[M+H]+	3.783	0.55	2	C18	Organoheterocyclic compounds	ÓÐ»úÔÓ»·»¯ºÏÎï	Thiolanes	ÁòÔÓ»·¼ºÍé	-	-	"1003-04-9"	HMDB0031242	Organoheterocyclic compounds	Thiolanes	-	-	-	-	-	-	-	-	61252	O=C1CCSC1	DSXFPRKPFJRPIB-UHFFFAOYSA-N	6.94422e+06	3.89391e+06	403354	2.25606e+06	1.55073e+06	6.90173e+06	6.22233e+06	6.56104e+06	3.37439e+06	5.30896e+06	0.341788	1.57331	0.653803	Not Significant
Com_7235_pos	PC(22:4(7Z,10Z,13Z,16Z)/15:0)		P	C45H82NO8P	795.578	818.567	0.22522	[M+Na]+	9.986	0.54	2	C18	Lipids and lipid-like molecules	Ö¬ÖÊºÍÀàÖ¬·Ö×Ó	Glycerophospholipids	¸ÊÓÍÁ×Ö¬	Glycerophosphocholines	¸ÊÓÍÁ×Ëáµ¨¼î	"-"	HMDB0008625	Lipids and lipid-like molecules	Glycerophospholipids	Glycerophosphocholines	-	-	-	LMGP01012070	Glycerophospholipids [GP]	Glycerophosphocholines [GP01]	Diacylglycerophosphocholines [GP0101]	52923617	CCCCCCCCCCCCCCC(=O)O[C@]([H])(COC(=O)CCCCC\C=C/C\C=C/C\C=C/C\C=C/CCCCC)COP([O-])(=O)OCC[N+](C)(C)C	LQQPLTOJFHDGGJ-LITGPGMESA-N	1.11612e+08	1.04881e+08	8.5229e+07	1.14493e+08	1.21304e+08	1.11314e+08	1.35336e+08	8.95735e+07	1.04054e+08	1.14382e+08	0.410037	1.09926	0.136531	Not Significant
Com_6744_pos	Spinacetin 3-O-(2''-feruloylglucosyl)(1->6)-[apiosyl(1->2)]-glucoside		P	C43H82NO8P	771.578	772.585	0.30576	[M+H]+	10.758	0.7	2	C18	Lipids and lipid-like molecules	Ö¬ÖÊºÍÀàÖ¬·Ö×Ó	Glycerophospholipids	¸ÊÓÍÁ×Ö¬	Glycerophosphocholines	¸ÊÓÍÁ×Ëáµ¨¼î	"-"	HMDB0304736	Lipids and lipid-like molecules	Glycerophospholipids	Glycerophosphocholines	-	-	-	LMGP01011621	Glycerophospholipids [GP]	Glycerophosphocholines [GP01]	Diacylglycerophosphocholines [GP0101]	52922721	[H][C@@](COC(=O)CCCCCCC\C=C/C\C=C/CCCCC)(COP([O-])(=O)OCC[N+](C)(C)C)OC(=O)CCCCCCCCCCCCCCCC	MJWAVUYQCBFFHQ-WESJWMGVSA-N	6.2627e+08	2.82071e+08	3.47327e+08	2.94433e+08	5.13899e+08	4.70358e+08	5.42321e+08	2.44687e+08	3.87525e+08	4.42816e+08	0.618759	1.14268	0.192417	Not Significant
Com_7094_pos	PC(18:2(9Z,12Z)/18:1(11Z))		P	C44H82NO8P	783.578	806.567	0.47817	[M+Na]+	9.028	0.6	2	C18	Lipids and lipid-like molecules	Ö¬ÖÊºÍÀàÖ¬·Ö×Ó	Glycerophospholipids	¸ÊÓÍÁ×Ö¬	Glycerophosphocholines	¸ÊÓÍÁ×Ëáµ¨¼î	"-"	HMDB0008136	Lipids and lipid-like molecules	Glycerophospholipids	Glycerophosphocholines	-	-	-	LMGP01012168	Glycerophospholipids [GP]	Glycerophosphocholines [GP01]	Diacylglycerophosphocholines [GP0101]	53478785	CCCCCC\C=C/CCCCCCCCCC(=O)O[C@]([H])(COC(=O)CCCCCCC\C=C/C\C=C/CCCCC)COP([O-])(=O)OCC[N+](C)(C)C	YPAZQMWFRMHBBM-CLKMJQEKSA-N	4.42591e+09	2.26726e+09	3.57115e+09	2.33696e+09	2.55067e+09	2.44788e+09	3.00831e+09	2.74127e+09	3.15032e+09	2.68703e+09	0.41933	0.85294	-0.229484	Not Significant
Com_5662_pos	MG(0:0/20:2(11Z,14Z)/0:0)		P	C23H42O4	382.308	405.298	0.41678	[M+Na]+	10.236	0.53	2	C18	Lipids and lipid-like molecules	Ö¬ÖÊºÍÀàÖ¬·Ö×Ó	Endocannabinoids	ÄÚÔ´ÐÔ´óÂéËØ	-	-	"-"	HMDB0011544	Lipids and lipid-like molecules	Endocannabinoids	-	-	-	-	-	-	-	-	53480964	[H]C(CO)(CO)OC(=O)CCCCCCCCC\C=C/C\C=C/CCCCC	PMJSUEZTCFTBMD-HZJYTTRNSA-N	6.03492e+08	5.96122e+08	5.87464e+08	1.56367e+09	8.65003e+08	5.966e+08	8.75141e+08	6.09602e+08	8.37687e+08	7.36586e+08	0.704396	0.87931	-0.185556	Not Significant
Com_3945_pos	Hept-5-enoylcarnitine		P	C14H25NO4	271.178	272.186	2.49713	[M+H]+	5.655	0.59	2	C18	Lipids and lipid-like molecules	Ö¬ÖÊºÍÀàÖ¬·Ö×Ó	Fatty Acyls	Ö¬·¾õ£Àà	Fatty acid esters	Ö¬·¾Ëáõ¥	"-"	HMDB0241683	Lipids and lipid-like molecules	Fatty Acyls	Fatty acid esters	-	-	-	-	-	-	-	-	CC=CCCCC(=O)OC(CC([O-])=O)C[N+](C)(C)C	HHQHYPIBDIJESJ-UHFFFAOYSA-N	1.64131e+06	2.2171e+06	874218	553987	1.30825e+06	3.32885e+06	1.93129e+06	4.46786e+06	1.32165e+06	2.75906e+06	0.123456	2.08759	1.06184	Not Significant
Com_7237_pos	PC(20:3(8Z,11Z,14Z)/18:1(9Z)-O(12,13))		P	C46H82NO9P	823.573	824.581	0.92402	[M+H]+	10.322	0.75	2	C18	-	-	-	-	-	-	"-"	HMDB0287405	-	-	-	-	-	-	-	-	-	-	-	[H][C@@](COC(=O)CCCCCC\C=C/C\C=C/C\C=C/CCCCC)(COP([O-])(=O)OCC[N+](C)(C)C)OC(=O)CCCCCCC\C=C/CC1OC1CCCCC	WYQOJKOCOLYKNQ-UMLVHPGJSA-N	4.55223e+07	6.69731e+07	1.06118e+08	4.79201e+07	4.48271e+07	8.37474e+07	1.09552e+08	9.06372e+07	6.66334e+07	8.21908e+07	0.455875	1.23348	0.302732	Not Significant
Com_3065_pos	Methyl (Z)-5-(5-methyl-2-thienyl)-2-penten-4-ynoate		P	C11H10O2S	206.04	207.046	4.6619	[M+H]+	5.383	0.56	2	C18	Lipids and lipid-like molecules	Ö¬ÖÊºÍÀàÖ¬·Ö×Ó	Fatty Acyls	Ö¬·¾õ£Àà	Fatty acid esters	Ö¬·¾Ëáõ¥	"-"	HMDB0033995	Lipids and lipid-like molecules	Fatty Acyls	Fatty acid esters	-	-	-	-	-	-	-	101415119	COC(=O)\C=C\C#CC1=CC=C(C)S1	OZOCRDZZSOSJCJ-GQCTYLIASA-N	5.08457e+06	4.94063e+06	3.99825e+06	3.98494e+06	5.01682e+06	4.5288e+06	5.35324e+06	6.60353e+06	4.5021e+06	5.3756e+06	0.152256	1.19402	0.255828	Not Significant
Com_6272_pos	LysoPC(20:5(5Z,8Z,11Z,14Z,17Z)/0:0)		P	C28H48NO7P	541.317	542.325	0.95974	[M+H]+	8.487	0.8	2	C18	Lipids and lipid-like molecules	Ö¬ÖÊºÍÀàÖ¬·Ö×Ó	Glycerophospholipids	¸ÊÓÍÁ×Ö¬	Glycerophosphocholines	¸ÊÓÍÁ×Ëáµ¨¼î	"-"	HMDB0010397	Lipids and lipid-like molecules	Glycerophospholipids	Glycerophosphocholines	1-Acyl-sn-glycero-3-phosphocholine; 1-Acyl-sn-glycerol-3-phosphocholine; alpha-Acylglycerophosphocholine; 2-Lysolecithin; 2-Lysophosphatidylcholine; 1-Acylglycerophosphocholine	C04230	-	LMGP01050050	Glycerophospholipids [GP]	Glycerophosphocholines [GP01]	Monoacylglycerophosphocholines [GP0105]	11757087	CC\C=C/C\C=C/C\C=C/C\C=C/C\C=C/CCCC(=O)OC[C@](O)([H])COP([O-])(=O)OCC[N+](C)(C)C	PDIGSOAOQOXRDU-WJPZTBRDSA-N	1.60335e+07	1.17959e+07	1.61804e+07	2.24241e+07	8.40033e+07	2.91243e+07	2.68401e+07	3.04341e+07	1.66085e+07	4.26004e+07	0.112617	2.56498	1.35895	Not Significant
Com_5525_pos	3-Hydroxytetradecanoyl carnitine		P	C21H41NO5	387.298	388.306	0.18175	[M+H]+	7.149	0.65	2	C18	Lipids and lipid-like molecules	Ö¬ÖÊºÍÀàÖ¬·Ö×Ó	Fatty Acyls	Ö¬·¾õ£Àà	Fatty acid esters	Ö¬·¾Ëáõ¥	"282523-64-2"	HMDB0061640	Lipids and lipid-like molecules	Fatty Acyls	Fatty acid esters	-	-	-	LMFA07070045	Fatty Acyls [FA]	Fatty esters [FA07]	Fatty acyl carnitines [FA0707]	71464541	CCCCCCCCCCCC(O)CC(=O)OC(CC([O-])=O)C[N+](C)(C)C	GFAZJTUXMHGTOC-UHFFFAOYSA-N	1.88802e+07	2.96884e+07	3.35774e+07	1.71233e+07	1.62172e+07	1.3765e+07	1.26281e+07	3.82666e+07	2.48173e+07	2.02193e+07	0.550919	0.814724	-0.295617	Not Significant
Com_7405_pos	PC(PGD2/17:0)		P	C45H82NO11P	843.563	844.569	0.90174	[M+H]+	10.556	0.56	2	C18	-	-	-	-	-	-	"-"	HMDB0286130	-	-	-	-	-	-	-	-	-	-	-	CCCCCCCCCCCCCCCCC(=O)O[C@H](COC(=O)CCC\C=C/C[C@H]1[C@@H](O)CC(=O)[C@@H]1\C=C\[C@@H](O)CCCCC)COP([O-])(=O)OCC[N+](C)(C)C	QIBFKCZOOCKWAG-YZAAGKCOSA-N	1.80334e+07	3.86684e+07	2.75615e+07	2.36203e+07	1.80503e+07	2.349e+07	6.12388e+07	2.74166e+07	2.69709e+07	3.25489e+07	0.620342	1.20682	0.271207	Not Significant
Com_6681_pos	PE(18:2(9Z,12Z)/18:2(9Z,12Z))		P	C41H74NO8P	739.515	762.505	0.54601	[M+Na]+	10.856	0.68	2	C18	Lipids and lipid-like molecules	Ö¬ÖÊºÍÀàÖ¬·Ö×Ó	Glycerophospholipids	¸ÊÓÍÁ×Ö¬	Glycerophosphoethanolamines	¸ÊÓÍÁ×ËáÒÒ´¼°·Àà	"20707-71-5"	HMDB0009093	Lipids and lipid-like molecules	Glycerophospholipids	Glycerophosphoethanolamines	-	-	-	LMGP02010111	Glycerophospholipids [GP]	Glycerophosphoethanolamines [GP02]	Diacylglycerophosphoethanolamines [GP0201]	9546812	[H][C@@](COC(=O)CCCCCCC\C=C/C\C=C/CCCCC)(COP(O)(=O)OCCN)OC(=O)CCCCCCC\C=C/C\C=C/CCCCC	SSCDRSKJTAQNNB-DWEQTYCFSA-N	5.08601e+08	8.81891e+08	1.25511e+09	7.38001e+08	8.75742e+08	7.56273e+08	5.27281e+08	5.52772e+08	8.459e+08	6.78017e+08	0.380585	0.801534	-0.319165	Not Significant
Com_6572_pos	SM(d18:1/18:1(9Z))		P	C41H81N2O6P	728.583	751.573	1.0656	[M+Na]+	11.042	0.58	2	C18	Lipids and lipid-like molecules	Ö¬ÖÊºÍÀàÖ¬·Ö×Ó	Sphingolipids	ÇÊÖ¬Àà	Phosphosphingolipids	Á×Ö¬ÇÊÖ¬	"108392-10-5"	HMDB0012101	Lipids and lipid-like molecules	Sphingolipids	Phosphosphingolipids	-	-	-	LMSP03010029	Sphingolipids [SP]	Phosphosphingolipids [SP03]	Ceramide phosphocholines (sphingomyelins) [SP0301]	6443882	CCCCCCCCCCCCC\C=C\[C@@H](O)[C@H](COP([O-])(=O)OCC[N+](C)(C)C)NC(=O)CCCCCCC\C=C/CCCCCCCC	NBEADXWAAWCCDG-QDDWGVBQSA-N	6.20382e+07	9.00913e+07	8.46201e+07	6.64728e+07	8.7187e+07	7.73108e+07	5.14887e+07	6.7656e+07	7.58056e+07	7.09106e+07	0.648759	0.935427	-0.0963026	Not Significant
Com_6552_pos	PC(15:0/18:2(9Z,12Z))		P	C41H78NO8P	743.547	744.553	0.51281	[M+H]+	10.545	0.67	2	C18	Lipids and lipid-like molecules	Ö¬ÖÊºÍÀàÖ¬·Ö×Ó	Glycerophospholipids	¸ÊÓÍÁ×Ö¬	Glycerophosphocholines	¸ÊÓÍÁ×Ëáµ¨¼î	"-"	HMDB0007940	Lipids and lipid-like molecules	Glycerophospholipids	Glycerophosphocholines	Phosphatidylcholine; Lecithin; Phosphatidyl-N-trimethylethanolamine; 1,2-Diacyl-sn-glycero-3-phosphocholine; Choline phosphatide; 3-sn-Phosphatidylcholine	C00157	map00500	LMGP01010543	Glycerophospholipids [GP]	Glycerophosphocholines [GP01]	Diacylglycerophosphocholines [GP0101]	24778664	CCCCCCCCCCCCCCC(=O)OC[C@]([H])(COP([O-])(=O)OCC[N+](C)(C)C)OC(=O)CCCCCCC\C=C/C\C=C/CCCCC	DGBYUHHIADYUMU-UESLNCBNSA-N	2.31502e+08	3.16721e+08	4.52267e+08	3.55128e+08	3.36143e+08	3.28654e+08	2.6237e+08	3.18635e+08	3.38905e+08	3.11451e+08	0.593659	0.918992	-0.121877	Not Significant
Com_3684_pos	18-Nor-4(19),8,11,13-abietatetraene		P	C19H26	254.203	255.211	0.06467	[M+H]+	9.499	0.59	2	C18	Lipids and lipid-like molecules	Ö¬ÖÊºÍÀàÖ¬·Ö×Ó	Prenol lipids	ÒìÎìÏ©´¼Ö¬	Diterpenoids	¶þÝÆÀà	"22478-62-2"	HMDB0041371	Lipids and lipid-like molecules	Prenol lipids	Diterpenoids	-	-	-	-	-	-	-	5320205	CC(C)C1=CC2=C(C=C1)C1(C)CCCC(=C)C1CC2	ZPQHNIHJSIZREW-UHFFFAOYSA-N	1.04397e+08	4.08891e+07	4.21471e+07	1.11149e+08	1.29885e+07	6.44242e+07	6.30721e+07	7.45407e+07	7.46455e+07	5.37564e+07	0.410954	0.720156	-0.473619	Not Significant
Com_5947_pos	(5Z,8Z,11Z,14Z,17Z)-Icosa-5,8,11,14,17-pentaenoylcarnitine		P	C27H43NO4	445.319	446.327	0.82761	[M+H]+	7.649	0.62	2	C18	Lipids and lipid-like molecules	Ö¬ÖÊºÍÀàÖ¬·Ö×Ó	Fatty Acyls	Ö¬·¾õ£Àà	Fatty acid esters	Ö¬·¾Ëáõ¥	"-"	HMDB0241609	Lipids and lipid-like molecules	Fatty Acyls	Fatty acid esters	-	-	-	-	-	-	-	-	CCC=CCC=CCC=CCC=CCC=CCCCC(=O)OC(CC([O-])=O)C[N+](C)(C)C	USUPQTJPNBGUSJ-UHFFFAOYSA-N	2.13615e+07	1.62299e+07	9.55802e+06	7.48198e+06	6.10709e+06	8.60973e+06	5.93817e+06	3.47342e+07	1.36579e+07	1.38473e+07	0.981112	1.01387	0.0198722	Not Significant
Com_6278_pos	LysoPC(18:1(9Z)/0:0)		P	C26H52NO7P	521.348	544.338	0.46722	[M+Na]+	9.611	0.76	2	C18	Lipids and lipid-like molecules	Ö¬ÖÊºÍÀàÖ¬·Ö×Ó	Glycerophospholipids	¸ÊÓÍÁ×Ö¬	Glycerophosphocholines	¸ÊÓÍÁ×Ëáµ¨¼î	"19420-56-5"	HMDB0002815	Lipids and lipid-like molecules	Glycerophospholipids	Glycerophosphocholines	-	-	-	LMGP01050032	Glycerophospholipids [GP]	Glycerophosphocholines [GP01]	Monoacylglycerophosphocholines [GP0105]	16081932	CCCCCCCC\C=C/CCCCCCCC(=O)OC[C@@H](O)COP([O-])(=O)OCC[N+](C)(C)C	YAMUFBLWGFFICM-PTGWMXDISA-N	4.71545e+08	5.0578e+08	6.12909e+08	9.965e+08	2.51783e+09	1.51014e+09	1.2249e+09	1.3295e+09	6.46683e+08	1.64559e+09	0.0205857	2.54466	1.34747	Upregulated
Com_3382_pos	Lysylserine		P	C9H19N3O4	233.138	234.145	1.08312	[M+H]+	1.195	0.61	2	C18	Organic acids and derivatives	ÓÐ»úËá¼°ÆäÑÜÉúÎï	Carboxylic acids and derivatives	ôÈËá¼°ÆäÑÜÉúÎï	Amino acids, peptides, and analogues	°±»ùËá¡¢ëÄºÍÀàËÆÎï	"6665-19-6"	HMDB0028960	Organic acids and derivatives	Carboxylic acids and derivatives	Amino acids, peptides, and analogues	-	-	-	-	-	-	-	151428	NCCCC[C@H](N)C(=O)N[C@@H](CO)C(O)=O	YSZNURNVYFUEHC-BQBZGAKWSA-N	1.64613e+07	1.06097e+07	9.47725e+06	1.00874e+07	5.41042e+06	2.41305e+07	1.14433e+07	1.65049e+07	1.16589e+07	1.43723e+07	0.549708	1.23273	0.301851	Not Significant
Com_6219_pos	LysoPE(0:0/22:6(4Z,7Z,10Z,13Z,16Z,19Z))		P	C27H44NO7P	525.286	526.294	1.47195	[M+H]+	8.83	0.51	2	C18	Lipids and lipid-like molecules	Ö¬ÖÊºÍÀàÖ¬·Ö×Ó	Glycerophospholipids	¸ÊÓÍÁ×Ö¬	Glycerophosphoethanolamines	¸ÊÓÍÁ×ËáÒÒ´¼°·Àà	"-"	HMDB0011496	Lipids and lipid-like molecules	Glycerophospholipids	Glycerophosphoethanolamines	-	-	-	LMGP02050060	Glycerophospholipids [GP]	Glycerophosphoethanolamines [GP02]	Monoacylglycerophosphoethanolamines [GP0205]	53480945	[H][C@@](CO)(COP(O)(=O)OCCN)OC(=O)CC\C=C/C\C=C/C\C=C/C\C=C/C\C=C/C\C=C/CC	TWBVHOYVCUOMJY-PAUXXPOVSA-N	1.21838e+08	1.58496e+08	1.52348e+08	2.18676e+08	4.79065e+08	4.01911e+08	4.57672e+08	2.53786e+08	1.62839e+08	3.98108e+08	0.00507611	2.44479	1.28971	Upregulated
Com_3842_pos	N-Acetylcystathionine		P	C9H16N2O5S	264.078	265.085	0.46743	[M+H]+	1.499	0.56	2	C18	Organic acids and derivatives	ÓÐ»úËá¼°ÆäÑÜÉúÎï	Carboxylic acids and derivatives	ôÈËá¼°ÆäÑÜÉúÎï	Amino acids, peptides, and analogues	°±»ùËá¡¢ëÄºÍÀàËÆÎï	"20619-80-1"	HMDB0002381	Organic acids and derivatives	Carboxylic acids and derivatives	Amino acids, peptides, and analogues	-	-	-	-	-	-	-	152314	CC(=O)NC(CSCC[C@H](N)C(O)=O)C(O)=O	QWACVTVBTRSCRL-PKPIPKONSA-N	4.41081e+07	6.31624e+07	5.21734e+07	5.51661e+07	876752	6.94031e+06	2.79756e+06	1.91255e+06	5.36525e+07	3.13179e+06	1.8825e-05	0.0583718	-4.09858	Downregulated
Com_6055_pos	Cervonyl carnitine		P	C29H45NO4	471.335	472.343	0.88747	[M+H]+	7.963	0.58	2	C18	Lipids and lipid-like molecules	Ö¬ÖÊºÍÀàÖ¬·Ö×Ó	Fatty Acyls	Ö¬·¾õ£Àà	Fatty acid esters	Ö¬·¾Ëáõ¥	"-"	HMDB0006510	Lipids and lipid-like molecules	Fatty Acyls	Fatty acid esters	-	-	-	LMFA07070055	Fatty Acyls [FA]	Fatty esters [FA07]	Fatty acyl carnitines [FA0707]	53477842	CC\C=C\C\C=C\C\C=C\C\C=C\C\C=C\C\C=C\CCC(=O)OC(CC([O-])=O)C[N+](C)(C)C	WLLMYDQRCSWAST-BUHCESQUSA-N	1.03586e+08	9.99643e+07	5.74559e+07	5.93327e+07	4.24682e+07	8.61726e+07	5.15373e+07	1.13385e+08	8.00848e+07	7.33907e+07	0.75612	0.916412	-0.125932	Not Significant
Com_3886_pos	9-Octadecen-1-amine		P	C18H37N	267.293	268.3	0.54882	[M+H]+	8.337	0.56	2	C18	Organic nitrogen compounds	ÓÐ»úµª»¯ºÏÎï	Organonitrogen compounds	ÓÐ»úµª»¯ºÏÎï	Amines	°·Àà	"-"	HMDB0244390	Organic nitrogen compounds	Organonitrogen compounds	Amines	-	-	-	-	-	-	-	8219	CCCCCCCCC=CCCCCCCCCN	QGLWBTPVKHMVHM-UHFFFAOYSA-N	8.24571e+07	1.11919e+08	7.66968e+07	6.5226e+07	6.22306e+07	7.4164e+07	9.12511e+07	1.89244e+08	8.40748e+07	1.04222e+08	0.534966	1.23964	0.309921	Not Significant
Com_6091_pos	(11Z)-Docos-11-enoylcarnitine		P	C29H55NO4	481.413	482.421	0.34199	[M+H]+	9.747	0.77	2	C18	Lipids and lipid-like molecules	Ö¬ÖÊºÍÀàÖ¬·Ö×Ó	Fatty Acyls	Ö¬·¾õ£Àà	Fatty acid esters	Ö¬·¾Ëáõ¥	"-"	HMDB0241602	Lipids and lipid-like molecules	Fatty Acyls	Fatty acid esters	-	-	-	-	-	-	-	-	CCCCCCCCCCC=CCCCCCCCCCC(=O)OC(CC([O-])=O)C[N+](C)(C)C	NLQWXKWLWHLPMC-UHFFFAOYSA-N	9.83832e+07	8.26056e+07	6.83848e+07	9.18711e+07	1.72131e+08	4.29769e+08	2.77334e+08	1.02542e+08	8.53112e+07	2.45444e+08	0.0662971	2.87704	1.52459	Not Significant
Com_6174_pos	(15Z)-tetracos-15-enoylcarnitine		P	C31H59NO4	509.444	510.452	0.92837	[M+H]+	10.285	0.78	2	C18	Lipids and lipid-like molecules	Ö¬ÖÊºÍÀàÖ¬·Ö×Ó	Fatty Acyls	Ö¬·¾õ£Àà	Fatty acid esters	Ö¬·¾Ëáõ¥	"-"	HMDB0241632	Lipids and lipid-like molecules	Fatty Acyls	Fatty acid esters	-	-	-	-	-	-	-	-	CCCCCCCCC=CCCCCCCCCCCCCCC(=O)OC(CC([O-])=O)C[N+](C)(C)C	QGIHQXKFCAACHN-UHFFFAOYSA-N	1.35747e+08	9.19433e+07	7.35646e+07	1.36432e+08	5.92387e+07	6.4178e+07	5.72851e+07	1.24031e+08	1.09422e+08	7.61831e+07	0.190592	0.696234	-0.522355	Not Significant
Com_6542_pos	PC(18:3(6Z,9Z,12Z)/P-16:0)		P	C42H78NO7P	739.552	740.559	0.44509	[M+H]+	10.514	0.64	2	C18	Lipids and lipid-like molecules	Ö¬ÖÊºÍÀàÖ¬·Ö×Ó	Glycerophospholipids	¸ÊÓÍÁ×Ö¬	Glycerophosphocholines	¸ÊÓÍÁ×Ëáµ¨¼î	"-"	HMDB0008192	Lipids and lipid-like molecules	Glycerophospholipids	Glycerophosphocholines	Phosphatidylcholine; Lecithin; Phosphatidyl-N-trimethylethanolamine; 1,2-Diacyl-sn-glycero-3-phosphocholine; Choline phosphatide; 3-sn-Phosphatidylcholine	C00157	-	-	-	-	-	53478823	CCCCCCCCCCCCCC\C=C/OC(COC(=O)CCCC\C=C/C\C=C/C\C=C/CCCCC)COP([O-])(=O)OCC[N+](C)(C)C	XRJDZRCUSSFZDP-LHKYHRLFSA-N	4.71503e+08	4.34239e+08	4.84725e+08	2.58188e+08	5.17443e+08	5.68643e+08	2.24257e+08	1.01415e+08	4.12164e+08	3.5294e+08	0.651453	0.85631	-0.223796	Not Significant
Com_2909_pos	gamma-Carboxyglutamic acid		P	C6H9NO6	191.043	192.05	1.11537	[M+H]+	1.943	0.54	2	C18	Organic acids and derivatives	ÓÐ»úËá¼°ÆäÑÜÉúÎï	Carboxylic acids and derivatives	ôÈËá¼°ÆäÑÜÉúÎï	Amino acids, peptides, and analogues	°±»ùËá¡¢ëÄºÍÀàËÆÎï	"53445-96-8"	HMDB0041900	Organic acids and derivatives	Carboxylic acids and derivatives	Amino acids, peptides, and analogues	-	-	-	-	-	-	-	40772	NC(CC(C(O)=O)C(O)=O)C(O)=O	UHBYWPGGCSDKFX-UHFFFAOYSA-N	2.46825e+07	2.29354e+07	1.7755e+07	2.56543e+07	4.80591e+06	2.34877e+07	1.48452e+07	2.05615e+07	2.27568e+07	1.59251e+07	0.177964	0.699795	-0.514996	Not Significant
Com_2206_pos	Methylphosphate		P	CH5O4P	111.993	113	0.08954	[M+H]+	1.418	0.55	2	C18	Organic acids and derivatives	ÓÐ»úËá¼°ÆäÑÜÉúÎï	Organic phosphoric acids and derivatives	ÓÐ»úÁ×Ëá¼°ÆäÑÜÉúÎï	Phosphate esters	Á×Ëáõ¥Àà	"812-00-0"	HMDB0061711	Organic acids and derivatives	Organic phosphoric acids and derivatives	Phosphate esters	-	-	-	-	-	-	-	13130	COP(O)(O)=O	CAAULPUQFIIOTL-UHFFFAOYSA-N	7.44398e+07	8.03832e+07	4.74803e+07	5.69029e+07	1.24732e+08	1.57918e+08	1.83877e+08	8.91694e+07	6.48016e+07	1.38924e+08	0.0147808	2.14384	1.1002	Upregulated
Com_2182_pos	2-Amino-1,3,4-thiadiazole		P	C2H3N3S	101.005	102.012	2.37802	[M+H]+	1.161	0.53	2	C18	Organoheterocyclic compounds	ÓÐ»úÔÓ»·»¯ºÏÎï	Azoles	ßòÀà	Thiadiazoles	àç¶þßòÀà	"4005-51-0"	HMDB0244972	Organoheterocyclic compounds	Azoles	Thiadiazoles	-	-	-	-	-	-	-	-	NC1=NN=CS1	QUKGLNCXGVWCJX-UHFFFAOYSA-N	2.5094e+06	2.01164e+06	663356	2.43653e+06	1.7796e+06	2.33832e+06	2.38841e+06	2.36441e+06	1.90523e+06	2.21768e+06	0.515766	1.164	0.219087	Not Significant
Com_6430_pos	SM(d16:1/16:0)		P	C37H75N2O6P	674.536	697.526	0.13795	[M+Na]+	11.195	0.59	2	C18	Lipids and lipid-like molecules	Ö¬ÖÊºÍÀàÖ¬·Ö×Ó	Sphingolipids	ÇÊÖ¬Àà	Phosphosphingolipids	Á×Ö¬ÇÊÖ¬	"121999-53-9"	HMDB0240616	Lipids and lipid-like molecules	Sphingolipids	Phosphosphingolipids	-	-	-	LMSP03010035	Sphingolipids [SP]	Phosphosphingolipids [SP03]	Ceramide phosphocholines (sphingomyelins) [SP0301]	52931133	[H][C@@](COP([O-])(=O)OCC[N+](C)(C)C)(NC(=O)CCCCCCCCCCCCCCC)[C@H](O)\C=C\CCCCCCCCCCC	RPTUKVYGSPDHGQ-PSALXKTOSA-N	1.41757e+08	1.19347e+08	7.97722e+07	1.00121e+08	1.23321e+08	9.00725e+07	1.52668e+08	8.79184e+07	1.10249e+08	1.13495e+08	0.878172	1.02944	0.041857	Not Significant
Com_6045_pos	(8Z,11Z)-3-Icosa-8,11-dienoylcarnitine		P	C27H49NO5	467.361	468.369	0.80119	[M+H]+	8.205	0.65	2	C18	Lipids and lipid-like molecules	Ö¬ÖÊºÍÀàÖ¬·Ö×Ó	Fatty Acyls	Ö¬·¾õ£Àà	Fatty acid esters	Ö¬·¾Ëáõ¥	"-"	HMDB0241576	Lipids and lipid-like molecules	Fatty Acyls	Fatty acid esters	-	-	-	-	-	-	-	-	CCCCCCCCC=CCC=CCCCCC(O)CC(=O)OC(CC([O-])=O)C[N+](C)(C)C	XOLPEFXXTVQYCS-UHFFFAOYSA-N	7.73028e+07	1.40123e+08	1.11625e+08	6.36982e+07	5.00535e+07	4.15964e+07	5.38049e+07	4.69534e+07	9.81873e+07	4.81021e+07	0.0282845	0.489901	-1.02944	Downregulated
Com_6696_pos	PC(O-16:0/20:5(5Z,8Z,11Z,14Z,17Z))		P	C44H80NO7P	765.567	766.574	0.18912	[M+H]+	10.308	0.63	2	C18	Lipids and lipid-like molecules	Ö¬ÖÊºÍÀàÖ¬·Ö×Ó	Glycerophospholipids	¸ÊÓÍÁ×Ö¬	Glycerophosphocholines	¸ÊÓÍÁ×Ëáµ¨¼î	"132196-28-2"	HMDB0039528	Lipids and lipid-like molecules	Glycerophospholipids	Glycerophosphocholines	-	-	-	LMGP01020058	Glycerophospholipids [GP]	Glycerophosphocholines [GP01]	1-alkyl,2-acylglycerophosphocholines [GP0102]	10485310	CCCCCCCCCCCCCCCCOC[C@H](COP([O-])(=O)OCC[N+](C)(C)C)OC(=O)CCC\C=C/C\C=C/C\C=C/C\C=C/C\C=C/CC	YHSSHPWVFALMBA-IARQOZKNSA-N	9.67818e+07	8.94576e+07	9.42044e+07	1.3592e+08	1.01754e+08	1.39014e+08	1.37123e+08	8.81318e+07	1.04091e+08	1.16506e+08	0.484456	1.11927	0.162554	Not Significant
Com_4193_pos	Glycylprolylhydroxyproline		P	C12H19N3O5	285.132	286.141	3.02302	[M+H]+	5.377	0.6	2	C18	Organic acids and derivatives	ÓÐ»úËá¼°ÆäÑÜÉúÎï	Carboxylic acids and derivatives	ôÈËá¼°ÆäÑÜÉúÎï	Amino acids, peptides, and analogues	°±»ùËá¡¢ëÄºÍÀàËÆÎï	"2239-67-0"	HMDB0002171	Organic acids and derivatives	Carboxylic acids and derivatives	Amino acids, peptides, and analogues	-	-	-	-	-	-	-	11778669	NCC(=O)N1CCC[C@H]1C(=O)N1C[C@H](O)C[C@H]1C(O)=O	SZEOBSAZWJLOGY-VGMNWLOBSA-N	1.23131e+06	1.21097e+06	1.41329e+06	1.19221e+06	960375	1.30627e+06	1.49782e+06	1.08336e+06	1.26195e+06	1.21196e+06	0.713131	0.960386	-0.0583138	Not Significant
Com_2288_pos	Hydroxyminaline		P	C5H5NO3	127.027	128.034	0.54147	[M+H]+	0.673	0.52	2	C18	Organoheterocyclic compounds	ÓÐ»úÔÓ»·»¯ºÏÎï	Pyrroles	ßÁ¿©Àà	Pyrrole carboxylic acids and derivatives	ßÁ¿©ôÈËá¼°ÆäÑÜÉúÎï	"-"	HMDB0034368	Organoheterocyclic compounds	Pyrroles	Pyrrole carboxylic acids and derivatives	-	-	-	-	-	-	-	55287504	OC(=O)C1=CC(O)=CN1	FCGOBISRCUOUQH-UHFFFAOYSA-N	5.51567e+06	5.46405e+06	2.40929e+06	5.41102e+06	4.90924e+06	4.79939e+06	5.37187e+06	5.18462e+06	4.7e+06	5.06628e+06	0.653142	1.07793	0.108264	Not Significant
Com_2923_pos	D-Dopachrome		P	C9H7NO4	193.038	194.045	1.10736	[M+H]+	2.138	0.53	2	C18	Organic acids and derivatives	ÓÐ»úËá¼°ÆäÑÜÉúÎï	Carboxylic acids and derivatives	ôÈËá¼°ÆäÑÜÉúÎï	Amino acids, peptides, and analogues	°±»ùËá¡¢ëÄºÍÀàËÆÎï	"203000-17-3"	HMDB0011622	Organic acids and derivatives	Carboxylic acids and derivatives	Amino acids, peptides, and analogues	-	C15566	-	-	-	-	-	24771780	OC(=O)[C@H]1CC2=CC(=O)C(=O)C=C2N1	VJNCICVKUHKIIV-ZCFIWIBFSA-N	1.77728e+08	2.06356e+08	1.46871e+08	1.59511e+08	5.92322e+07	2.39566e+08	2.45299e+08	1.90578e+08	1.72617e+08	1.83669e+08	0.814746	1.06403	0.0895356	Not Significant
Com_2585_pos	Zwiebelane B		P	C6H10OS2	162.017	163.026	5.53248	[M+H]+	5.106	0.51	2	C18	Organic oxygen compounds	ÓÐ»úÑõ»¯ºÏÎï	Organooxygen compounds	ÓÐ»úÑõ»¯ºÏÎï	Carbohydrates and carbohydrate conjugates	Ì¼Ë®»¯ºÏÎïºÍÌ¼Ë®»¯ºÏÎï½áºÏÎï	"120709-22-0"	HMDB0040718	Organic oxygen compounds	Organooxygen compounds	Carbohydrates and carbohydrate conjugates	-	-	-	-	-	-	-	21883405	CC1C2SC(C1C)S2=O	MDLUYFYDCNUJHX-UHFFFAOYSA-N	1.18811e+06	828196	443801	1.25824e+06	1.48954e+06	1.6881e+06	1.20526e+06	1.62417e+06	929588	1.50177e+06	0.0379618	1.61552	0.691998	Not Significant
Com_5323_pos	(4Z)-Tetradec-4-enoylcarnitine		P	C21H39NO4	369.288	370.295	0.08358	[M+H]+	7.224	0.74	2	C18	Lipids and lipid-like molecules	Ö¬ÖÊºÍÀàÖ¬·Ö×Ó	Fatty Acyls	Ö¬·¾õ£Àà	Fatty acid esters	Ö¬·¾Ëáõ¥	"-"	HMDB0241359	Lipids and lipid-like molecules	Fatty Acyls	Fatty acid esters	-	-	-	-	-	-	-	139917650	CCCCCCCCCC=CCCC(=O)OC(CC([O-])=O)C[N+](C)(C)C	YDCPEOZDPGEWSW-UHFFFAOYSA-N	8.6226e+08	7.7585e+08	5.39388e+08	2.27197e+08	1.23639e+08	1.90338e+08	1.27779e+08	6.30178e+08	6.01174e+08	2.67984e+08	0.125229	0.445767	-1.16564	Not Significant
Com_4004_pos	Lysyllysine		P	C12H26N4O3	274.2	275.208	0.92509	[M+H]+	1.165	0.51	2	C18	Organic acids and derivatives	ÓÐ»úËá¼°ÆäÑÜÉúÎï	Carboxylic acids and derivatives	ôÈËá¼°ÆäÑÜÉúÎï	Amino acids, peptides, and analogues	°±»ùËá¡¢ëÄºÍÀàËÆÎï	"13184-13-9"	HMDB0028956	Organic acids and derivatives	Carboxylic acids and derivatives	Amino acids, peptides, and analogues	-	-	-	-	-	-	-	128837	NCCCC[C@H](N)C(=O)N[C@@H](CCCCN)C(O)=O	NVGBPTNZLWRQSY-UWVGGRQHSA-N	6.45748e+06	6.51564e+06	6.46684e+06	7.39345e+06	6.60728e+06	7.95213e+06	7.896e+06	8.3786e+06	6.70835e+06	7.7085e+06	0.0659924	1.14909	0.200493	Not Significant
Com_3522_pos	Hydroxyprolyl-Isoleucine		P	C11H20N2O4	244.142	245.15	1.54818	[M+H]+	4.87	0.57	2	C18	Organic acids and derivatives	ÓÐ»úËá¼°ÆäÑÜÉúÎï	Carboxylic acids and derivatives	ôÈËá¼°ÆäÑÜÉúÎï	Amino acids, peptides, and analogues	°±»ùËá¡¢ëÄºÍÀàËÆÎï	"-"	HMDB0028866	Organic acids and derivatives	Carboxylic acids and derivatives	Amino acids, peptides, and analogues	-	-	-	-	-	-	-	61157357	CCC(C)C(NC(=O)C1CC(O)CN1)C(O)=O	JKCPTRCNCMWJJG-UHFFFAOYSA-N	2.02575e+07	2.78669e+07	3.96212e+07	1.24751e+07	1.90574e+07	1.92177e+07	2.19218e+07	2.33558e+07	2.50552e+07	2.08882e+07	0.504995	0.833686	-0.262424	Not Significant
Com_3163_pos	2,5-Bis(acetylamino)pentanoic acid		P	C9H16N2O4	216.111	217.118	0.47843	[M+H]+	1.478	0.6	2	C18	Organic acids and derivatives	ÓÐ»úËá¼°ÆäÑÜÉúÎï	Carboxylic acids and derivatives	ôÈËá¼°ÆäÑÜÉúÎï	Amino acids, peptides, and analogues	°±»ùËá¡¢ëÄºÍÀàËÆÎï	"-"	HMDB0242108	Organic acids and derivatives	Carboxylic acids and derivatives	Amino acids, peptides, and analogues	-	-	-	-	-	-	-	10398396	CC(=O)NCCCC(NC(C)=O)C(O)=O	XUYANFPPYJSBPU-UHFFFAOYSA-N	1.68396e+07	1.41529e+07	1.39681e+07	3.32496e+07	1.05738e+07	2.06957e+07	1.35726e+07	1.57052e+07	1.95525e+07	1.51368e+07	0.418222	0.774163	-0.369291	Not Significant
Com_4506_pos	3-Pentadecylphenol		P	C21H36O	304.277	305.285	3.23501	[M+H]+	9.842	0.66	2	C18	Benzenoids	±½Àà»¯ºÏÎï	Phenols	·ÓÀà	1-hydroxy-4-unsubstituted benzenoids	1-ôÇ»ù-4-Î´È¡´úµÄ±½Àà»¯ºÏÎï	"501-24-6"	HMDB0033872	Benzenoids	Phenols	1-hydroxy-4-unsubstituted benzenoids	-	-	-	LMPK15010004	Polyketides [PK]	Phenolic lipids [PK15]	Alkyl phenols and derivatives [PK1501]	68146	CCCCCCCCCCCCCCCC1=CC(O)=CC=C1	PTFIPECGHSYQNR-UHFFFAOYSA-N	9.08481e+07	1.05078e+08	8.02586e+07	7.00263e+07	1.0956e+08	1.0026e+08	9.08463e+07	7.75724e+07	8.65527e+07	9.45596e+07	0.459867	1.09251	0.127645	Not Significant
Com_2199_pos	2,5-Dimethyl-2,4-hexadiene		P	C8H14	110.11	111.117	1.94962	[M+H]+	5.782	0.63	2	C18	Hydrocarbons	Ì¼Çâ»¯ºÏÎï	Unsaturated hydrocarbons	²»±¥ºÍÌþ	Branched unsaturated hydrocarbons	Ö§Á´²»±¥ºÍÌþ	"-"	HMDB0061902	Hydrocarbons	Unsaturated hydrocarbons	Branched unsaturated hydrocarbons	-	-	-	-	-	-	-	12992	CC(C)=CC=C(C)C	DZPCYXCBXGQBRN-UHFFFAOYSA-N	1.27341e+06	1.72166e+06	1.48943e+06	1.28551e+06	1.48184e+06	906374	1.33262e+06	1.0286e+06	1.4425e+06	1.18736e+06	0.183279	0.823126	-0.280815	Not Significant
Com_6510_pos	SM(d18:0/16:0)		P	C39H81N2O6P	704.583	727.572	0.21572	[M+Na]+	11.439	0.64	2	C18	Lipids and lipid-like molecules	Ö¬ÖÊºÍÀàÖ¬·Ö×Ó	Sphingolipids	ÇÊÖ¬Àà	Phosphosphingolipids	Á×Ö¬ÇÊÖ¬	"60322-02-3"	HMDB0010168	Lipids and lipid-like molecules	Sphingolipids	Phosphosphingolipids	-	-	-	LMSP03010004	Sphingolipids [SP]	Phosphosphingolipids [SP03]	Ceramide phosphocholines (sphingomyelins) [SP0301]	9939965	[H][C@@](COP([O-])(=O)OCC[N+](C)(C)C)(NC(=O)CCCCCCCCCCCCCCC)[C@H](O)CCCCCCCCCCCCCCC	QHZIGNLCLJPLCU-QPPIDDCLSA-N	3.88987e+07	4.10093e+07	5.29722e+07	4.14848e+07	4.31117e+07	4.37281e+07	7.32868e+07	5.53623e+07	4.35913e+07	5.38723e+07	0.232391	1.23585	0.305504	Not Significant
Com_6161_pos	(9Z,12Z,15Z,18Z)-Tetracosa-9,12,15,18-tetraenoylcarnitine		P	C31H53NO4	503.397	504.405	0.13482	[M+H]+	9.163	0.63	2	C18	Lipids and lipid-like molecules	Ö¬ÖÊºÍÀàÖ¬·Ö×Ó	Fatty Acyls	Ö¬·¾õ£Àà	Fatty acid esters	Ö¬·¾Ëáõ¥	"-"	HMDB0241634	Lipids and lipid-like molecules	Fatty Acyls	Fatty acid esters	-	-	-	-	-	-	-	-	CCCCCC=CCC=CCC=CCC=CCCCCCCCC(=O)OC(CC([O-])=O)C[N+](C)(C)C	OVCKQONNZPULLZ-UHFFFAOYSA-N	2.09693e+08	1.34784e+08	9.92342e+07	1.64823e+08	1.11998e+08	1.04008e+08	1.18738e+08	1.00905e+08	1.52134e+08	1.08912e+08	0.118625	0.7159	-0.48217	Not Significant
Com_3751_pos	Fumarycarnitine		P	C11H17NO6	259.106	260.113	0.37847	[M+H]+	5.917	0.84	2	C18	Lipids and lipid-like molecules	Ö¬ÖÊºÍÀàÖ¬·Ö×Ó	Fatty Acyls	Ö¬·¾õ£Àà	Fatty acid esters	Ö¬·¾Ëáõ¥	"-"	HMDB0013134	Lipids and lipid-like molecules	Fatty Acyls	Fatty acid esters	-	-	-	LMFA07070064	Fatty Acyls [FA]	Fatty esters [FA07]	Fatty acyl carnitines [FA0707]	53481699	[O-]C(=O)C[C@H](OC(=O)\C=C\C(O)=O)C[N+](C)(C)C	QMRSJQVUNCCUCI-ZJELKQJVSA-N	1.1971e+06	1.69139e+06	1.36185e+06	1.75662e+06	1.5192e+06	1.4071e+06	1.84306e+06	960027	1.50174e+06	1.43235e+06	0.769242	0.953791	-0.0682556	Not Significant
Com_6978_pos	PC(P-16:0/22:4(7Z,10Z,13Z,16Z))		P	C46H84NO7P	793.599	794.606	0.02681	[M+H]+	11.165	0.76	2	C18	Lipids and lipid-like molecules	Ö¬ÖÊºÍÀàÖ¬·Ö×Ó	Glycerophospholipids	¸ÊÓÍÁ×Ö¬	Glycerophosphocholines	¸ÊÓÍÁ×Ëáµ¨¼î	"-"	HMDB0011226	Lipids and lipid-like molecules	Glycerophospholipids	Glycerophosphocholines	-	-	-	LMGP01030045	Glycerophospholipids [GP]	Glycerophosphocholines [GP01]	1-(1Z-alkenyl),2-acylglycerophosphocholines [GP0103]	53480693	CCCCCCCCCCCCCC\C=C/OCC(COP([O-])(=O)OCC[N+](C)(C)C)OC(=O)CCCCC\C=C/C\C=C/C\C=C/C\C=C/CCCCC	DQZNSYOOQMCBDC-PZVMGWTJSA-N	3.40417e+08	7.35193e+08	4.28447e+08	5.79278e+08	5.95705e+08	4.65059e+08	6.49562e+08	2.95656e+08	5.20834e+08	5.01496e+08	0.874407	0.962871	-0.0545857	Not Significant
Com_6164_pos	LysoPC(P-18:0/0:0)		P	C26H54NO6P	507.369	508.377	0.96053	[M+H]+	10.151	0.52	2	C18	Lipids and lipid-like molecules	Ö¬ÖÊºÍÀàÖ¬·Ö×Ó	Glycerophospholipids	¸ÊÓÍÁ×Ö¬	Glycerophosphocholines	¸ÊÓÍÁ×Ëáµ¨¼î	"-"	HMDB0013122	Lipids and lipid-like molecules	Glycerophospholipids	Glycerophosphocholines	1-Acyl-sn-glycero-3-phosphocholine; 1-Acyl-sn-glycerol-3-phosphocholine; alpha-Acylglycerophosphocholine; 2-Lysolecithin; 2-Lysophosphatidylcholine; 1-Acylglycerophosphocholine	C04230	-	LMGP01070009	Glycerophospholipids [GP]	Glycerophosphocholines [GP01]	1Z-alkenylglycerophosphocholines [GP0107]	24779527	CCCCCCCCCCCCCCCC\C=C/OC[C@](O)([H])COP([O-])(=O)OCC[N+](C)(C)C	WBOMIOWRFSPZMC-AYICAFKVSA-N	3.79514e+07	3.9938e+07	8.93859e+07	5.27127e+07	7.90213e+07	6.86894e+07	6.92464e+07	1.86648e+08	5.4997e+07	1.00901e+08	0.189892	1.83467	0.875521	Not Significant
Com_6688_pos	PC(15:0/20:5(5Z,8Z,11Z,14Z,17Z))		P	C43H76NO8P	765.531	766.537	1.3022	[M+H]+	11.361	0.64	2	C18	Lipids and lipid-like molecules	Ö¬ÖÊºÍÀàÖ¬·Ö×Ó	Glycerophospholipids	¸ÊÓÍÁ×Ö¬	Glycerophosphocholines	¸ÊÓÍÁ×Ëáµ¨¼î	"-"	HMDB0007951	Lipids and lipid-like molecules	Glycerophospholipids	Glycerophosphocholines	-	-	-	LMGP01011425	Glycerophospholipids [GP]	Glycerophosphocholines [GP01]	Diacylglycerophosphocholines [GP0101]	52922332	CCCCCCCCCCCCCCC(=O)OC[C@]([H])(COP([O-])(=O)OCC[N+](C)(C)C)OC(=O)CCC\C=C/C\C=C/C\C=C/C\C=C/C\C=C/CC	UJMUDAMKHIWLCZ-OTHSKKDYSA-N	1.48879e+08	1.61307e+08	1.73056e+08	2.19402e+08	2.19875e+08	1.92876e+08	2.09857e+08	1.86702e+08	1.75661e+08	2.02328e+08	0.171579	1.15181	0.203903	Not Significant
Com_6533_pos	PE(16:0/18:2(9Z,12Z))		P	C39H74NO8P	715.515	738.505	0.72529	[M+Na]+	11.131	0.66	2	C18	Lipids and lipid-like molecules	Ö¬ÖÊºÍÀàÖ¬·Ö×Ó	Glycerophospholipids	¸ÊÓÍÁ×Ö¬	Glycerophosphoethanolamines	¸ÊÓÍÁ×ËáÒÒ´¼°·Àà	"26662-95-3"	HMDB0008928	Lipids and lipid-like molecules	Glycerophospholipids	Glycerophosphoethanolamines	-	-	-	LMGP02010042	Glycerophospholipids [GP]	Glycerophosphoethanolamines [GP02]	Diacylglycerophosphoethanolamines [GP0201]	9546747	[H][C@@](COC(=O)CCCCCCCCCCCCCCC)(COP(O)(=O)OCCN)OC(=O)CCCCCCC\C=C/C\C=C/CCCCC	HBZNVZIRJWODIB-NHCUFCNUSA-N	1.01726e+08	2.45113e+08	2.4346e+08	2.06375e+08	2.42778e+08	2.19955e+08	1.22668e+08	1.64271e+08	1.99168e+08	1.87418e+08	0.795076	0.941002	-0.0877309	Not Significant
Com_2205_pos	8-Azabicyclo[3.2.1]octane		P	C7H13N	111.105	112.112	0.69202	[M+H]+	1.1	0.76	2	C18	Alkaloids and derivatives	ÉúÎï¼î¼°ÆäÑÜÉúÎï	Tropane alkaloids	Ý¹ÝÐÍéÀàÉúÎï¼î	-	-	"-"	HMDB0247421	Alkaloids and derivatives	Tropane alkaloids	-	-	-	-	-	-	-	-	136097	C1CC2CCCC1N2	DGGKXQQCVPAUEA-UHFFFAOYSA-N	2.18157e+08	2.31301e+08	2.03111e+08	2.22975e+08	1.6157e+08	1.86381e+08	2.07922e+08	2.79184e+08	2.18886e+08	2.08764e+08	0.710438	0.953759	-0.068304	Not Significant
Com_6428_pos	PC(14:0/P-16:0)		P	C38H76NO7P	689.536	690.543	0.33277	[M+H]+	10.297	0.66	2	C18	Lipids and lipid-like molecules	Ö¬ÖÊºÍÀàÖ¬·Ö×Ó	Glycerophospholipids	¸ÊÓÍÁ×Ö¬	Glycerophosphocholines	¸ÊÓÍÁ×Ëáµ¨¼î	"-"	HMDB0007895	Lipids and lipid-like molecules	Glycerophospholipids	Glycerophosphocholines	-	-	-	-	-	-	-	53478615	CCCCCCCCCCCCCC\C=C/OC(COC(=O)CCCCCCCCCCCCC)COP([O-])(=O)OCC[N+](C)(C)C	JCYQQPUPIWZLSG-MEIHLTSWSA-N	2.6838e+07	2.31406e+07	3.96019e+07	3.44658e+07	3.38789e+07	3.50833e+07	1.38923e+07	1.21253e+07	3.10116e+07	2.37449e+07	0.354076	0.76568	-0.385187	Not Significant
Com_3667_pos	Acetaminophen cystein		P	C11H14N2O3S	254.073	255.08	1.25102	[M+H]+	5.706	0.54	2	C18	Organic acids and derivatives	ÓÐ»úËá¼°ÆäÑÜÉúÎï	Carboxylic acids and derivatives	ôÈËá¼°ÆäÑÜÉúÎï	Amino acids, peptides, and analogues	°±»ùËá¡¢ëÄºÍÀàËÆÎï	"-"	HMDB0060559	Organic acids and derivatives	Carboxylic acids and derivatives	Amino acids, peptides, and analogues	-	-	-	-	-	-	-	83997	CC(O)=NC1=CC=C(SC[C@H](N)C(O)=O)C=C1	ZOZXXYPCOKGXOE-JTQLQIEISA-N	4.84105e+06	4.9616e+06	5.73587e+06	4.72554e+06	5.73459e+06	1.229e+07	5.66675e+06	8.12062e+06	5.06601e+06	7.95298e+06	0.115729	1.56987	0.650645	Not Significant
Com_5395_pos	Arachidonoyl Serinol		P	C23H39NO3	377.293	378.3	0.13422	[M+H]+	7.493	0.55	2	C18	Lipids and lipid-like molecules	Ö¬ÖÊºÍÀàÖ¬·Ö×Ó	Fatty Acyls	Ö¬·¾õ£Àà	Fatty amides	Ö¬·¾õ£°·	"183718-70-9"	HMDB0013650	Lipids and lipid-like molecules	Fatty Acyls	Fatty amides	-	-	-	LMFA08020072	Fatty Acyls [FA]	Fatty amides [FA08]	N-acyl amines [FA0802]	10595770	CCCCC\C=C/C\C=C/C\C=C/C\C=C/CCCC(=O)NC(CO)CO	QHELXIATGZYOIB-DOFZRALJSA-N	1.7025e+07	1.36925e+07	9.39373e+06	1.37577e+07	1.00362e+07	1.65471e+07	1.22675e+07	2.78784e+07	1.34672e+07	1.66823e+07	0.479617	1.23873	0.308861	Not Significant
Com_6444_pos	PC(15:0/15:0)		P	C38H76NO8P	705.531	706.538	0.25921	[M+H]+	10.576	0.67	2	C18	Lipids and lipid-like molecules	Ö¬ÖÊºÍÀàÖ¬·Ö×Ó	Glycerophospholipids	¸ÊÓÍÁ×Ö¬	Glycerophosphocholines	¸ÊÓÍÁ×Ëáµ¨¼î	"-"	HMDB0007934	Lipids and lipid-like molecules	Glycerophospholipids	Glycerophosphocholines	-	-	-	LMGP01010530	Glycerophospholipids [GP]	Glycerophosphocholines [GP01]	Diacylglycerophosphocholines [GP0101]	24778654	[H][C@@](COC(=O)CCCCCCCCCCCCCC)(COP([O-])(=O)OCC[N+](C)(C)C)OC(=O)CCCCCCCCCCCCCC	LJARBVLDSOWRJT-PSXMRANNSA-N	9.74164e+08	1.37731e+09	2.17435e+09	1.20959e+09	1.40303e+09	1.29927e+09	1.35627e+09	9.11062e+08	1.43385e+09	1.24241e+09	0.524748	0.866484	-0.206755	Not Significant
Com_2322_pos	2-Ethyldihydro-3(2H)-thiophenone		P	C6H10OS	130.045	131.053	6.44	[M+H]+	2.218	0.68	2	C18	Organoheterocyclic compounds	ÓÐ»úÔÓ»·»¯ºÏÎï	Thiolanes	ÁòÔÓ»·¼ºÍé	-	-	"52662-38-1"	HMDB0040238	Organoheterocyclic compounds	Thiolanes	-	-	-	-	-	-	-	-	530401	CCC1SCCC1=O	KNYBAJCQHFBMOP-UHFFFAOYSA-N	1.29729e+08	8.99303e+07	7.93383e+07	1.40765e+08	2.82366e+08	1.63626e+08	1.57247e+08	1.92885e+08	1.09941e+08	1.99031e+08	0.0336108	1.81035	0.856267	Not Significant
Com_5703_pos	(10Z)-Heptadec-10-enoylcarnitine		P	C24H45NO4	411.335	412.342	0.30194	[M+H]+	8.145	0.7	2	C18	Lipids and lipid-like molecules	Ö¬ÖÊºÍÀàÖ¬·Ö×Ó	Fatty Acyls	Ö¬·¾õ£Àà	Fatty acid esters	Ö¬·¾Ëáõ¥	"-"	HMDB0241517	Lipids and lipid-like molecules	Fatty Acyls	Fatty acid esters	-	-	-	-	-	-	-	-	CCCCCCC=CCCCCCCCCC(=O)OC(CC([O-])=O)C[N+](C)(C)C	SKPHYNUKADBZMQ-UHFFFAOYSA-N	4.278e+07	4.16952e+07	3.58512e+07	1.27068e+07	3.39438e+07	3.83751e+07	1.88779e+07	1.0381e+08	3.32583e+07	4.87517e+07	0.469791	1.46585	0.551739	Not Significant
Com_6131_pos	LysoPC(16:1(9Z)/0:0)		P	C24H48NO7P	493.317	494.324	0.28706	[M+H]+	8.743	0.82	2	C18	Lipids and lipid-like molecules	Ö¬ÖÊºÍÀàÖ¬·Ö×Ó	Glycerophospholipids	¸ÊÓÍÁ×Ö¬	Glycerophosphocholines	¸ÊÓÍÁ×Ëáµ¨¼î	"76790-27-7"	HMDB0010383	Lipids and lipid-like molecules	Glycerophospholipids	Glycerophosphocholines	1-Acyl-sn-glycero-3-phosphocholine; 1-Acyl-sn-glycerol-3-phosphocholine; alpha-Acylglycerophosphocholine; 2-Lysolecithin; 2-Lysophosphatidylcholine; 1-Acylglycerophosphocholine	C04230	-	LMGP01050022	Glycerophospholipids [GP]	Glycerophosphocholines [GP01]	Monoacylglycerophosphocholines [GP0105]	24779461	CCCCCC\C=C/CCCCCCCC(=O)OC[C@@H](O)COP([O-])(=O)OCC[N+](C)(C)C	LFUDDCMNKWEORN-ZXEGGCGDSA-N	2.1523e+08	1.47126e+08	1.64309e+08	2.25522e+08	4.79393e+08	2.59879e+08	2.71945e+08	2.89574e+08	1.88047e+08	3.25198e+08	0.0474297	1.72934	0.790225	Not Significant
Com_2227_pos	Methylacetoacetic acid		P	C5H8O3	116.047	117.055	0.75753	[M+H]+	0.772	0.51	2	C18	Organic acids and derivatives	ÓÐ»úËá¼°ÆäÑÜÉúÎï	Keto acids and derivatives	ÍªËá¼°ÆäÑÜÉúÎï	Beta-keto acids and derivatives	¦Â-ÍªËá¼°ÆäÑÜÉúÎï	"105-45-3"	HMDB0000310	Organic acids and derivatives	Keto acids and derivatives	Beta-keto acids and derivatives	-	-	-	-	-	-	-	7757	COC(=O)CC(C)=O	WRQNANDWMGAFTP-UHFFFAOYSA-N	3.38336e+07	3.57415e+07	3.75531e+07	3.33849e+07	3.86711e+07	3.51906e+07	3.62577e+07	3.40183e+07	3.51283e+07	3.60344e+07	0.534885	1.0258	0.0367432	Not Significant
Com_4157_pos	Pristanal		P	C19H38O	282.292	283.299	2.3372	[M+H]+	9.824	0.53	2	C18	Lipids and lipid-like molecules	Ö¬ÖÊºÍÀàÖ¬·Ö×Ó	Prenol lipids	ÒìÎìÏ©´¼Ö¬	Diterpenoids	¶þÝÆÀà	"105373-75-9"	HMDB0001958	Lipids and lipid-like molecules	Prenol lipids	Diterpenoids	-	-	-	LMPR0104010012	Prenol Lipids [PR]	Isoprenoids [PR01]	C20 isoprenoids (diterpenes) [PR0104]	14671060	CC(C)CCCC(C)CCCC(C)CCCC(C)C=O	IZJRIIWUSIGEAJ-UHFFFAOYSA-N	1.51934e+08	1.41239e+08	1.33138e+08	1.19249e+08	1.39918e+08	1.34964e+08	1.37743e+08	1.26896e+08	1.3639e+08	1.3488e+08	0.846211	0.988931	-0.0160575	Not Significant
Com_3438_pos	2-Keto-3-Deoxy-D-Mannooctanoic Acid		P	C8H14O8	238.069	239.076	0.13083	[M+H]+	1.097	0.53	2	C18	Organic oxygen compounds	ÓÐ»úÑõ»¯ºÏÎï	Organooxygen compounds	ÓÐ»úÑõ»¯ºÏÎï	Carbohydrates and carbohydrate conjugates	Ì¼Ë®»¯ºÏÎïºÍÌ¼Ë®»¯ºÏÎï½áºÏÎï	"-"	HMDB0250768	Organic oxygen compounds	Organooxygen compounds	Carbohydrates and carbohydrate conjugates	-	-	-	-	-	-	-	4636210	OCC(O)C1OC(O)(CC(O)C1O)C(O)=O	NNLZBVFSCVTSLA-UHFFFAOYSA-N	6.34562e+06	4.27191e+06	1.46694e+06	5.39404e+06	5.96033e+06	5.62946e+06	6.21461e+06	5.47762e+06	4.36963e+06	5.82051e+06	0.223612	1.33204	0.413634	Not Significant
Com_7256_pos	PC(14:1(9Z)/22:6(4Z,7Z,11E,13Z,15E,19Z)-2OH(10S,17))		P	C44H74NO10P	807.505	830.494	0.2168	[M+Na]+	7.999	0.57	2	C18	-	-	-	-	-	-	"-"	HMDB0285772	-	-	-	-	-	-	-	-	-	-	-	[H][C@@](COC(=O)CCCCCCC\C=C/CCCC)(COP([O-])(=O)OCC[N+](C)(C)C)OC(=O)CC\C=C/C\C=C/C[C@@H](O)\C=C\C=C/C=C/[C@@H](O)C\C=C/CC	BFWNXNRTSGWYJO-WZNDIJQLSA-N	171238	1.84943e+06	1.3792e+07	3.64414e+06	5.09581e+06	3.40043e+06	2.9288e+06	5.64002e+06	4.86419e+06	4.26627e+06	0.854715	0.877076	-0.189226	Not Significant
Com_2200_pos	Aminomethanesulfonic acid		P	CH5NO3S	110.999	112.006	1.22531	[M+H]+	1.161	0.52	2	C18	Organic acids and derivatives	ÓÐ»úËá¼°ÆäÑÜÉúÎï	Organic sulfonic acids and derivatives	ÓÐ»ú»ÇËá¼°ÆäÑÜÉúÎï	Organosulfonic acids and derivatives	ÓÐ»ú»ÇËá¼°ÆäÑÜÉúÎï	"13881-91-9"	HMDB0248321	Organic acids and derivatives	Organic sulfonic acids and derivatives	Organosulfonic acids and derivatives	-	-	-	-	-	-	-	83791	NCS(O)(=O)=O	OBESRABRARNZJB-UHFFFAOYSA-N	1.14967e+06	1.31248e+06	1.192e+06	1.00823e+06	1.02097e+06	1.47986e+06	1.48386e+06	1.33125e+06	1.16559e+06	1.32898e+06	0.240599	1.14018	0.189257	Not Significant
Com_4171_pos	9-Hydroxybenzo[a]pyrene-4,5-oxide		P	C20H12O2	284.084	285.091	0.81324	[M+H]+	5.915	0.54	2	C18	Benzenoids	±½Àà»¯ºÏÎï	Phenanthrenes and derivatives	·Æ¼°ÆäÑÜÉúÎï	Chrysenes	‚3¤3Àà	"61133-85-5"	HMDB0062439	Benzenoids	Phenanthrenes and derivatives	Chrysenes	9-Hydroxybenzo[a]pyrene-4,5-oxide; 9-Hydroxybenzo[a]pyrene-4,5-epoxide	C14854	map00980;map05204	-	-	-	-	115064	OC1=CC2=C3C=CC4=C5C(=CC=C4)C4OC4C(C=C2C=C1)=C35	QMJJLPWCBGOGAF-UHFFFAOYSA-N	1.10165e+06	423207	679501	355615	1.08177e+06	1.74542e+06	1.22649e+06	1.57151e+06	639993	1.4063e+06	0.0151451	2.19736	1.13577	Upregulated
Com_6762_pos	PC(16:1(9Z)/18:2(9Z,12Z))		P	C42H78NO8P	755.547	778.536	0.6813	[M+Na]+	9.971	0.61	2	C18	Lipids and lipid-like molecules	Ö¬ÖÊºÍÀàÖ¬·Ö×Ó	Glycerophospholipids	¸ÊÓÍÁ×Ö¬	Glycerophosphocholines	¸ÊÓÍÁ×Ëáµ¨¼î	"182820-31-1"	HMDB0008006	Lipids and lipid-like molecules	Glycerophospholipids	Glycerophosphocholines	-	-	-	LMGP01010690	Glycerophospholipids [GP]	Glycerophosphocholines [GP01]	Diacylglycerophosphocholines [GP0101]	24778768	CCCCCC\C=C/CCCCCCCC(=O)OC[C@]([H])(COP([O-])(=O)OCC[N+](C)(C)C)OC(=O)CCCCCCC\C=C/C\C=C/CCCCC	QJWDAOSZZYVBJZ-KXESGEQTSA-N	6.14542e+08	8.81765e+08	1.22134e+09	1.11658e+09	1.1172e+09	9.62132e+08	6.78804e+08	5.15064e+08	9.58558e+08	8.183e+08	0.491354	0.853678	-0.228236	Not Significant
Com_2989_pos	1-(2-Hydroxyethoxy)methyl-5-methyluracil		P	C8H12N2O4	200.08	201.087	0.5788	[M+H]+	1.51	0.52	2	C18	Organoheterocyclic compounds	ÓÐ»úÔÓ»·»¯ºÏÎï	Diazines	¶þàºÀà	Pyrimidines and pyrimidine derivatives	à×à¤ºÍà×à¤ÑÜÉúÎï	"68724-11-8"	HMDB0247200	Organoheterocyclic compounds	Diazines	Pyrimidines and pyrimidine derivatives	-	-	-	-	-	-	-	72358	CC1=CN(COCCO)C(=O)NC1=O	ATKOZYBRBNGECU-UHFFFAOYSA-N	1.5933e+07	1.7428e+07	1.67674e+07	3.96517e+07	3.58054e+07	2.23435e+07	2.41731e+07	2.89572e+07	2.2445e+07	2.78198e+07	0.438753	1.23946	0.309715	Not Significant
Com_2318_pos	2,2-dichloro-1,1-ethanediol		P	C2H4Cl2O2	129.959	130.965	5.5666	[M+H]+	1.077	0.58	2	C18	Organohalogen compounds	ÓÐ»úÂ±»¯ºÏÎï	Halohydrins	Â±´ú´¼	Chlorohydrins	ÂÈ´¼Àà	"16086-14-9"	HMDB0062193	Organohalogen compounds	Halohydrins	Chlorohydrins	2,2-Dichloro-1,1-ethanediol	C14860	map00980	-	-	-	-	85275	OC(O)C(Cl)Cl	RUUBIFVWPACNLY-UHFFFAOYSA-N	2.78164e+07	3.10436e+07	2.90368e+07	1.30439e+07	3.22551e+07	2.95549e+07	2.95783e+07	2.66976e+07	2.52352e+07	2.95215e+07	0.354359	1.16985	0.226328	Not Significant
Com_2264_pos	4-Dihydrocollidine		P	C8H13N	123.105	124.112	2.37415	[M+H]+	5.617	0.55	2	C18	Organoheterocyclic compounds	ÓÐ»úÔÓ»·»¯ºÏÎï	Pyridines and derivatives	ßÁà¤¼°ÆäÑÜÉúÎï	Hydropyridines	ÇâßÁà¤Àà	"-"	HMDB0246411	Organoheterocyclic compounds	Pyridines and derivatives	Hydropyridines	-	-	-	-	-	-	-	70028787	CC1C=C(C)NC(C)=C1	MUSRXJZXWIHVSH-UHFFFAOYSA-N	2.10514e+06	2.37008e+06	3.27949e+06	1.91738e+06	2.98028e+06	1.58969e+06	1.53579e+06	1.41551e+06	2.41802e+06	1.88032e+06	0.302015	0.777626	-0.362851	Not Significant
Com_6412_pos	PC(14:1(9Z)/14:0)		P	C36H70NO8P	675.484	676.491	0.83362	[M+H]+	9.983	0.65	2	C18	Lipids and lipid-like molecules	Ö¬ÖÊºÍÀàÖ¬·Ö×Ó	Glycerophospholipids	¸ÊÓÍÁ×Ö¬	Glycerophosphocholines	¸ÊÓÍÁ×Ëáµ¨¼î	"-"	HMDB0007899	Lipids and lipid-like molecules	Glycerophospholipids	Glycerophosphocholines	-	-	-	LMGP01011381	Glycerophospholipids [GP]	Glycerophosphocholines [GP01]	Diacylglycerophosphocholines [GP0101]	52922244	CCCCCCCCCCCCCC(=O)O[C@]([H])(COC(=O)CCCCCCC\C=C/CCCC)COP([O-])(=O)OCC[N+](C)(C)C	XQPYHFHTTVXZKL-XBEBLRSGSA-N	1.73951e+07	1.87038e+07	1.54864e+07	2.84528e+07	2.58044e+07	2.25378e+07	2.57266e+07	1.65137e+07	2.00096e+07	2.26456e+07	0.494073	1.13174	0.178544	Not Significant
Com_2551_pos	S-(4,5-Dihydro-2-methyl-3-furanyl) ethanethioate		P	C7H10O2S	158.04	159.048	5.42528	[M+H]+	1.7	0.54	2	C18	Organoheterocyclic compounds	ÓÐ»úÔÓ»·»¯ºÏÎï	Dihydrofurans	¶þÇâß»à«Àà	-	-	"26486-14-6"	HMDB0037786	Organoheterocyclic compounds	Dihydrofurans	-	-	-	-	-	-	-	-	20831821	CC(=O)SC1=C(C)OCC1	YDYAMYYOQBGPRX-UHFFFAOYSA-N	2.0582e+06	2.94891e+06	2.74017e+06	1.3055e+06	2.70331e+06	4.7998e+06	5.72263e+06	2.53863e+06	2.26319e+06	3.94109e+06	0.101805	1.74138	0.800235	Not Significant
Com_6165_pos	(13Z,16Z)-Tetracosa-13,16-dienoylcarnitine		P	C31H57NO4	507.429	508.436	0.22575	[M+H]+	9.907	0.67	2	C18	Lipids and lipid-like molecules	Ö¬ÖÊºÍÀàÖ¬·Ö×Ó	Fatty Acyls	Ö¬·¾õ£Àà	Fatty acid esters	Ö¬·¾Ëáõ¥	"-"	HMDB0241633	Lipids and lipid-like molecules	Fatty Acyls	Fatty acid esters	-	-	-	-	-	-	-	-	CCCCCCCC=CCC=CCCCCCCCCCCCC(=O)OC(CC([O-])=O)C[N+](C)(C)C	RQTPQNXGVPRWNV-UHFFFAOYSA-N	9.00081e+07	5.65565e+07	4.86859e+07	8.50654e+07	6.06961e+07	8.15987e+07	8.54437e+07	6.70957e+07	7.0079e+07	7.37085e+07	0.769088	1.05179	0.0728494	Not Significant
Com_3980_pos	(4E)-3-Hydroxyhex-4-enoylcarnitine		P	C13H23NO5	273.158	274.165	1.37274	[M+H]+	5.138	0.65	2	C18	Lipids and lipid-like molecules	Ö¬ÖÊºÍÀàÖ¬·Ö×Ó	Fatty Acyls	Ö¬·¾õ£Àà	Fatty acid esters	Ö¬·¾Ëáõ¥	"-"	HMDB0241670	Lipids and lipid-like molecules	Fatty Acyls	Fatty acid esters	-	-	-	-	-	-	-	-	CC=CC(O)CC(=O)OC(CC([O-])=O)C[N+](C)(C)C	JNWLVTSZGQYXIA-UHFFFAOYSA-N	1.57463e+07	9.629e+06	9.95926e+06	2.0512e+07	6.75155e+06	5.47059e+06	6.09772e+06	2.09426e+07	1.39617e+07	9.81562e+06	0.395839	0.703041	-0.508318	Not Significant
Com_5385_pos	5alpha-Hydroxytriptolide		P	C20H24O7	376.152	377.159	1.67031	[M+H]+	7.101	0.58	2	C18	Organoheterocyclic compounds	ÓÐ»úÔÓ»·»¯ºÏÎï	Oxepanes	ÑõÔÓ»·¼ºÍéÀà	-	-	"-"	HMDB0247016	Organoheterocyclic compounds	Oxepanes	-	-	-	-	-	-	-	-	73028726	CC(C)C12OC1C1OC11C3(OC3CC3(O)C4=C(CCC13C)C(=O)OC4)C2O	OKRSVUYYCJPECG-UHFFFAOYSA-N	1.03256e+06	731874	401085	174161	88053.7	91427.3	338400	1.56077e+06	584921	519663	0.87547	0.888434	-0.170664	Not Significant
Com_3774_pos	Lysylasparagine		P	C10H20N4O4	260.148	261.156	0.52728	[M+H]+	1.196	0.52	2	C18	Organic acids and derivatives	ÓÐ»úËá¼°ÆäÑÜÉúÎï	Carboxylic acids and derivatives	ôÈËá¼°ÆäÑÜÉúÎï	Amino acids, peptides, and analogues	°±»ùËá¡¢ëÄºÍÀàËÆÎï	"19908-06-6"	HMDB0028946	Organic acids and derivatives	Carboxylic acids and derivatives	Amino acids, peptides, and analogues	-	-	-	-	-	-	-	11219156	NCCCC[C@H](N)C(=O)N[C@@H](CC(N)=O)C(O)=O	JPNRPAJITHRXRH-BQBZGAKWSA-N	1.4466e+07	8.69447e+06	7.98514e+06	9.46427e+06	4.47837e+06	1.76879e+07	9.2861e+06	1.18449e+07	1.01525e+07	1.08243e+07	0.83656	1.06617	0.0924422	Not Significant
Com_6445_pos	SM(d18:1/15:0)		P	C38H77N2O6P	688.552	711.542	0.96258	[M+Na]+	8.043	0.65	2	C18	Lipids and lipid-like molecules	Ö¬ÖÊºÍÀàÖ¬·Ö×Ó	Sphingolipids	ÇÊÖ¬Àà	Phosphosphingolipids	Á×Ö¬ÇÊÖ¬	"121999-58-4"	HMDB0240608	Lipids and lipid-like molecules	Sphingolipids	Phosphosphingolipids	-	-	-	LMSP03010038	Sphingolipids [SP]	Phosphosphingolipids [SP03]	Ceramide phosphocholines (sphingomyelins) [SP0301]	52931139	[H][C@@](COP([O-])(=O)OCC[N+](C)(C)C)(NC(=O)CCCCCCCCCCCCCC)[C@H](O)\C=C\CCCCCCCCCCCCC	LQINJRUGTUOHGS-YPDYIYJKSA-N	3.80198e+08	1.79158e+08	4.03326e+08	2.73449e+08	1.59805e+08	3.59249e+08	2.29876e+08	2.0634e+08	3.09033e+08	2.38817e+08	0.335436	0.77279	-0.371851	Not Significant
Com_5267_pos	Gibberellin A79		P	C19H24O7	364.152	365.159	2.50427	[M+H]+	5.388	0.53	2	C18	Lipids and lipid-like molecules	Ö¬ÖÊºÍÀàÖ¬·Ö×Ó	Prenol lipids	ÒìÎìÏ©´¼Ö¬	Diterpenoids	¶þÝÆÀà	"132043-65-3"	HMDB0039623	Lipids and lipid-like molecules	Prenol lipids	Diterpenoids	-	-	-	-	-	-	-	-	[H][C@@]12CC[C@@H]3C[C@]1(CC3=C)[C@@H](C(O)=O)[C@]1([H])[C@@]3(C)[C@@H](O)[C@@H](O)[C@@H](O)[C@@]21OC3=O	PVXFGQIIGNNJHW-GHKTWSAVSA-N	4.20309e+06	3.00378e+06	7.58523e+06	3.69307e+06	4.44519e+06	2.57113e+06	3.62073e+06	3.71099e+06	4.62129e+06	3.58701e+06	0.378778	0.776192	-0.365515	Not Significant
Com_4931_pos	N-Lauroyl Histidine		P	C18H31N3O3	337.237	338.244	1.44398	[M+H]+	9.965	0.56	2	C18	Organic acids and derivatives	ÓÐ»úËá¼°ÆäÑÜÉúÎï	Carboxylic acids and derivatives	ôÈËá¼°ÆäÑÜÉúÎï	Amino acids, peptides, and analogues	°±»ùËá¡¢ëÄºÍÀàËÆÎï	"-"	HMDB0242033	Organic acids and derivatives	Carboxylic acids and derivatives	Amino acids, peptides, and analogues	-	-	-	-	-	-	-	14084334	CCCCCCCCCCCC(=O)NC(CC1=CN=CN1)C(O)=O	IGMAHSCLECVIDN-UHFFFAOYSA-N	4.81666e+06	4.70347e+06	5.04647e+06	4.86733e+06	1.38616e+06	1.80254e+06	5.50058e+06	5.24666e+06	4.85848e+06	3.48399e+06	0.257163	0.717094	-0.479766	Not Significant
[truncated: 2,649 more rows]
