# Supplementary material for: Integrated Transcriptomic and Metabolomic Analysis Reveals Regulatory Effects of Fermented Chinese Chive on Early Testicular Development in Piglets
Source: Antioxidants (Basel). 2025 Aug 28;14(9):1056. doi: 10.3390/antiox14091056 (PMC12466648; doi:10.3390/antiox14091056)
Supplement: Supplementary file 1 [file antioxidants-14-01056-s001.zip › Table S8.xlsx]

## Sheet: Neg-ions
MapID	MapTitle	Pvalue	x	y	n	N	EnrichDirect	MetaIDs	kegg_cpd_id
map00592	alpha-Linolenic acid metabolism	0.0158075	3	4	31	183	Over	Jasmonic acid; Stearidonic Acid; Traumatic Acid	cpd:C08491,cpd:C16300,cpd:C16308
map04216	Ferroptosis	0.0158075	3	4	31	183	Over	18:0 LYSO-PE; Glutathione; Mevalonic acid	cpd:C21484,cpd:C00051,cpd:C00418
map00860	Porphyrin and chlorophyll metabolism	0.0279229	2	2	31	183	Over	Porphobilinogen; Mg-Protoporphyrin IX 13-monomethyl ester	cpd:C00931,cpd:C04536
map00520	Amino sugar and nucleotide sugar metabolism	0.0956973	3	7	31	183	Over	N-Acetylmuramate; N-Acetylneuraminate 9-phosphate; N-acetylglucosamine 6-phosphate	cpd:C02713,cpd:C06241,cpd:C00357
map00270	Cysteine and methionine metabolism	0.135621	3	8	31	183	Over	O-Succinyl-L-homoserine; cystathionine; Glutathione	cpd:C01118,cpd:C02291,cpd:C00051
map01522	Endocrine resistance	0.169399	1	1	31	183	Over	Cyclic AMP	cpd:C00575
map04010	MAPK signaling pathway	0.169399	1	1	31	183	Over	Cyclic AMP	cpd:C00575
map04014	Ras signaling pathway	0.169399	1	1	31	183	Over	Cyclic AMP	cpd:C00575
map04015	Rap1 signaling pathway	0.169399	1	1	31	183	Over	Cyclic AMP	cpd:C00575
map04062	Chemokine signaling pathway	0.169399	1	1	31	183	Over	Cyclic AMP	cpd:C00575
map04114	Oocyte meiosis	0.169399	1	1	31	183	Over	Cyclic AMP	cpd:C00575
map04211	Longevity regulating pathway	0.169399	1	1	31	183	Over	Cyclic AMP	cpd:C00575
map04213	Longevity regulating pathway - multiple species	0.169399	1	1	31	183	Over	Cyclic AMP	cpd:C00575
map04261	Adrenergic signaling in cardiomyocytes	0.169399	1	1	31	183	Over	Cyclic AMP	cpd:C00575
map04270	Vascular smooth muscle contraction	0.169399	1	1	31	183	Over	Cyclic AMP	cpd:C00575
map04340	Hedgehog signaling pathway	0.169399	1	1	31	183	Over	Cyclic AMP	cpd:C00575
map04713	Circadian entrainment	0.169399	1	1	31	183	Over	Melatonine	cpd:C01598
map04722	Neurotrophin signaling pathway	0.169399	1	1	31	183	Over	Cer(d18:1/20:0)	cpd:C00195
map04920	Adipocytokine signaling pathway	0.169399	1	1	31	183	Over	Cer(d18:1/20:0)	cpd:C00195
map04931	Insulin resistance	0.169399	1	1	31	183	Over	Cer(d18:1/20:0)	cpd:C00195
map04933	AGE-RAGE signaling pathway in diabetic complications	0.169399	1	1	31	183	Over	Cer(d18:1/20:0)	cpd:C00195
map01100	Metabolic pathways	0.179051	21	101	31	183	Over	2-Aminomuconic acid semialdehyde; Xanthine; Decanoic acid; Jasmonic acid; O-Succinyl-L-homoserine; Porphobilinogen; N-Acetyl-L-aspartic acid; L-Glutamic acid 5-phosphate; N-Acetylmuramate; 5'-Phosphoribosyl-N-formylglycinamidine; 5'-Phosphoribosyl-N-formylglycinamide; cystathionine; Riboflavin; N-Acetylneuraminate 9-phosphate; Melatonine; Cer(d18:1/20:0); Mg-Protoporphyrin IX 13-monomethyl ester;…	cpd:C03824,cpd:C00385,cpd:C01571,cpd:C08491,cpd:C01118,cpd:C00931,cpd:C01042,cpd:C03287,cpd:C02713,cpd:C04640,cpd:C04376,cpd:C02291,cpd:C00255,cpd:C06241,cpd:C01598,cpd:C00195,cpd:C04536,cpd:C00299,cpd:C00357,cpd:C00051,cpd:C00418
map02010	ABC transporters	0.199771	2	5	31	183	Over	D-Mannitol; Glutathione	cpd:C00392,cpd:C00051
map00051	Fructose and mannose metabolism	0.310875	1	2	31	183	Over	D-Mannitol	cpd:C00392
map00071	Fatty acid degradation	0.310875	1	2	31	183	Over	Glutaric acid	cpd:C00489
map00983	Drug metabolism - other enzymes	0.310875	1	2	31	183	Over	5-Fluorouridine	cpd:C16633
map04022	cGMP-PKG signaling pathway	0.310875	1	2	31	183	Over	Cyclic AMP	cpd:C00575
map04024	cAMP signaling pathway	0.310875	1	2	31	183	Over	Cyclic AMP	cpd:C00575
map04072	Phospholipase D signaling pathway	0.310875	1	2	31	183	Over	Cyclic AMP	cpd:C00575
map04217	Necroptosis	0.310875	1	2	31	183	Over	Cer(d18:1/20:0)	cpd:C00195
map04918	Thyroid hormone synthesis	0.310875	1	2	31	183	Over	Glutathione	cpd:C00051
map05140	Leishmaniasis	0.310875	1	2	31	183	Over	Cer(d18:1/20:0)	cpd:C00195
map00232	Caffeine metabolism	0.428902	1	3	31	183	Over	Xanthine	cpd:C00385
map00310	Lysine degradation	0.428902	1	3	31	183	Over	Glutaric acid	cpd:C00489
map00480	Glutathione metabolism	0.428902	1	3	31	183	Over	Glutathione	cpd:C00051
map00600	Sphingolipid metabolism	0.428902	1	3	31	183	Over	Cer(d18:1/20:0)	cpd:C00195
map00740	Riboflavin metabolism	0.428902	1	3	31	183	Over	Riboflavin	cpd:C00255
map00920	Sulfur metabolism	0.428902	1	3	31	183	Over	O-Succinyl-L-homoserine	cpd:C01118
map04020	Calcium signaling pathway	0.428902	1	3	31	183	Over	Cyclic AMP	cpd:C00575
map04071	Sphingolipid signaling pathway	0.428902	1	3	31	183	Over	Cer(d18:1/20:0)	cpd:C00195
map04977	Vitamin digestion and absorption	0.428902	1	3	31	183	Over	Riboflavin	cpd:C00255
map01230	Biosynthesis of amino acids	0.430645	3	12	31	183	Over	O-Succinyl-L-homoserine; L-Glutamic acid 5-phosphate; cystathionine	cpd:C01118,cpd:C03287,cpd:C02291
map00230	Purine metabolism	0.495567	4	17	31	183	Over	Xanthine; 5'-Phosphoribosyl-N-formylglycinamidine; 5'-Phosphoribosyl-N-formylglycinamide; Cyclic AMP	cpd:C00385,cpd:C04640,cpd:C04376,cpd:C00575
map00061	Fatty acid biosynthesis	0.527258	1	4	31	183	Over	Decanoic acid	cpd:C01571
map00330	Arginine and proline metabolism	0.527258	1	4	31	183	Over	L-Glutamic acid 5-phosphate	cpd:C03287
map00900	Terpenoid backbone biosynthesis	0.527258	1	4	31	183	Over	Mevalonic acid	cpd:C00418
map00380	Tryptophan metabolism	0.650271	2	9	31	183	Over	2-Aminomuconic acid semialdehyde; Melatonine	cpd:C03824,cpd:C01598
map04976	Bile secretion	0.650271	2	9	31	183	Over	Penicillin G; Glutathione	cpd:C05551,cpd:C00051
map00260	Glycine, serine and threonine metabolism	1	1	5	31	183	Over	cystathionine	cpd:C02291

## Sheet: Pos-ions
MapID	MapTitle	Pvalue	x	y	n	N	EnrichDirect	MetaIDs	kegg_cpd_id
map04923	Regulation of lipolysis in adipocytes	0.0255209	2	3	25	258	Over	AMP; L-Noradrenaline	cpd:C00020,cpd:C00547
map04924	Renin secretion	0.0255209	2	3	25	258	Over	AMP; L-Noradrenaline	cpd:C00020,cpd:C00547
map00480	Glutathione metabolism	0.0326223	3	8	25	258	Over	Gama-glutamylalanine; 5-oxoproline; g-Glutamylcysteine	cpd:C03740,cpd:C01879,cpd:C00669
map00260	Glycine, serine and threonine metabolism	0.0457954	3	9	25	258	Over	L-2,4-diaminobutyric acid; Guanidoacetic acid; Betaine	cpd:C03283,cpd:C00581,cpd:C00719
map04742	Taste transduction	0.0480002	2	4	25	258	Over	AMP; L-Noradrenaline	cpd:C00020,cpd:C00547
map04068	FoxO signaling pathway	0.0968992	1	1	25	258	Over	AMP	cpd:C00020
map04151	PI3K-Akt signaling pathway	0.0968992	1	1	25	258	Over	AMP	cpd:C00020
map04216	Ferroptosis	0.0968992	1	1	25	258	Over	g-Glutamylcysteine	cpd:C00669
map04261	Adrenergic signaling in cardiomyocytes	0.0968992	1	1	25	258	Over	L-Noradrenaline	cpd:C00547
map04724	Glutamatergic synapse	0.0968992	1	1	25	258	Over	L-Glutamine	cpd:C00064
map04727	GABAergic synapse	0.0968992	1	1	25	258	Over	L-Glutamine	cpd:C00064
map04740	Olfactory transduction	0.0968992	1	1	25	258	Over	AMP	cpd:C00020
map04964	Proximal tubule bicarbonate reclamation	0.0968992	1	1	25	258	Over	L-Glutamine	cpd:C00064
map04970	Salivary secretion	0.0968992	1	1	25	258	Over	L-Noradrenaline	cpd:C00547
map02010	ABC transporters	0.097451	4	19	25	258	Over	deoxycarnitine; L-Glutamine; Betaine; Choline sulfate	cpd:C01181,cpd:C00064,cpd:C00719,cpd:C00919
map04024	cAMP signaling pathway	0.106234	2	6	25	258	Over	AMP; L-Noradrenaline	cpd:C00020,cpd:C00547
map00220	Arginine biosynthesis	0.175809	2	8	25	258	Over	L-Glutamine; N-Acetylornithine	cpd:C00064,cpd:C00437
map00230	Purine metabolism	0.175809	2	8	25	258	Over	AMP; L-Glutamine	cpd:C00020,cpd:C00064
map00910	Nitrogen metabolism	0.184749	1	2	25	258	Over	L-Glutamine	cpd:C00064
map01523	Antifolate resistance	0.184749	1	2	25	258	Over	AMP	cpd:C00020
map04022	cGMP-PKG signaling pathway	0.184749	1	2	25	258	Over	AMP	cpd:C00020
map04150	mTOR signaling pathway	0.184749	1	2	25	258	Over	AMP	cpd:C00020
map04152	AMPK signaling pathway	0.184749	1	2	25	258	Over	AMP	cpd:C00020
map04211	Longevity regulating pathway	0.184749	1	2	25	258	Over	AMP	cpd:C00020
map04270	Vascular smooth muscle contraction	0.184749	1	2	25	258	Over	L-Noradrenaline	cpd:C00547
map04540	Gap junction	0.184749	1	2	25	258	Over	L-Noradrenaline	cpd:C00547
map05231	Choline metabolism in cancer	0.219528	3	17	25	258	Over	Citicoline; LysoPC(16:1(9Z)/0:0); LysoPC(20:5(5Z,8Z,11Z,14Z,17Z)/0:0)	cpd:C00307,cpd:C04230,cpd:C04230
map01040	Biosynthesis of unsaturated fatty acids	0.250885	2	10	25	258	Over	cis-13,16-Docosadienoic acid; cis-4,7,10,13,16,19-Docosahexaenoic acid	cpd:C16533,cpd:C06429
map04721	Synaptic vesicle cycle	0.264364	1	3	25	258	Over	L-Noradrenaline	cpd:C00547
map04979	Cholesterol metabolism	0.264364	1	3	25	258	Over	GLYCOCHENODEOXYCHOLIC ACID	cpd:C05466
map01230	Biosynthesis of amino acids	0.294885	4	26	25	258	Over	L-Glutamine; L-2,4-diaminobutyric acid; (2S,4S)-4-Hydroxy-2,3,4,5-tetrahydrodipicolinate; N-Acetylornithine	cpd:C00064,cpd:C03283,cpd:C20258,cpd:C00437
map00780	Biotin metabolism	0.336485	1	4	25	258	Over	Biotin sulfone	cpd:C20387
map05204	Chemical carcinogenesis	0.336485	1	4	25	258	Over	9-Hydroxybenzo[a]pyrene-4,5-oxide	cpd:C14854
map00564	Glycerophospholipid metabolism	0.408794	3	19	25	258	Over	Citicoline; LysoPC(16:1(9Z)/0:0); LysoPC(20:5(5Z,8Z,11Z,14Z,17Z)/0:0)	cpd:C00307,cpd:C04230,cpd:C04230
map00120	Primary bile acid biosynthesis	0.460903	1	6	25	258	Over	GLYCOCHENODEOXYCHOLIC ACID	cpd:C05466
map00630	Glyoxylate and dicarboxylate metabolism	0.460903	1	6	25	258	Over	L-Glutamine	cpd:C00064
map04925	Aldosterone synthesis and secretion	0.460903	1	6	25	258	Over	Pregnenolone	cpd:C01953
map04927	Cortisol synthesis and secretion	0.460903	1	6	25	258	Over	Pregnenolone	cpd:C01953
map04934	Cushing's syndrome	0.460903	1	6	25	258	Over	Pregnenolone	cpd:C01953
map00980	Metabolism of xenobiotics by cytochrome P450	0.514385	1	7	25	258	Over	9-Hydroxybenzo[a]pyrene-4,5-oxide	cpd:C14854
map05230	Central carbon metabolism in cancer	0.514385	1	7	25	258	Over	L-Glutamine	cpd:C00064
map00760	Nicotinate and nicotinamide metabolism	0.562753	1	8	25	258	Over	N-Methyl-4-pyridone-3-carboxamide	cpd:C05843
map04913	Ovarian steroidogenesis	0.562753	1	8	25	258	Over	Pregnenolone	cpd:C01953
map04976	Bile secretion	0.562753	1	8	25	258	Over	GLYCOCHENODEOXYCHOLIC ACID	cpd:C05466
map01210	2-Oxocarboxylic acid metabolism	0.645283	2	15	25	258	Over	L-2,4-diaminobutyric acid; N-Acetylornithine	cpd:C03283,cpd:C00437
map00240	Pyrimidine metabolism	1	1	9	25	258	Over	L-Glutamine	cpd:C00064
map00250	Alanine, aspartate and glutamate metabolism	1	1	9	25	258	Over	L-Glutamine	cpd:C00064
map00350	Tyrosine metabolism	1	1	10	25	258	Over	L-Noradrenaline	cpd:C00547
map04080	Neuroactive ligand-receptor interaction	1	1	10	25	258	Over	L-Noradrenaline	cpd:C00547
map04978	Mineral absorption	1	1	9	25	258	Over	L-Glutamine	cpd:C00064
